# Supplementary material for: Transcriptomic and biochemical insights into key gene networks driving bulbil development of Pinellia ternata (Thunb.) Breit
Source: PLoS One. 2025 Feb 11;20(2):e0314396. doi: 10.1371/journal.pone.0314396 (PMC11813136; doi:10.1371/journal.pone.0314396)
Supplement: S1 Table — (XLSX) [file pone.0314396.s001.xlsx]

## Sheet: Supplementary Table 1
Supplementary Table S1. Gene primers used in the reverse transcription-quantitative PCR (RT-qPCR) analysis.
Num	Gene Symbol	GeneBank	Forward primer(5->3)	Reverse primer(5->3)	Product length(bp)	Tm(℃)
1	ACT		GGTATTGGGCTGGGTTTTGG	AGATATCACCTCAGCCGCTG		60
2	GBE1		CACCCACAACCAAAGAGAC	AAACTGGCGTAAGTGTTGA	95	60
3	pgm		TTTGTTTGATTCGTTGCCCAC	CAGCTTCCCGGTTGAAGTA	86	60
4	WAXY		CCTGCGGTGAAAGATCAGA	CCATGAGCACTCCTTGAGA	82	60
5	E2.4.1.13		CTTACCTGGAGACCTACGC	CGTCGCTGTAATTGCCAATA	93	60
6	IAA		GGAGATGTTCACAAACTCATGC	TCTTCATCAACTGCTCGAACC	85	60
7	LUT5		CCCAATGGTCTGTGCCCTA	GCTTGAGAATCACAACTTCCT	83	60
8	ABF		CACTATGGAGTTGGAAGCTGA	CCAATACCTCTGCCTGTT	80	60
9	E1.14.17.4		ATGAGGCTTGTGCCAAAT	CTCGTTCACCTTCTTCATCAG	80	60
10	AOS		CTTCGGAAGATCCCAGGTGA	GCCCTGGAAGTAGAAGTAGT	81	60
