# Supplementary material for: Transcriptomic and biochemical insights into key gene networks driving bulbil development of Pinellia ternata (Thunb.) Breit
Source: PLoS One. 2025 Feb 11;20(2):e0314396. doi: 10.1371/journal.pone.0314396 (PMC11813136; doi:10.1371/journal.pone.0314396)
Supplement: S2 Table — (XLSX) [file pone.0314396.s002.xlsx]

## Sheet: Sheet1
Supplementary Table S2. Detailed gene annotation
GBE1	id	NR id	NR annotation	Swissprot id	Swissprot annotation	KEGG id	KO	KEGG gene name	KEGG description	Pathway	Pathway definition	KOG id	KOG defination	KOG code	KOG categories	KOG class	eggNOG abbreviation	eggNOG id	eggNOG description	GO annotation	Pfam IDs	Pfam Description	iTAK_type	Family
	TRINITY_DN24520_c1_g1_i9_5	MQL76837.1	hypothetical protein [Colocasia esculenta]	Q41058|GLGB1_PEA	1,4-alpha-glucan-branching enzyme 1, chloroplastic/amyloplastic SBEI OS=Pisum sativum (Garden pea) GN=SBEI PE=1 SV=1	371/494(75.10)	K00700	GBE1, glgB	1,4-alpha-glucan branching enzyme [EC:2.4.1.18]	ko00500	Starch and sucrose metabolism	KOG0470	1,4-alpha-glucan branching enzyme/starch branching enzyme II	[G]	METABOLISM	Carbohydrate transport and metabolism	G	COG0296	Catalyzes the formation of the alpha-1,6-glucosidic linkages in glycogen by scission of a 1,4-alpha-linked oligosaccharide from growing alpha-1,4-glucan chains and the subsequent attachment of the oligosaccharide to the alpha-1,6 position (By similarity)	--	PF02922.18,PF00128.24,PF02806.18	Carbohydrate-binding module 48 (Isoamylase N-terminal domain)|Alpha amylase, catalytic domain|Alpha amylase, C-terminal all-beta domain
pgm	id	NR id	NR annotation	Swissprot id	Swissprot annotation	KEGG id	KO	KEGG gene name	KEGG description	Pathway	Pathway definition	KOG id	KOG defination	KOG code	KOG categories	KOG class	eggNOG abbreviation	eggNOG id	eggNOG description	GO annotation	Pfam IDs	Pfam Description	iTAK_type	Family
	TRINITY_DN29622_c3_g1_i5_2	MQM14652.1	hypothetical protein [Colocasia esculenta]	Q9SM59|PGMP_PEA	Phosphoglucomutase, chloroplastic RUG3 OS=Pisum sativum (Garden pea) GN=RUG3 PE=2 SV=1	385/449(85.75)	K01835	pgm	phosphoglucomutase [EC:5.4.2.2]	ko00010|ko00030|ko00052|ko00230|ko00500|ko00520	Glycolysis / Gluconeogenesis|Pentose phosphate pathway|Galactose metabolism|Purine metabolism|Starch and sucrose metabolism|Amino sugar and nucleotide sugar metabolism	KOG0625	Phosphoglucomutase	[G]	METABOLISM	Carbohydrate transport and metabolism	G	COG0033	phosphoglucomutase	Molecular Function: magnesium ion binding (GO:0000287);|Molecular Function: phosphoglucomutase activity (GO:0004614);|Biological Process: glucose metabolic process (GO:0006006);|Cellular Component: chloroplast (GO:0009507);	PF02878.16,PF02880.16,PF02879.16	Phosphoglucomutase/phosphomannomutase, alpha/beta/alpha domain I|Phosphoglucomutase/phosphomannomutase, alpha/beta/alpha domain III|Phosphoglucomutase/phosphomannomutase, alpha/beta/alpha domain II
WAXY	id	NR id	NR annotation	Swissprot id	Swissprot annotation	KEGG id	KO	KEGG gene name	KEGG description	Pathway	Pathway definition	KOG id	KOG defination	KOG code	KOG categories	KOG class	eggNOG abbreviation	eggNOG id	eggNOG description	GO annotation	Pfam IDs	Pfam Description	iTAK_type	Family
	TRINITY_DN27891_c0_g1_i2_5	AEH27527.1	putative starch synthase [Amorphophallus konjac]	O82627|SSG1_ANTMA	Granule-bound starch synthase 1, chloroplastic/amyloplastic GBSS OS=Antirrhinum majus (Garden snapdragon) GN=GBSS PE=2 SV=1	409/802(51.00)	K13679	WAXY	granule-bound starch synthase [EC:2.4.1.242]	ko00500	Starch and sucrose metabolism	--	--	--	--	--	G	COG0297	starch synthase activity	Molecular Function: glycogen (starch) synthase activity (GO:0004373);|Molecular Function: starch synthase activity (GO:0009011);|Cellular Component: amyloplast (GO:0009501);|Cellular Component: chloroplast (GO:0009507);|Biological Process: starch biosynthetic process (GO:0019252);|Molecular Function: alpha-1,4-glucan synthase activity (GO:0033201);	PF08323.11,PF00534.20,PF13692.6	Starch synthase catalytic domain|Glycosyl transferases group 1|Glycosyl transferases group 1
E2.4.1.13	id	NR id	NR annotation	Swissprot id	Swissprot annotation	KEGG id	KO	KEGG gene name	KEGG description	Pathway	Pathway definition	KOG id	KOG defination	KOG code	KOG categories	KOG class	eggNOG abbreviation	eggNOG id	eggNOG description	GO annotation	Pfam IDs	Pfam Description	iTAK_type	Family
	TRINITY_DN30825_c0_g1_i1_4	MQL80204.1	hypothetical protein [Colocasia esculenta]	Q41607|SUS2_TULGE	Sucrose synthase 2 . OS=Tulipa gesneriana (Garden tulip) GN=. PE=2 SV=1	419/487(86.04)	K00695	E2.4.1.13	sucrose synthase [EC:2.4.1.13]	ko00500	Starch and sucrose metabolism	KOG0853	Glycosyltransferase	[M]	CELLULAR PROCESSES AND SIGNALING	Cell wall/membrane/envelope biogenesis	M	COG0438	Glycosyl transferase (Group 1	Biological Process: sucrose metabolic process (GO:0005985);|Molecular Function: sucrose synthase activity (GO:0016157);	PF00862.19	Sucrose synthase
IAA	id	NR id	NR annotation	Swissprot id	Swissprot annotation	KEGG id	KO	KEGG gene name	KEGG description	Pathway	Pathway definition	KOG id	KOG defination	KOG code	KOG categories	KOG class	eggNOG abbreviation	eggNOG id	eggNOG description	GO annotation	Pfam IDs	Pfam Description	iTAK_type	Family
	TRINITY_DN24070_c0_g2_i5_2	MQM12156.1	hypothetical protein [Colocasia esculenta]	P0C133|IAA31_ORYSJ	Auxin-responsive protein IAA31 OsJ_36766 OS=Oryza sativa subsp. japonica (Rice) GN=OsJ_36766 PE=2 SV=1	127/200(63.50)	K14484	IAA	auxin-responsive protein IAA	ko04075	Plant hormone signal transduction	--	--	--	--	--	K	ENOG410YIDV	auxin-induced protein	Cellular Component: nucleus (GO:0005634);|Biological Process: regulation of transcription, DNA-templated (GO:0006355);|Biological Process: auxin-activated signaling pathway (GO:0009734);	PF02309.16	AUX/IAA family
LUT5	id	NR id	NR annotation	Swissprot id	Swissprot annotation	KEGG id	KO	KEGG gene name	KEGG description	Pathway	Pathway definition	KOG id	KOG defination	KOG code	KOG categories	KOG class	eggNOG abbreviation	eggNOG id	eggNOG description	GO annotation	Pfam IDs	Pfam Description	iTAK_type	Family
	TRINITY_DN28360_c0_g1_i1_2	MQL97877.1	hypothetical protein [Colocasia esculenta]	Q93VK5|LUT5_ARATH	Protein LUTEIN DEFICIENT 5, chloroplastic F5M6.19 OS=Arabidopsis thaliana (Mouse-ear cress) GN=F5M6.19 PE=1 SV=1	91/123(73.98)	K15747	LUT5, CYP97A3	beta-ring hydroxylase [EC:1.14.-.-]	ko00906	Carotenoid biosynthesis	KOG0157	Cytochrome P450 CYP4/CYP19/CYP26 subfamilies	[QI]	METABOLISM|METABOLISM	Secondary metabolites biosynthesis, transport and catabolism |Lipid transport and metabolism	Q	COG2124	Cytochrome p450	Molecular Function: iron ion binding (GO:0005506);|Cellular Component: chloroplast (GO:0009507);|Cellular Component: chloroplast envelope (GO:0009941);|Molecular Function: carotene beta-ring hydroxylase activity (GO:0010291);|Biological Process: carotenoid biosynthetic process (GO:0016117);|Biological Process: xanthophyll biosynthetic process (GO:0016123);|Molecular Function: oxidoreductase activ…	PF00067.22	Cytochrome P450
ABF	id	NR id	NR annotation	Swissprot id	Swissprot annotation	KEGG id	KO	KEGG gene name	KEGG description	Pathway	Pathway definition	KOG id	KOG defination	KOG code	KOG categories	KOG class	eggNOG abbreviation	eggNOG id	eggNOG description	GO annotation	Pfam IDs	Pfam Description	iTAK_type	Family
	TRINITY_DN20698_c0_g1_i2_3	XP_030950269.1	bZIP transcription factor TRAB1-like [Quercus lobata]	Q9M7Q2|AI5L7_ARATH	ABSCISIC ACID-INSENSITIVE 5-like protein 7 MVI11.7 OS=Arabidopsis thaliana (Mouse-ear cress) GN=MVI11.7 PE=1 SV=1	68/82(82.93)	K14432	ABF	ABA responsive element binding factor	ko04075	Plant hormone signal transduction	--	--	--	--	--	K	ENOG410YB2M	Transcription factor	Molecular Function: DNA binding (GO:0003677);|Molecular Function: DNA-binding transcription factor activity (GO:0003700);|Cellular Component: nucleus (GO:0005634);|Biological Process: abscisic acid-activated signaling pathway (GO:0009738);	--	--
E1.14.17.4	id	NR id	NR annotation	Swissprot id	Swissprot annotation	KEGG id	KO	KEGG gene name	KEGG description	Pathway	Pathway definition	KOG id	KOG defination	KOG code	KOG categories	KOG class	eggNOG abbreviation	eggNOG id	eggNOG description	GO annotation	Pfam IDs	Pfam Description	iTAK_type	Family
	TRINITY_DN21015_c0_g2_i1_1	MQL94237.1	hypothetical protein [Colocasia esculenta]	Q9ZUN4|ACCO1_ARATH	1-aminocyclopropane-1-carboxylate oxidase 1 F3P11.19 OS=Arabidopsis thaliana (Mouse-ear cress) GN=F3P11.19 PE=2 SV=1	198/285(69.47)	K05933	E1.14.17.4	aminocyclopropanecarboxylate oxidase [EC:1.14.17.4]	ko00270	Cysteine and methionine metabolism	KOG0143	Iron/ascorbate family oxidoreductases	[QR]	METABOLISM|POORLY CHARACTERIZED	Secondary metabolites biosynthesis, transport and catabolism |General function prediction only	S	COG3491	2OGFe(II) oxygenase	Biological Process: defense response (GO:0006952);|Biological Process: ethylene biosynthetic process (GO:0009693);|Molecular Function: 1-aminocyclopropane-1-carboxylate oxidase activity (GO:0009815);|Molecular Function: L-ascorbic acid binding (GO:0031418);|Molecular Function: metal ion binding (GO:0046872);|Molecular Function: dioxygenase activity (GO:0051213);|Biological Process: cellular respo…	PF03171.20,PF14226.6	2OG-Fe(II) oxygenase superfamily|non-haem dioxygenase in morphine synthesis N-terminal
AOS	id	NR id	NR annotation	Swissprot id	Swissprot annotation	KEGG id	KO	KEGG gene name	KEGG description	Pathway	Pathway definition	KOG id	KOG defination	KOG code	KOG categories	KOG class	eggNOG abbreviation	eggNOG id	eggNOG description	GO annotation	Pfam IDs	Pfam Description	iTAK_type	Family
	TRINITY_DN29469_c0_g1_i1_4	MQL89524.1	hypothetical protein [Colocasia esculenta]	K4BV52|AOS1_SOLLC	Allene oxide synthase 1, chloroplastic Solyc04g079730 OS=Solanum lycopersicum (Tomato) (Lycopersicon esculentum) GN=Solyc04g079730 PE=2 SV=1	357/526(67.87)	K01723	AOS	hydroperoxide dehydratase [EC:4.2.1.92]	ko00592	alpha-Linolenic acid metabolism	--	--	--	--	--	Q	ENOG410ZAGU	Allene oxide synthase	Molecular Function: monooxygenase activity (GO:0004497);|Molecular Function: iron ion binding (GO:0005506);|Biological Process: defense response (GO:0006952);|Cellular Component: chloroplast thylakoid membrane (GO:0009535);|Biological Process: jasmonic acid biosynthetic process (GO:0009695);|Cellular Component: chloroplast envelope (GO:0009941);|Biological Process: sterol metabolic process (GO:00…	PF00067.22	Cytochrome P450
