# Supplementary material for: Transcriptomic and biochemical insights into key gene networks driving bulbil development of Pinellia ternata (Thunb.) Breit
Source: PLoS One. 2025 Feb 11;20(2):e0314396. doi: 10.1371/journal.pone.0314396 (PMC11813136; doi:10.1371/journal.pone.0314396)
Supplement: S3 Table — (XLSX) [file pone.0314396.s003.xlsx]

## Sheet: Sheet1
	id	NR id	NR annotation	Swissprot id	Swissprot annotation	KEGG id	KO	KEGG gene name	KEGG description	Pathway	Pathway definition	KOG id	KOG defination	KOG code	KOG categories	KOG class	eggNOG abbreviation	eggNOG id	eggNOG description	GO annotation	Pfam IDs	Pfam Description	iTAK_type	Family
SUS	TRINITY_DN16871_c0_g1_i7_3	MQL80204.1	hypothetical protein [Colocasia esculenta]	Q41608|SUS1_TULGE	Sucrose synthase 1 . OS=Tulipa gesneriana (Garden tulip) GN=. PE=2 SV=1	202/239(84.52)	K00695	E2.4.1.13	sucrose synthase [EC:2.4.1.13]	ko00500	Starch and sucrose metabolism	KOG0853	Glycosyltransferase	[M]	CELLULAR PROCESSES AND SIGNALING	Cell wall/membrane/envelope biogenesis	M	COG0438	Glycosyl transferase (Group 1	Biological Process: sucrose metabolic process (GO:0005985);|Molecular Function: sucrose synthase activity (GO:0016157);	PF00534.20,PF13692.6	Glycosyl transferases group 1|Glycosyl transferases group 1
	TRINITY_DN18118_c0_g1_i1_5	MQL80204.1	hypothetical protein [Colocasia esculenta]	Q41608|SUS1_TULGE	Sucrose synthase 1 . OS=Tulipa gesneriana (Garden tulip) GN=. PE=2 SV=1	261/314(83.12)	K00695	E2.4.1.13	sucrose synthase [EC:2.4.1.13]	ko00500	Starch and sucrose metabolism	KOG0853	Glycosyltransferase	[M]	CELLULAR PROCESSES AND SIGNALING	Cell wall/membrane/envelope biogenesis	M	COG0438	Glycosyl transferase (Group 1	Biological Process: sucrose metabolic process (GO:0005985);|Molecular Function: sucrose synthase activity (GO:0016157);	PF00534.20,PF00862.19,PF13692.6	Glycosyl transferases group 1|Sucrose synthase|Glycosyl transferases group 1
	TRINITY_DN30678_c1_g4_i2_1	MQL80204.1	hypothetical protein [Colocasia esculenta]	P49036|SUS2_MAIZE	Sucrose synthase 2 SUS1 OS=Zea mays (Maize) GN=SUS1 PE=1 SV=1	40/48(83.33)	K00695	E2.4.1.13	sucrose synthase [EC:2.4.1.13]	ko00500	Starch and sucrose metabolism	KOG0853	Glycosyltransferase	[M]	CELLULAR PROCESSES AND SIGNALING	Cell wall/membrane/envelope biogenesis	M	COG0438	Glycosyl transferase (Group 1	Biological Process: sucrose metabolic process (GO:0005985);|Molecular Function: sucrose synthase activity (GO:0016157);	--	--
	TRINITY_DN30825_c0_g1_i1_4	MQL80204.1	hypothetical protein [Colocasia esculenta]	Q41607|SUS2_TULGE	Sucrose synthase 2 . OS=Tulipa gesneriana (Garden tulip) GN=. PE=2 SV=1	419/487(86.04)	K00695	E2.4.1.13	sucrose synthase [EC:2.4.1.13]	ko00500	Starch and sucrose metabolism	KOG0853	Glycosyltransferase	[M]	CELLULAR PROCESSES AND SIGNALING	Cell wall/membrane/envelope biogenesis	M	COG0438	Glycosyl transferase (Group 1	Biological Process: sucrose metabolic process (GO:0005985);|Molecular Function: sucrose synthase activity (GO:0016157);	PF00862.19	Sucrose synthase
E2.4.1.14	TRINITY_DN23254_c2_g2_i4_3	MQM15245.1	hypothetical protein [Colocasia esculenta]	O04933|SPSA2_CRAPL	Probable sucrose-phosphate synthase 2 SPS2 OS=Craterostigma plantagineum (Blue gem) (Torenia plantagineum) GN=SPS2 PE=2 SV=1	44/60(73.33)	K00696	E2.4.1.14	sucrose-phosphate synthase [EC:2.4.1.14]	ko00500	Starch and sucrose metabolism	KOG0853	Glycosyltransferase	[M]	CELLULAR PROCESSES AND SIGNALING	Cell wall/membrane/envelope biogenesis	M	COG0438	Glycosyl transferase (Group 1	Biological Process: sucrose biosynthetic process (GO:0005986);|Molecular Function: sucrose synthase activity (GO:0016157);|Molecular Function: sucrose-phosphate synthase activity (GO:0046524);	--	--
	TRINITY_DN24836_c0_g1_i1_5	MQL83411.1	hypothetical protein [Colocasia esculenta]	F4JLK2|SPSA4_ARATH	Probable sucrose-phosphate synthase 4 F28M11.40 OS=Arabidopsis thaliana (Mouse-ear cress) GN=F28M11.40 PE=1 SV=1	737/1049(70.26)	K00696	E2.4.1.14	sucrose-phosphate synthase [EC:2.4.1.14]	ko00500	Starch and sucrose metabolism	KOG0853	Glycosyltransferase	[M]	CELLULAR PROCESSES AND SIGNALING	Cell wall/membrane/envelope biogenesis	M	COG0438	Glycosyl transferase (Group 1	Cellular Component: plasma membrane (GO:0005886);|Biological Process: sucrose biosynthetic process (GO:0005986);|Molecular Function: sucrose synthase activity (GO:0016157);|Molecular Function: sucrose-phosphate synthase activity (GO:0046524);	PF00534.20,PF05116.13,PF13692.6,PF00862.19,PF13579.6,PF13439.6	Glycosyl transferases group 1|Sucrose-6F-phosphate phosphohydrolase|Glycosyl transferases group 1|Sucrose synthase|Glycosyl transferase 4-like domain|Glycosyltransferase Family 4
	TRINITY_DN29370_c0_g2_i3_1	MQL81801.1	hypothetical protein [Colocasia esculenta]	O04933|SPSA2_CRAPL	Probable sucrose-phosphate synthase 2 SPS2 OS=Craterostigma plantagineum (Blue gem) (Torenia plantagineum) GN=SPS2 PE=2 SV=1	862/1065(80.94)	K00696	E2.4.1.14	sucrose-phosphate synthase [EC:2.4.1.14]	ko00500	Starch and sucrose metabolism	KOG0853	Glycosyltransferase	[M]	CELLULAR PROCESSES AND SIGNALING	Cell wall/membrane/envelope biogenesis	M	COG0438	Glycosyl transferase (Group 1	Biological Process: sucrose biosynthetic process (GO:0005986);|Molecular Function: sucrose synthase activity (GO:0016157);|Molecular Function: sucrose-phosphate synthase activity (GO:0046524);	PF00534.20,PF05116.13,PF13692.6,PF00862.19,PF13579.6,PF13439.6	Glycosyl transferases group 1|Sucrose-6F-phosphate phosphohydrolase|Glycosyl transferases group 1|Sucrose synthase|Glycosyl transferase 4-like domain|Glycosyltransferase Family 4
GBE1	TRINITY_DN25039_c0_g2_i1_2	VDD21240.1	unnamed protein product [Brassica rapa]	Q41058|GLGB1_PEA	1,4-alpha-glucan-branching enzyme 1, chloroplastic/amyloplastic SBEI OS=Pisum sativum (Garden pea) GN=SBEI PE=1 SV=1	40/41(97.56)	K00700	GBE1, glgB	1,4-alpha-glucan branching enzyme [EC:2.4.1.18]	ko00500	Starch and sucrose metabolism	KOG0470	1,4-alpha-glucan branching enzyme/starch branching enzyme II	[G]	METABOLISM	Carbohydrate transport and metabolism	G	COG0296	Catalyzes the formation of the alpha-1,6-glucosidic linkages in glycogen by scission of a 1,4-alpha-linked oligosaccharide from growing alpha-1,4-glucan chains and the subsequent attachment of the oligosaccharide to the alpha-1,6 position (By similarity)	--	--	--
	TRINITY_DN25890_c0_g3_i1_3	BBH07684.1	starch branching enzyme 2.2 [Prunus dulcis]	Q9LZS3|GLGB2_ARATH	1,4-alpha-glucan-branching enzyme 2-2, chloroplastic/amyloplastic F17C15.70 OS=Arabidopsis thaliana (Mouse-ear cress) GN=F17C15.70 PE=1 SV=1	53/154(34.42)	K00700	GBE1, glgB	1,4-alpha-glucan branching enzyme [EC:2.4.1.18]	ko00500	Starch and sucrose metabolism	KOG0470	1,4-alpha-glucan branching enzyme/starch branching enzyme II	[G]	METABOLISM	Carbohydrate transport and metabolism	G	COG0296	Catalyzes the formation of the alpha-1,6-glucosidic linkages in glycogen by scission of a 1,4-alpha-linked oligosaccharide from growing alpha-1,4-glucan chains and the subsequent attachment of the oligosaccharide to the alpha-1,6 position (By similarity)	Molecular Function: 1,4-alpha-glucan branching enzyme activity (GO:0003844);|Molecular Function: hydrolase activity, hydrolyzing O-glycosyl compounds (GO:0004553);|Biological Process: carbohydrate metabolic process (GO:0005975);|Biological Process: glycogen biosynthetic process (GO:0005978);|Biological Process: starch metabolic process (GO:0005982);|Cellular Component: amyloplast (GO:0009501);|Ce…	--	--
	TRINITY_DN27715_c0_g1_i15_1	MQL76837.1	hypothetical protein [Colocasia esculenta]	Q41058|GLGB1_PEA	1,4-alpha-glucan-branching enzyme 1, chloroplastic/amyloplastic SBEI OS=Pisum sativum (Garden pea) GN=SBEI PE=1 SV=1	400/438(91.32)	K00700	GBE1, glgB	1,4-alpha-glucan branching enzyme [EC:2.4.1.18]	ko00500	Starch and sucrose metabolism	KOG0470	1,4-alpha-glucan branching enzyme/starch branching enzyme II	[G]	METABOLISM	Carbohydrate transport and metabolism	G	COG0296	Catalyzes the formation of the alpha-1,6-glucosidic linkages in glycogen by scission of a 1,4-alpha-linked oligosaccharide from growing alpha-1,4-glucan chains and the subsequent attachment of the oligosaccharide to the alpha-1,6 position (By similarity)	--	PF00128.24	Alpha amylase, catalytic domain
	TRINITY_DN27715_c0_g2_i2_1	KAB5552296.1	hypothetical protein DKX38_009607 [Salix brachista]	Q41058|GLGB1_PEA	1,4-alpha-glucan-branching enzyme 1, chloroplastic/amyloplastic SBEI OS=Pisum sativum (Garden pea) GN=SBEI PE=1 SV=1	34/37(91.89)	K00700	GBE1, glgB	1,4-alpha-glucan branching enzyme [EC:2.4.1.18]	ko00500	Starch and sucrose metabolism	KOG0470	1,4-alpha-glucan branching enzyme/starch branching enzyme II	[G]	METABOLISM	Carbohydrate transport and metabolism	G	COG0296	Catalyzes the formation of the alpha-1,6-glucosidic linkages in glycogen by scission of a 1,4-alpha-linked oligosaccharide from growing alpha-1,4-glucan chains and the subsequent attachment of the oligosaccharide to the alpha-1,6 position (By similarity)	--	--	--
glgA	TRINITY_DN27415_c0_g1_i2_3	MQL91517.1	hypothetical protein [Colocasia esculenta]	Q43847|SSY2_SOLTU	Granule-bound starch synthase 2, chloroplastic/amyloplastic SSII OS=Solanum tuberosum (Potato) GN=SSII PE=1 SV=3	492/758(64.91)	K00703	glgA	starch synthase [EC:2.4.1.21]	ko00500	Starch and sucrose metabolism	--	--	--	--	--	G	COG0297	starch synthase activity	Molecular Function: glycogen (starch) synthase activity (GO:0004373);|Molecular Function: starch synthase activity (GO:0009011);|Cellular Component: amyloplast (GO:0009501);|Cellular Component: chloroplast (GO:0009507);|Biological Process: starch biosynthetic process (GO:0019252);|Molecular Function: alpha-1,4-glucan synthase activity (GO:0033201);	PF08323.11,PF13692.6,PF00534.20	Starch synthase catalytic domain|Glycosyl transferases group 1|Glycosyl transferases group 1
	TRINITY_DN30069_c0_g1_i1_1	VVA20109.1	PREDICTED: soluble starch synthase [Prunus dulcis]	Q43847|SSY2_SOLTU	Granule-bound starch synthase 2, chloroplastic/amyloplastic SSII OS=Solanum tuberosum (Potato) GN=SSII PE=1 SV=3	41/56(73.21)	K00703	glgA	starch synthase [EC:2.4.1.21]	ko00500	Starch and sucrose metabolism	--	--	--	--	--	G	COG0297	starch synthase activity	Molecular Function: glycogen (starch) synthase activity (GO:0004373);|Molecular Function: starch synthase activity (GO:0009011);|Cellular Component: amyloplast (GO:0009501);|Cellular Component: chloroplast (GO:0009507);|Biological Process: starch biosynthetic process (GO:0019252);|Molecular Function: alpha-1,4-glucan synthase activity (GO:0033201);	--	--
	TRINITY_DN30069_c0_g2_i4_1	MQL91517.1	hypothetical protein [Colocasia esculenta]	Q43847|SSY2_SOLTU	Granule-bound starch synthase 2, chloroplastic/amyloplastic SSII OS=Solanum tuberosum (Potato) GN=SSII PE=1 SV=3	373/454(82.16)	K00703	glgA	starch synthase [EC:2.4.1.21]	ko00500	Starch and sucrose metabolism	--	--	--	--	--	G	COG0297	starch synthase activity	Molecular Function: glycogen (starch) synthase activity (GO:0004373);|Molecular Function: starch synthase activity (GO:0009011);|Cellular Component: amyloplast (GO:0009501);|Cellular Component: chloroplast (GO:0009507);|Biological Process: starch biosynthetic process (GO:0019252);|Molecular Function: alpha-1,4-glucan synthase activity (GO:0033201);	PF08323.11,PF13692.6,PF00534.20	Starch synthase catalytic domain|Glycosyl transferases group 1|Glycosyl transferases group 1
WAXY	TRINITY_DN27891_c0_g1_i2_5	AEH27527.1	putative starch synthase [Amorphophallus konjac]	O82627|SSG1_ANTMA	Granule-bound starch synthase 1, chloroplastic/amyloplastic GBSS OS=Antirrhinum majus (Garden snapdragon) GN=GBSS PE=2 SV=1	409/802(51.00)	K13679	WAXY	granule-bound starch synthase [EC:2.4.1.242]	ko00500	Starch and sucrose metabolism	--	--	--	--	--	G	COG0297	starch synthase activity	Molecular Function: glycogen (starch) synthase activity (GO:0004373);|Molecular Function: starch synthase activity (GO:0009011);|Cellular Component: amyloplast (GO:0009501);|Cellular Component: chloroplast (GO:0009507);|Biological Process: starch biosynthetic process (GO:0019252);|Molecular Function: alpha-1,4-glucan synthase activity (GO:0033201);	PF08323.11,PF00534.20,PF13692.6	Starch synthase catalytic domain|Glycosyl transferases group 1|Glycosyl transferases group 1
	TRINITY_DN27951_c1_g1_i1_3	AEH27527.1	putative starch synthase [Amorphophallus konjac]	O82627|SSG1_ANTMA	Granule-bound starch synthase 1, chloroplastic/amyloplastic GBSS OS=Antirrhinum majus (Garden snapdragon) GN=GBSS PE=2 SV=1	369/638(57.84)	K13679	WAXY	granule-bound starch synthase [EC:2.4.1.242]	ko00500	Starch and sucrose metabolism	--	--	--	--	--	G	COG0297	starch synthase activity	Molecular Function: glycogen (starch) synthase activity (GO:0004373);|Molecular Function: starch synthase activity (GO:0009011);|Cellular Component: amyloplast (GO:0009501);|Cellular Component: chloroplast (GO:0009507);|Biological Process: starch biosynthetic process (GO:0019252);|Molecular Function: alpha-1,4-glucan synthase activity (GO:0033201);	PF08323.11	Starch synthase catalytic domain
	TRINITY_DN29934_c1_g2_i2_1	AEH27527.1	putative starch synthase [Amorphophallus konjac]	Q42857|SSG1_IPOBA	Granule-bound starch synthase 1, chloroplastic/amyloplastic SS67 OS=Ipomoea batatas (Sweet potato) (Convolvulus batatas) GN=SS67 PE=2 SV=2	408/727(56.12)	K13679	WAXY	granule-bound starch synthase [EC:2.4.1.242]	ko00500	Starch and sucrose metabolism	--	--	--	--	--	G	COG0297	starch synthase activity	Molecular Function: glycogen (starch) synthase activity (GO:0004373);|Cellular Component: amyloplast (GO:0009501);|Cellular Component: chloroplast (GO:0009507);|Biological Process: starch biosynthetic process (GO:0019252);|Molecular Function: ADP-glucose-starch glucosyltransferase activity (GO:0102502);	PF08323.11,PF00534.20,PF13692.6	Starch synthase catalytic domain|Glycosyl transferases group 1|Glycosyl transferases group 1
scrK	TRINITY_DN18482_c0_g1_i4_2	MQL74848.1	hypothetical protein [Colocasia esculenta]	Q42896|SCRK2_SOLLC	Fructokinase-2 FRK2 OS=Solanum lycopersicum (Tomato) (Lycopersicon esculentum) GN=FRK2 PE=2 SV=2	147/181(81.22)	K00847	E2.7.1.4, scrK	fructokinase [EC:2.7.1.4]	ko00051|ko00500|ko00520	Fructose and mannose metabolism|Starch and sucrose metabolism|Amino sugar and nucleotide sugar metabolism	KOG2855	Ribokinase	[G]	METABOLISM	Carbohydrate transport and metabolism	G	COG0524	pfkb domain protein	Molecular Function: ATP binding (GO:0005524);|Cellular Component: cytosol (GO:0005829);|Biological Process: fructose metabolic process (GO:0006000);|Molecular Function: fructokinase activity (GO:0008865);|Molecular Function: carbohydrate kinase activity (GO:0019200);|Biological Process: starch biosynthetic process (GO:0019252);	PF00294.24	pfkB family carbohydrate kinase
	TRINITY_DN19169_c0_g1_i6_3	MQL74848.1	hypothetical protein [Colocasia esculenta]	Q6XZ79|SCRK1_MAIZE	Fructokinase-1 FRK1 OS=Zea mays (Maize) GN=FRK1 PE=1 SV=1	36/51(70.59)	K00847	E2.7.1.4, scrK	fructokinase [EC:2.7.1.4]	ko00051|ko00500|ko00520	Fructose and mannose metabolism|Starch and sucrose metabolism|Amino sugar and nucleotide sugar metabolism	KOG2855	Ribokinase	[G]	METABOLISM	Carbohydrate transport and metabolism	G	COG0524	pfkb domain protein	Molecular Function: ATP binding (GO:0005524);|Cellular Component: cytosol (GO:0005829);|Biological Process: fructose metabolic process (GO:0006000);|Molecular Function: fructokinase activity (GO:0008865);|Molecular Function: carbohydrate kinase activity (GO:0019200);|Biological Process: starch biosynthetic process (GO:0019252);	--	--
	TRINITY_DN21454_c0_g3_i1_1	MQL74848.1	hypothetical protein [Colocasia esculenta]	Q7XJ81|SCRK2_SOLHA	Fructokinase-2 FRK2 OS=Solanum habrochaites (Wild tomato) (Lycopersicon hirsutum) GN=FRK2 PE=2 SV=1	224/268(83.58)	K00847	E2.7.1.4, scrK	fructokinase [EC:2.7.1.4]	ko00051|ko00500|ko00520	Fructose and mannose metabolism|Starch and sucrose metabolism|Amino sugar and nucleotide sugar metabolism	KOG2855	Ribokinase	[G]	METABOLISM	Carbohydrate transport and metabolism	G	COG0524	pfkb domain protein	Molecular Function: ATP binding (GO:0005524);|Molecular Function: fructokinase activity (GO:0008865);|Biological Process: starch biosynthetic process (GO:0019252);	PF00294.24	pfkB family carbohydrate kinase
	TRINITY_DN23579_c0_g3_i1_3	MQL74848.1	hypothetical protein [Colocasia esculenta]	Q7XJ81|SCRK2_SOLHA	Fructokinase-2 FRK2 OS=Solanum habrochaites (Wild tomato) (Lycopersicon hirsutum) GN=FRK2 PE=2 SV=1	115/128(89.84)	K00847	E2.7.1.4, scrK	fructokinase [EC:2.7.1.4]	ko00051|ko00500|ko00520	Fructose and mannose metabolism|Starch and sucrose metabolism|Amino sugar and nucleotide sugar metabolism	KOG2855	Ribokinase	[G]	METABOLISM	Carbohydrate transport and metabolism	G	COG0524	pfkb domain protein	Molecular Function: ATP binding (GO:0005524);|Molecular Function: fructokinase activity (GO:0008865);|Biological Process: starch biosynthetic process (GO:0019252);	PF00294.24	pfkB family carbohydrate kinase
	TRINITY_DN24556_c2_g1_i4_5	MQL74848.1	hypothetical protein [Colocasia esculenta]	Q42896|SCRK2_SOLLC	Fructokinase-2 FRK2 OS=Solanum lycopersicum (Tomato) (Lycopersicon esculentum) GN=FRK2 PE=2 SV=2	180/222(81.08)	K00847	E2.7.1.4, scrK	fructokinase [EC:2.7.1.4]	ko00051|ko00500|ko00520	Fructose and mannose metabolism|Starch and sucrose metabolism|Amino sugar and nucleotide sugar metabolism	KOG2855	Ribokinase	[G]	METABOLISM	Carbohydrate transport and metabolism	G	COG0524	pfkb domain protein	Molecular Function: ATP binding (GO:0005524);|Cellular Component: cytosol (GO:0005829);|Biological Process: fructose metabolic process (GO:0006000);|Molecular Function: fructokinase activity (GO:0008865);|Molecular Function: carbohydrate kinase activity (GO:0019200);|Biological Process: starch biosynthetic process (GO:0019252);	PF00294.24	pfkB family carbohydrate kinase
UGP2	TRINITY_DN20976_c0_g1_i1_3	PIA63933.1	hypothetical protein AQUCO_00201330v1 [Aquilegia coerulea]	P57751|UGPA1_ARATH	UTP--glucose-1-phosphate uridylyltransferase 1 MKP11.16 OS=Arabidopsis thaliana (Mouse-ear cress) GN=MKP11.16 PE=2 SV=1	58/79(73.42)	K00963	UGP2, galU, galF	UTP--glucose-1-phosphate uridylyltransferase [EC:2.7.7.9]	ko00040|ko00052|ko00500|ko00520	Pentose and glucuronate interconversions|Galactose metabolism|Starch and sucrose metabolism|Amino sugar and nucleotide sugar metabolism	KOG2638	UDP-glucose pyrophosphorylase	[G]	METABOLISM	Carbohydrate transport and metabolism	G	COG4284	pyrophosphorylase	Molecular Function: UTP:glucose-1-phosphate uridylyltransferase activity (GO:0003983);|Cellular Component: cytoplasm (GO:0005737);|Cellular Component: cytosol (GO:0005829);|Cellular Component: plasma membrane (GO:0005886);|Biological Process: glycogen metabolic process (GO:0005977);|Biological Process: UDP-glucose metabolic process (GO:0006011);|Biological Process: pollen development (GO:0009555)…	--	--
	TRINITY_DN26607_c0_g1_i2_5	XP_020092321.1	UTP--glucose-1-phosphate uridylyltransferase [Ananas comosus]	Q9SDX3|UGPA_MUSAC	UTP--glucose-1-phosphate uridylyltransferase UGPA OS=Musa acuminata (Banana) (Musa cavendishii) GN=UGPA PE=2 SV=1	414/469(88.27)	K00963	UGP2, galU, galF	UTP--glucose-1-phosphate uridylyltransferase [EC:2.7.7.9]	ko00040|ko00052|ko00500|ko00520	Pentose and glucuronate interconversions|Galactose metabolism|Starch and sucrose metabolism|Amino sugar and nucleotide sugar metabolism	KOG2638	UDP-glucose pyrophosphorylase	[G]	METABOLISM	Carbohydrate transport and metabolism	G	COG4284	pyrophosphorylase	Molecular Function: UTP:glucose-1-phosphate uridylyltransferase activity (GO:0003983);|Cellular Component: cytoplasm (GO:0005737);|Biological Process: UDP-glucose metabolic process (GO:0006011);	PF01704.18	UTP--glucose-1-phosphate uridylyltransferase
	TRINITY_DN28020_c0_g1_i5_1	XP_020092321.1	UTP--glucose-1-phosphate uridylyltransferase [Ananas comosus]	P57751|UGPA1_ARATH	UTP--glucose-1-phosphate uridylyltransferase 1 MKP11.16 OS=Arabidopsis thaliana (Mouse-ear cress) GN=MKP11.16 PE=2 SV=1	147/164(89.63)	K00963	UGP2, galU, galF	UTP--glucose-1-phosphate uridylyltransferase [EC:2.7.7.9]	ko00040|ko00052|ko00500|ko00520	Pentose and glucuronate interconversions|Galactose metabolism|Starch and sucrose metabolism|Amino sugar and nucleotide sugar metabolism	KOG2638	UDP-glucose pyrophosphorylase	[G]	METABOLISM	Carbohydrate transport and metabolism	G	COG4284	pyrophosphorylase	Molecular Function: UTP:glucose-1-phosphate uridylyltransferase activity (GO:0003983);|Cellular Component: cytoplasm (GO:0005737);|Cellular Component: cytosol (GO:0005829);|Cellular Component: plasma membrane (GO:0005886);|Biological Process: glycogen metabolic process (GO:0005977);|Biological Process: UDP-glucose metabolic process (GO:0006011);|Biological Process: pollen development (GO:0009555)…	PF01704.18	UTP--glucose-1-phosphate uridylyltransferase
glgC	TRINITY_DN23835_c1_g2_i3_5	THF99813.1	hypothetical protein TEA_028005 [Camellia sinensis var. sinensis]	P55238|GLGS_HORVU	Glucose-1-phosphate adenylyltransferase small subunit, chloroplastic/amyloplastic . OS=Hordeum vulgare (Barley) GN=. PE=2 SV=1	39/62(62.90)	K00975	glgC	glucose-1-phosphate adenylyltransferase [EC:2.7.7.27]	ko00500|ko00520	Starch and sucrose metabolism|Amino sugar and nucleotide sugar metabolism	KOG1322	GDP-mannose pyrophosphorylase/mannose-1-phosphate guanylyltransferase	[M]	CELLULAR PROCESSES AND SIGNALING	Cell wall/membrane/envelope biogenesis	G	COG0448	Catalyzes the synthesis of ADP-glucose, a sugar donor used in elongation reactions on alpha-glucans (By similarity)	Molecular Function: ATP binding (GO:0005524);|Biological Process: glycogen biosynthetic process (GO:0005978);|Molecular Function: glucose-1-phosphate adenylyltransferase activity (GO:0008878);|Cellular Component: amyloplast (GO:0009501);|Cellular Component: chloroplast (GO:0009507);|Biological Process: starch biosynthetic process (GO:0019252);	--	--
	TRINITY_DN24188_c0_g2_i1_1	AOW44505.1	ADP-glucose pyrophosphorylase 1 [Colocasia esculenta]	P55232|GLGS_BETVU	Glucose-1-phosphate adenylyltransferase small subunit, chloroplastic/amyloplastic AGPB1 OS=Beta vulgaris (Sugar beet) GN=AGPB1 PE=2 SV=1	29/39(74.36)	K00975	glgC	glucose-1-phosphate adenylyltransferase [EC:2.7.7.27]	ko00500|ko00520	Starch and sucrose metabolism|Amino sugar and nucleotide sugar metabolism	--	--	--	--	--	G	COG0448	Catalyzes the synthesis of ADP-glucose, a sugar donor used in elongation reactions on alpha-glucans (By similarity)	Molecular Function: ATP binding (GO:0005524);|Biological Process: glycogen biosynthetic process (GO:0005978);|Molecular Function: glucose-1-phosphate adenylyltransferase activity (GO:0008878);|Cellular Component: amyloplast (GO:0009501);|Cellular Component: chloroplast (GO:0009507);|Biological Process: starch biosynthetic process (GO:0019252);	--	--
	TRINITY_DN24647_c0_g1_i1_5	AEH27531.1	putative ADP-glucose pyrophosphorylase, partial [Amorphophallus konjac]	P55233|GLGL1_BETVU	Glucose-1-phosphate adenylyltransferase large subunit, chloroplastic/amyloplastic AGPS1 OS=Beta vulgaris (Sugar beet) GN=AGPS1 PE=2 SV=1	373/468(79.70)	K00975	glgC	glucose-1-phosphate adenylyltransferase [EC:2.7.7.27]	ko00500|ko00520	Starch and sucrose metabolism|Amino sugar and nucleotide sugar metabolism	KOG1322	GDP-mannose pyrophosphorylase/mannose-1-phosphate guanylyltransferase	[M]	CELLULAR PROCESSES AND SIGNALING	Cell wall/membrane/envelope biogenesis	G	COG0448	Catalyzes the synthesis of ADP-glucose, a sugar donor used in elongation reactions on alpha-glucans (By similarity)	Molecular Function: ATP binding (GO:0005524);|Biological Process: glycogen biosynthetic process (GO:0005978);|Molecular Function: glucose-1-phosphate adenylyltransferase activity (GO:0008878);|Cellular Component: amyloplast (GO:0009501);|Cellular Component: chloroplast (GO:0009507);|Biological Process: starch biosynthetic process (GO:0019252);	PF00483.23	Nucleotidyl transferase
SPP	TRINITY_DN16038_c0_g1_i3_5	MQM13176.1	hypothetical protein [Colocasia esculenta]	Q5IH13|SPP2_TOBAC	Sucrose-phosphatase 2 SPP2 OS=Nicotiana tabacum (Common tobacco) GN=SPP2 PE=2 SV=1	331/514(64.40)	K07024	SPP	sucrose-6-phosphatase [EC:3.1.3.24]	ko00500	Starch and sucrose metabolism	--	--	--	--	--	S	COG0561	,hydrolase	Molecular Function: magnesium ion binding (GO:0000287);|Biological Process: sucrose biosynthetic process (GO:0005986);|Molecular Function: sucrose-phosphate phosphatase activity (GO:0050307);	PF05116.13,PF08472.10,PF08282.12	Sucrose-6F-phosphate phosphohydrolase|Sucrose-6-phosphate phosphohydrolase C-terminal|haloacid dehalogenase-like hydrolase
INV	TRINITY_DN17016_c0_g1_i3_5	MQM00137.1	hypothetical protein [Colocasia esculenta]	P26792|INV1_DAUCA	Beta-fructofuranosidase, insoluble isoenzyme 1 INV1 OS=Daucus carota (Wild carrot) GN=INV1 PE=1 SV=1	85/111(76.58)	K01193	INV, sacA	beta-fructofuranosidase [EC:3.2.1.26]	ko00052|ko00500	Galactose metabolism|Starch and sucrose metabolism	KOG0228	Beta-fructofuranosidase (invertase)	[G]	METABOLISM	Carbohydrate transport and metabolism	G	COG1621	Hydrolase	Molecular Function: beta-fructofuranosidase activity (GO:0004564);|Cellular Component: extracellular region (GO:0005576);|Cellular Component: cell wall (GO:0005618);|Biological Process: carbohydrate metabolic process (GO:0005975);	PF00251.20	Glycosyl hydrolases family 32 N-terminal domain
	TRINITY_DN25871_c0_g1_i3_1	MQM00137.1	hypothetical protein [Colocasia esculenta]	Q0JDC6|INV3_ORYSJ	Beta-fructofuranosidase, insoluble isoenzyme 3 OJ000126_13.7 OS=Oryza sativa subsp. japonica (Rice) GN=OJ000126_13.7 PE=2 SV=1	242/388(62.37)	K01193	INV, sacA	beta-fructofuranosidase [EC:3.2.1.26]	ko00052|ko00500	Galactose metabolism|Starch and sucrose metabolism	KOG0228	Beta-fructofuranosidase (invertase)	[G]	METABOLISM	Carbohydrate transport and metabolism	G	COG1621	Hydrolase	Molecular Function: beta-fructofuranosidase activity (GO:0004564);|Cellular Component: cell wall (GO:0005618);|Biological Process: carbohydrate metabolic process (GO:0005975);|Cellular Component: apoplast (GO:0048046);	PF00251.20,PF08244.12	Glycosyl hydrolases family 32 N-terminal domain|Glycosyl hydrolases family 32 C terminal
	TRINITY_DN28844_c0_g1_i6_3	MQM17499.1	hypothetical protein [Colocasia esculenta]	Q0E0P0|INV1_ORYSJ	Beta-fructofuranosidase, insoluble isoenzyme 1 B1136H02.14 OS=Oryza sativa subsp. japonica (Rice) GN=B1136H02.14 PE=2 SV=1	59/95(62.11)	K01193	INV, sacA	beta-fructofuranosidase [EC:3.2.1.26]	ko00052|ko00500	Galactose metabolism|Starch and sucrose metabolism	KOG0228	Beta-fructofuranosidase (invertase)	[G]	METABOLISM	Carbohydrate transport and metabolism	G	COG1621	Hydrolase	Molecular Function: beta-fructofuranosidase activity (GO:0004564);|Cellular Component: cell wall (GO:0005618);|Biological Process: carbohydrate metabolic process (GO:0005975);|Cellular Component: apoplast (GO:0048046);	--	--
GPI	TRINITY_DN25681_c0_g2_i1_2	XP_015696223.1	PREDICTED: glucose-6-phosphate isomerase 1, chloroplastic-like [Oryza brachyantha]	Q8H103|G6PIP_ARATH	Glucose-6-phosphate isomerase 1, chloroplastic F22K18.180 OS=Arabidopsis thaliana (Mouse-ear cress) GN=F22K18.180 PE=1 SV=1	29/29(100.00)	K01810	GPI, pgi	glucose-6-phosphate isomerase [EC:5.3.1.9]	ko00010|ko00030|ko00500|ko00520	Glycolysis / Gluconeogenesis|Pentose phosphate pathway|Starch and sucrose metabolism|Amino sugar and nucleotide sugar metabolism	KOG2446	Glucose-6-phosphate isomerase	[G]	METABOLISM	Carbohydrate transport and metabolism	G	COG0166	glucose-6-phosphate isomerase activity	Molecular Function: glucose-6-phosphate isomerase activity (GO:0004347);|Cellular Component: cytosol (GO:0005829);|Biological Process: starch metabolic process (GO:0005982);|Biological Process: gluconeogenesis (GO:0006094);|Biological Process: glycolytic process (GO:0006096);|Cellular Component: chloroplast (GO:0009507);|Cellular Component: plastid (GO:0009536);|Cellular Component: chloroplast st…	--	--
	TRINITY_DN27307_c1_g2_i1_4	PSS31592.1	Glucose-6-phosphate isomerase [Actinidia chinensis var. chinensis]	Q8H103|G6PIP_ARATH	Glucose-6-phosphate isomerase 1, chloroplastic F22K18.180 OS=Arabidopsis thaliana (Mouse-ear cress) GN=F22K18.180 PE=1 SV=1	522/626(83.39)	K01810	GPI, pgi	glucose-6-phosphate isomerase [EC:5.3.1.9]	ko00010|ko00030|ko00500|ko00520	Glycolysis / Gluconeogenesis|Pentose phosphate pathway|Starch and sucrose metabolism|Amino sugar and nucleotide sugar metabolism	KOG2446	Glucose-6-phosphate isomerase	[G]	METABOLISM	Carbohydrate transport and metabolism	G	COG0166	glucose-6-phosphate isomerase activity	Molecular Function: glucose-6-phosphate isomerase activity (GO:0004347);|Cellular Component: cytosol (GO:0005829);|Biological Process: starch metabolic process (GO:0005982);|Biological Process: gluconeogenesis (GO:0006094);|Biological Process: glycolytic process (GO:0006096);|Cellular Component: chloroplast (GO:0009507);|Cellular Component: plastid (GO:0009536);|Cellular Component: chloroplast st…	PF00342.19	Phosphoglucose isomerase
	TRINITY_DN29061_c2_g1_i3_4	BAA23175.1	phosphoglucose isomerase [Dioscorea tenuipes]	P49105|G6PI_MAIZE	Glucose-6-phosphate isomerase, cytosolic PHI1 OS=Zea mays (Maize) GN=PHI1 PE=2 SV=1	162/204(79.41)	K01810	GPI, pgi	glucose-6-phosphate isomerase [EC:5.3.1.9]	ko00010|ko00030|ko00500|ko00520	Glycolysis / Gluconeogenesis|Pentose phosphate pathway|Starch and sucrose metabolism|Amino sugar and nucleotide sugar metabolism	KOG2446	Glucose-6-phosphate isomerase	[G]	METABOLISM	Carbohydrate transport and metabolism	G	COG0166	glucose-6-phosphate isomerase activity	Molecular Function: glucose-6-phosphate isomerase activity (GO:0004347);|Cellular Component: cytosol (GO:0005829);|Biological Process: gluconeogenesis (GO:0006094);|Biological Process: glycolytic process (GO:0006096);|Molecular Function: intramolecular transferase activity (GO:0016866);|Molecular Function: monosaccharide binding (GO:0048029);|Biological Process: glucose 6-phosphate metabolic proc…	PF00342.19	Phosphoglucose isomerase
pgm	TRINITY_DN17089_c0_g1_i2_1	KAF2575931.1	hypothetical protein F2Q70_00004473 [Brassica cretica]	Q9SMM0|PGMP_BRANA	Phosphoglucomutase, chloroplastic PGMP OS=Brassica napus (Rape) GN=PGMP PE=2 SV=1	30/55(54.55)	K01835	pgm	phosphoglucomutase [EC:5.4.2.2]	ko00010|ko00030|ko00052|ko00230|ko00500|ko00520	Glycolysis / Gluconeogenesis|Pentose phosphate pathway|Galactose metabolism|Purine metabolism|Starch and sucrose metabolism|Amino sugar and nucleotide sugar metabolism	KOG0625	Phosphoglucomutase	[G]	METABOLISM	Carbohydrate transport and metabolism	G	COG0033	phosphoglucomutase	Molecular Function: magnesium ion binding (GO:0000287);|Molecular Function: phosphoglucomutase activity (GO:0004614);|Biological Process: glucose metabolic process (GO:0006006);|Cellular Component: chloroplast (GO:0009507);	--	--
	TRINITY_DN19349_c0_g1_i1_1	XP_028089399.1	phosphoglucomutase, chloroplastic isoform X1 [Camellia sinensis]	Q9SCY0|PGMP_ARATH	Phosphoglucomutase, chloroplastic MIO24.4 OS=Arabidopsis thaliana (Mouse-ear cress) GN=MIO24.4 PE=1 SV=2	40/41(97.56)	K01835	pgm	phosphoglucomutase [EC:5.4.2.2]	ko00010|ko00030|ko00052|ko00230|ko00500|ko00520	Glycolysis / Gluconeogenesis|Pentose phosphate pathway|Galactose metabolism|Purine metabolism|Starch and sucrose metabolism|Amino sugar and nucleotide sugar metabolism	KOG0625	Phosphoglucomutase	[G]	METABOLISM	Carbohydrate transport and metabolism	G	COG0033	phosphoglucomutase	Molecular Function: magnesium ion binding (GO:0000287);|Molecular Function: phosphoglucomutase activity (GO:0004614);|Cellular Component: cytosol (GO:0005829);|Biological Process: carbohydrate metabolic process (GO:0005975);|Biological Process: glycogen biosynthetic process (GO:0005978);|Biological Process: glucose metabolic process (GO:0006006);|Biological Process: response to cold (GO:0009409);…	--	--
	TRINITY_DN29622_c3_g3_i1_2	VDD17333.1	unnamed protein product [Brassica rapa]	Q9M4G5|PGMP_SOLTU	Phosphoglucomutase, chloroplastic PGM OS=Solanum tuberosum (Potato) GN=PGM PE=2 SV=1	83/122(68.03)	K01835	pgm	phosphoglucomutase [EC:5.4.2.2]	ko00010|ko00030|ko00052|ko00230|ko00500|ko00520	Glycolysis / Gluconeogenesis|Pentose phosphate pathway|Galactose metabolism|Purine metabolism|Starch and sucrose metabolism|Amino sugar and nucleotide sugar metabolism	KOG0625	Phosphoglucomutase	[G]	METABOLISM	Carbohydrate transport and metabolism	G	COG0033	phosphoglucomutase	Molecular Function: magnesium ion binding (GO:0000287);|Molecular Function: phosphoglucomutase activity (GO:0004614);|Biological Process: glucose metabolic process (GO:0006006);|Cellular Component: chloroplast (GO:0009507);	--	--
	TRINITY_DN30162_c0_g2_i2_5	GAV61842.1	PGM_PMM_IV domain-containing protein/PGM_PMM_I domain-containing protein/PGM_PMM_II domain-containing protein/PGM_PMM_III domain-containing protein [Cephalotus follicularis]	Q9SCY0|PGMP_ARATH	Phosphoglucomutase, chloroplastic MIO24.4 OS=Arabidopsis thaliana (Mouse-ear cress) GN=MIO24.4 PE=1 SV=2	71/80(88.75)	K01835	pgm	phosphoglucomutase [EC:5.4.2.2]	ko00010|ko00030|ko00052|ko00230|ko00500|ko00520	Glycolysis / Gluconeogenesis|Pentose phosphate pathway|Galactose metabolism|Purine metabolism|Starch and sucrose metabolism|Amino sugar and nucleotide sugar metabolism	KOG0625	Phosphoglucomutase	[G]	METABOLISM	Carbohydrate transport and metabolism	G	COG0033	phosphoglucomutase	Molecular Function: magnesium ion binding (GO:0000287);|Molecular Function: phosphoglucomutase activity (GO:0004614);|Cellular Component: cytosol (GO:0005829);|Biological Process: carbohydrate metabolic process (GO:0005975);|Biological Process: glycogen biosynthetic process (GO:0005978);|Biological Process: glucose metabolic process (GO:0006006);|Biological Process: response to cold (GO:0009409);…	--	--
ALDH	TRINITY_DN18765_c0_g1_i4_2	MQL72749.1	hypothetical protein [Colocasia esculenta]	Q70DU8|AL3H1_ARATH	Aldehyde dehydrogenase family 3 member H1 T7O23.15 OS=Arabidopsis thaliana (Mouse-ear cress) GN=T7O23.15 PE=1 SV=2	339/479(70.77)	K00128	ALDH	aldehyde dehydrogenase (NAD+) [EC:1.2.1.3]	ko00010|ko00053|ko00071|ko00280|ko00310|ko00330|ko00340|ko00380|ko00410|ko00561|ko00620|ko00903	Glycolysis / Gluconeogenesis|Ascorbate and aldarate metabolism|Fatty acid degradation|Valine, leucine and isoleucine degradation|Lysine degradation|Arginine and proline metabolism|Histidine metabolism|Tryptophan metabolism|beta-Alanine metabolism|Glycerolipid metabolism|Pyruvate metabolism|Limonene and pinene degradation	KOG2456	Aldehyde dehydrogenase	[C]	METABOLISM	Energy production and conversion	C	COG1012	Dehydrogenase	Molecular Function: 3-chloroallyl aldehyde dehydrogenase activity (GO:0004028);|Molecular Function: aldehyde dehydrogenase (NAD) activity (GO:0004029);|Cellular Component: vacuole (GO:0005773);|Cellular Component: endoplasmic reticulum (GO:0005783);|Cellular Component: Golgi apparatus (GO:0005794);|Biological Process: cellular aldehyde metabolic process (GO:0006081);|Biological Process: response …	PF00171.22	Aldehyde dehydrogenase family
	TRINITY_DN20802_c1_g1_i1_1	MQL72749.1	hypothetical protein [Colocasia esculenta]	Q70DU8|AL3H1_ARATH	Aldehyde dehydrogenase family 3 member H1 T7O23.15 OS=Arabidopsis thaliana (Mouse-ear cress) GN=T7O23.15 PE=1 SV=2	147/247(59.51)	K00128	ALDH	aldehyde dehydrogenase (NAD+) [EC:1.2.1.3]	ko00010|ko00053|ko00071|ko00280|ko00310|ko00330|ko00340|ko00380|ko00410|ko00561|ko00620|ko00903	Glycolysis / Gluconeogenesis|Ascorbate and aldarate metabolism|Fatty acid degradation|Valine, leucine and isoleucine degradation|Lysine degradation|Arginine and proline metabolism|Histidine metabolism|Tryptophan metabolism|beta-Alanine metabolism|Glycerolipid metabolism|Pyruvate metabolism|Limonene and pinene degradation	KOG2456	Aldehyde dehydrogenase	[C]	METABOLISM	Energy production and conversion	C	COG1012	Dehydrogenase	Molecular Function: 3-chloroallyl aldehyde dehydrogenase activity (GO:0004028);|Molecular Function: aldehyde dehydrogenase (NAD) activity (GO:0004029);|Cellular Component: vacuole (GO:0005773);|Cellular Component: endoplasmic reticulum (GO:0005783);|Cellular Component: Golgi apparatus (GO:0005794);|Biological Process: cellular aldehyde metabolic process (GO:0006081);|Biological Process: response …	PF00171.22	Aldehyde dehydrogenase family
	TRINITY_DN26053_c0_g1_i4_5	MQL90620.1	hypothetical protein [Colocasia esculenta]	Q70E96|AL3F1_ARATH	Aldehyde dehydrogenase family 3 member F1 F23E13.140 OS=Arabidopsis thaliana (Mouse-ear cress) GN=F23E13.140 PE=2 SV=2	315/472(66.74)	K00128	ALDH	aldehyde dehydrogenase (NAD+) [EC:1.2.1.3]	ko00010|ko00053|ko00071|ko00280|ko00310|ko00330|ko00340|ko00380|ko00410|ko00561|ko00620|ko00903	Glycolysis / Gluconeogenesis|Ascorbate and aldarate metabolism|Fatty acid degradation|Valine, leucine and isoleucine degradation|Lysine degradation|Arginine and proline metabolism|Histidine metabolism|Tryptophan metabolism|beta-Alanine metabolism|Glycerolipid metabolism|Pyruvate metabolism|Limonene and pinene degradation	KOG2456	Aldehyde dehydrogenase	[C]	METABOLISM	Energy production and conversion	C	COG1012	Dehydrogenase	Molecular Function: 3-chloroallyl aldehyde dehydrogenase activity (GO:0004028);|Molecular Function: aldehyde dehydrogenase (NAD) activity (GO:0004029);|Cellular Component: endoplasmic reticulum (GO:0005783);|Biological Process: cellular aldehyde metabolic process (GO:0006081);|Cellular Component: membrane (GO:0016020);|Molecular Function: glyceraldehyde-3-phosphate dehydrogenase (NAD+) (non-phosp…	PF00171.22	Aldehyde dehydrogenase family
YUCCA	TRINITY_DN1888_c0_g1_i1_4	MQL83000.1	hypothetical protein [Colocasia esculenta]	Q9SVQ1|YUC2_ARATH	Indole-3-pyruvate monooxygenase YUCCA2 F17N18.150 OS=Arabidopsis thaliana (Mouse-ear cress) GN=F17N18.150 PE=1 SV=1	205/434(47.24)	K11816	YUCCA	indole-3-pyruvate monooxygenase [EC:1.14.13.168]	ko00380	Tryptophan metabolism	KOG1399	Flavin-containing monooxygenase	[Q]	METABOLISM	Secondary metabolites biosynthesis, transport and catabolism	P	COG2072	Monooxygenase	Molecular Function: N,N-dimethylaniline monooxygenase activity (GO:0004499);|Biological Process: auxin biosynthetic process (GO:0009851);|Molecular Function: flavin adenine dinucleotide binding (GO:0050660);|Molecular Function: NADP binding (GO:0050661);|Molecular Function: indole-3-pyruvate monooxygenase activity (GO:0103075);	PF13738.6,PF00743.19,PF13434.6,PF07992.14,PF01494.19,PF13450.6	Pyridine nucleotide-disulphide oxidoreductase|Flavin-binding monooxygenase-like|L-lysine 6-monooxygenase (NADPH-requiring)|Pyridine nucleotide-disulphide oxidoreductase|FAD binding domain|NAD(P)-binding Rossmann-like domain
DDC	TRINITY_DN22798_c0_g1_i2_2	MQM06824.1	hypothetical protein [Colocasia esculenta]	P93082|TDC1_CAMAC	Tryptophan decarboxylase TDC1 TDC1 OS=Camptotheca acuminata (Happy tree) GN=TDC1 PE=1 SV=1	304/496(61.29)	K01593	DDC, TDC	aromatic-L-amino-acid/L-tryptophan decarboxylase [EC:4.1.1.28 4.1.1.105]	ko00350|ko00360|ko00380|ko00901|ko00950|ko00965	Tyrosine metabolism|Phenylalanine metabolism|Tryptophan metabolism|Indole alkaloid biosynthesis|Isoquinoline alkaloid biosynthesis|Betalain biosynthesis	KOG0628	Aromatic-L-amino-acid/L-histidine decarboxylase	[E]	METABOLISM	Amino acid transport and metabolism	E	COG0076	decarboxylase	Biological Process: cellular amino acid metabolic process (GO:0006520);|Molecular Function: pyridoxal phosphate binding (GO:0030170);|Biological Process: indole alkaloid biosynthetic process (GO:0035835);|Molecular Function: L-tryptophan decarboxylase activity (GO:0036469);	PF00282.19	Pyridoxal-dependent decarboxylase conserved domain
	TRINITY_DN26084_c0_g1_i5_2	MQM09297.1	hypothetical protein [Colocasia esculenta]	A0A2H5AIY2|TYDC2_NARPS	Tyrosine decarboxylase 2 TYDC2 OS=Narcissus pseudonarcissus (Daffodil) GN=TYDC2 PE=2 SV=1	375/466(80.47)	K01593	DDC, TDC	aromatic-L-amino-acid/L-tryptophan decarboxylase [EC:4.1.1.28 4.1.1.105]	ko00350|ko00360|ko00380|ko00901|ko00950|ko00965	Tyrosine metabolism|Phenylalanine metabolism|Tryptophan metabolism|Indole alkaloid biosynthesis|Isoquinoline alkaloid biosynthesis|Betalain biosynthesis	KOG0628	Aromatic-L-amino-acid/L-histidine decarboxylase	[E]	METABOLISM	Amino acid transport and metabolism	E	COG0076	decarboxylase	--	PF00282.19,PF01212.21	Pyridoxal-dependent decarboxylase conserved domain|Beta-eliminating lyase
	TRINITY_DN28614_c0_g1_i2_1	MQM09297.1	hypothetical protein [Colocasia esculenta]	A0A2H5AIY2|TYDC2_NARPS	Tyrosine decarboxylase 2 TYDC2 OS=Narcissus pseudonarcissus (Daffodil) GN=TYDC2 PE=2 SV=1	67/94(71.28)	K01593	DDC, TDC	aromatic-L-amino-acid/L-tryptophan decarboxylase [EC:4.1.1.28 4.1.1.105]	ko00350|ko00360|ko00380|ko00901|ko00950|ko00965	Tyrosine metabolism|Phenylalanine metabolism|Tryptophan metabolism|Indole alkaloid biosynthesis|Isoquinoline alkaloid biosynthesis|Betalain biosynthesis	KOG0628	Aromatic-L-amino-acid/L-histidine decarboxylase	[E]	METABOLISM	Amino acid transport and metabolism	E	COG0076	decarboxylase	--	--	--
TAA1	TRINITY_DN24901_c0_g1_i4_4	MQL72604.1	hypothetical protein [Colocasia esculenta]	Q5VQG8|TAR2_ORYSJ	Tryptophan aminotransferase-related protein 2 OJ1276_B06.34 OS=Oryza sativa subsp. japonica (Rice) GN=OJ1276_B06.34 PE=1 SV=1	243/364(66.76)	K16903	TAA1	L-tryptophan---pyruvate aminotransferase [EC:2.6.1.99]	ko00380	Tryptophan metabolism	--	--	--	--	--	E	ENOG410YMNS	tryptophan aminotransferase-related protein 2-like	Biological Process: auxin biosynthetic process (GO:0009851);|Molecular Function: carbon-sulfur lyase activity (GO:0016846);|Molecular Function: L-tryptophan:2-oxoglutarate aminotransferase activity (GO:0050362);	PF04864.13,PF00155.21	Allinase|Aminotransferase class I and II
	TRINITY_DN5975_c0_g1_i1_4	MQL84484.1	hypothetical protein [Colocasia esculenta]	Q5VQG8|TAR2_ORYSJ	Tryptophan aminotransferase-related protein 2 OJ1276_B06.34 OS=Oryza sativa subsp. japonica (Rice) GN=OJ1276_B06.34 PE=1 SV=1	88/116(75.86)	K16903	TAA1	L-tryptophan---pyruvate aminotransferase [EC:2.6.1.99]	ko00380	Tryptophan metabolism	--	--	--	--	--	E	ENOG410YMNS	tryptophan aminotransferase-related protein 2-like	Biological Process: auxin biosynthetic process (GO:0009851);|Molecular Function: carbon-sulfur lyase activity (GO:0016846);|Molecular Function: L-tryptophan:2-oxoglutarate aminotransferase activity (GO:0050362);	PF04864.13	Allinase
GA2ox	TRINITY_DN16581_c0_g1_i1_1	MQL93734.1	hypothetical protein [Colocasia esculenta]	Q7XP65|G2OX6_ORYSJ	Gibberellin 2-beta-dioxygenase 6 OsJ_15497 OS=Oryza sativa subsp. japonica (Rice) GN=OsJ_15497 PE=1 SV=1	134/195(68.72)	K04125	E1.14.11.13	gibberellin 2beta-dioxygenase [EC:1.14.11.13]	ko00904	Diterpenoid biosynthesis	KOG0143	Iron/ascorbate family oxidoreductases	[QR]	METABOLISM|POORLY CHARACTERIZED	Secondary metabolites biosynthesis, transport and catabolism |General function prediction only	S	COG3491	2OGFe(II) oxygenase	Cellular Component: nucleus (GO:0005634);|Cellular Component: cytoplasm (GO:0005737);|Biological Process: gibberellin metabolic process (GO:0009685);|Molecular Function: gibberellin 2-beta-dioxygenase activity (GO:0045543);|Molecular Function: metal ion binding (GO:0046872);|Molecular Function: dioxygenase activity (GO:0051213);	PF03171.20	2OG-Fe(II) oxygenase superfamily
	TRINITY_DN16581_c0_g2_i1_1	MQL93734.1	hypothetical protein [Colocasia esculenta]	Q7XP65|G2OX6_ORYSJ	Gibberellin 2-beta-dioxygenase 6 OsJ_15497 OS=Oryza sativa subsp. japonica (Rice) GN=OsJ_15497 PE=1 SV=1	69/129(53.49)	K04125	E1.14.11.13	gibberellin 2beta-dioxygenase [EC:1.14.11.13]	ko00904	Diterpenoid biosynthesis	KOG0143	Iron/ascorbate family oxidoreductases	[QR]	METABOLISM|POORLY CHARACTERIZED	Secondary metabolites biosynthesis, transport and catabolism |General function prediction only	S	COG3491	2OGFe(II) oxygenase	Cellular Component: nucleus (GO:0005634);|Cellular Component: cytoplasm (GO:0005737);|Biological Process: gibberellin metabolic process (GO:0009685);|Molecular Function: gibberellin 2-beta-dioxygenase activity (GO:0045543);|Molecular Function: metal ion binding (GO:0046872);|Molecular Function: dioxygenase activity (GO:0051213);	PF14226.6	non-haem dioxygenase in morphine synthesis N-terminal
	TRINITY_DN17116_c0_g1_i1_1	MQM11215.1	hypothetical protein [Colocasia esculenta]	O49561|G2OX8_ARATH	Gibberellin 2-beta-dioxygenase 8 F7J7.140 OS=Arabidopsis thaliana (Mouse-ear cress) GN=F7J7.140 PE=1 SV=2	198/334(59.28)	K04125	E1.14.11.13	gibberellin 2beta-dioxygenase [EC:1.14.11.13]	ko00904	Diterpenoid biosynthesis	KOG0143	Iron/ascorbate family oxidoreductases	[QR]	METABOLISM|POORLY CHARACTERIZED	Secondary metabolites biosynthesis, transport and catabolism |General function prediction only	S	COG3491	2OGFe(II) oxygenase	Biological Process: response to salt stress (GO:0009651);|Biological Process: gibberellin metabolic process (GO:0009685);|Biological Process: gibberellin biosynthetic process (GO:0009686);|Biological Process: response to cytokinin (GO:0009735);|Molecular Function: metal ion binding (GO:0046872);|Molecular Function: dioxygenase activity (GO:0051213);|Molecular Function: C-20 gibberellin 2-beta-dio…	PF03171.20,PF14226.6	2OG-Fe(II) oxygenase superfamily|non-haem dioxygenase in morphine synthesis N-terminal
ZDS	TRINITY_DN17998_c0_g3_i1_1	RWR77708.1	zeta-carotene desaturase, chloroplastic/chromoplastic [Cinnamomum micranthum f. kanehirae]	O49901|ZDS_NARPS	Zeta-carotene desaturase, chloroplastic/chromoplastic ZDS1 OS=Narcissus pseudonarcissus (Daffodil) GN=ZDS1 PE=2 SV=1	466/563(82.77)	K00514	ZDS, crtQ	zeta-carotene desaturase [EC:1.3.5.6]	ko00906	Carotenoid biosynthesis	KOG0029	Amine oxidase	[Q]	METABOLISM	Secondary metabolites biosynthesis, transport and catabolism	S	COG3349	Desaturase	Cellular Component: chloroplast (GO:0009507);|Cellular Component: chromoplast (GO:0009509);|Biological Process: carotenoid biosynthetic process (GO:0016117);|Molecular Function: carotene 7,8-desaturase activity (GO:0016719);|Molecular Function: 9,9'-dicis-carotene:quinone oxidoreductase activity (GO:0052886);|Molecular Function: 7,9,9'-tricis-neurosporene:quinone oxidoreductase activity (GO:00528…	PF01593.24,PF13450.6	Flavin containing amine oxidoreductase|NAD(P)-binding Rossmann-like domain
NCED	TRINITY_DN25479_c0_g2_i1_5	MQL91652.1	hypothetical protein [Colocasia esculenta]	Q5MBR5|NCED3_ORYSJ	9-cis-epoxycarotenoid dioxygenase NCED3, chloroplastic OsJ_11896 OS=Oryza sativa subsp. japonica (Rice) GN=OsJ_11896 PE=2 SV=1	46/54(85.19)	K09840	NCED	9-cis-epoxycarotenoid dioxygenase [EC:1.13.11.51]	ko00906	Carotenoid biosynthesis	KOG1285	Beta, beta-carotene 15,15'-dioxygenase and related enzymes	[Q]	METABOLISM	Secondary metabolites biosynthesis, transport and catabolism	Q	COG3670	dioxygenase	Cellular Component: chloroplast (GO:0009507);|Cellular Component: chloroplast stroma (GO:0009570);|Biological Process: abscisic acid biosynthetic process (GO:0009688);|Molecular Function: carotenoid dioxygenase activity (GO:0010436);|Biological Process: carotene catabolic process (GO:0016121);|Molecular Function: 9-cis-epoxycarotenoid dioxygenase activity (GO:0045549);|Molecular Function: metal i…	--	--
	TRINITY_DN26196_c0_g1_i2_4	MQL91652.1	hypothetical protein [Colocasia esculenta]	C3VEQ3|NCED_ONCHC	9-cis-epoxycarotenoid dioxygenase, chloroplastic NCED51 OS=Oncidium hybrid cultivar (Orchid) GN=NCED51 PE=2 SV=1	307/423(72.58)	K09840	NCED	9-cis-epoxycarotenoid dioxygenase [EC:1.13.11.51]	ko00906	Carotenoid biosynthesis	KOG1285	Beta, beta-carotene 15,15'-dioxygenase and related enzymes	[Q]	METABOLISM	Secondary metabolites biosynthesis, transport and catabolism	Q	COG3670	dioxygenase	Cellular Component: chloroplast (GO:0009507);|Biological Process: abscisic acid biosynthetic process (GO:0009688);|Molecular Function: 9-cis-epoxycarotenoid dioxygenase activity (GO:0045549);|Molecular Function: metal ion binding (GO:0046872);	PF03055.15	Retinal pigment epithelial membrane protein
	TRINITY_DN28720_c0_g2_i1_2	MQL91652.1	hypothetical protein [Colocasia esculenta]	Q5MBR5|NCED3_ORYSJ	9-cis-epoxycarotenoid dioxygenase NCED3, chloroplastic OsJ_11896 OS=Oryza sativa subsp. japonica (Rice) GN=OsJ_11896 PE=2 SV=1	82/114(71.93)	K09840	NCED	9-cis-epoxycarotenoid dioxygenase [EC:1.13.11.51]	ko00906	Carotenoid biosynthesis	KOG1285	Beta, beta-carotene 15,15'-dioxygenase and related enzymes	[Q]	METABOLISM	Secondary metabolites biosynthesis, transport and catabolism	Q	COG3670	dioxygenase	Cellular Component: chloroplast (GO:0009507);|Cellular Component: chloroplast stroma (GO:0009570);|Biological Process: abscisic acid biosynthetic process (GO:0009688);|Molecular Function: carotenoid dioxygenase activity (GO:0010436);|Biological Process: carotene catabolic process (GO:0016121);|Molecular Function: 9-cis-epoxycarotenoid dioxygenase activity (GO:0045549);|Molecular Function: metal i…	PF03055.15	Retinal pigment epithelial membrane protein
crtB	TRINITY_DN20992_c0_g1_i1_1	MQM18657.1	hypothetical protein [Colocasia esculenta]	P53797|PSY_NARPS	Phytoene synthase, chloroplastic PSY OS=Narcissus pseudonarcissus (Daffodil) GN=PSY PE=2 SV=1	329/438(75.11)	K02291	crtB	15-cis-phytoene synthase [EC:2.5.1.32]	ko00906	Carotenoid biosynthesis	KOG1459	Squalene synthetase	[I]	METABOLISM	Lipid transport and metabolism	I	COG1562	phytoene synthase	Molecular Function: farnesyl-diphosphate farnesyltransferase activity (GO:0004310);|Biological Process: ergosterol biosynthetic process (GO:0006696);|Cellular Component: chloroplast (GO:0009507);|Biological Process: carotenoid biosynthetic process (GO:0016117);|Molecular Function: geranylgeranyl-diphosphate geranylgeranyltransferase activity (GO:0016767);|Molecular Function: squalene synthase act…	PF00494.19	Squalene/phytoene synthase
	TRINITY_DN26480_c1_g2_i12_3	MQM10700.1	hypothetical protein [Colocasia esculenta]	Q9SSU8|PSY_DAUCA	Phytoene synthase, chloroplastic PSY OS=Daucus carota (Wild carrot) GN=PSY PE=2 SV=1	302/392(77.04)	K02291	crtB	15-cis-phytoene synthase [EC:2.5.1.32]	ko00906	Carotenoid biosynthesis	KOG1459	Squalene synthetase	[I]	METABOLISM	Lipid transport and metabolism	I	COG1562	phytoene synthase	Molecular Function: farnesyl-diphosphate farnesyltransferase activity (GO:0004310);|Biological Process: ergosterol biosynthetic process (GO:0006696);|Cellular Component: chloroplast (GO:0009507);|Biological Process: carotenoid biosynthetic process (GO:0016117);|Molecular Function: geranylgeranyl-diphosphate geranylgeranyltransferase activity (GO:0016767);|Molecular Function: squalene synthase act…	PF00494.19	Squalene/phytoene synthase
	TRINITY_DN29667_c0_g1_i5_5	MQM10700.1	hypothetical protein [Colocasia esculenta]	Q9SSU8|PSY_DAUCA	Phytoene synthase, chloroplastic PSY OS=Daucus carota (Wild carrot) GN=PSY PE=2 SV=1	303/392(77.30)	K02291	crtB	15-cis-phytoene synthase [EC:2.5.1.32]	ko00906	Carotenoid biosynthesis	KOG1459	Squalene synthetase	[I]	METABOLISM	Lipid transport and metabolism	I	COG1562	phytoene synthase	Molecular Function: farnesyl-diphosphate farnesyltransferase activity (GO:0004310);|Biological Process: ergosterol biosynthetic process (GO:0006696);|Cellular Component: chloroplast (GO:0009507);|Biological Process: carotenoid biosynthetic process (GO:0016117);|Molecular Function: geranylgeranyl-diphosphate geranylgeranyltransferase activity (GO:0016767);|Molecular Function: squalene synthase act…	PF00494.19,PF07714.17,PF00069.25	Squalene/phytoene synthase|Protein tyrosine kinase|Protein kinase domain
LUT5	TRINITY_DN28360_c0_g1_i1_2	MQL97877.1	hypothetical protein [Colocasia esculenta]	Q93VK5|LUT5_ARATH	Protein LUTEIN DEFICIENT 5, chloroplastic F5M6.19 OS=Arabidopsis thaliana (Mouse-ear cress) GN=F5M6.19 PE=1 SV=1	91/123(73.98)	K15747	LUT5, CYP97A3	beta-ring hydroxylase [EC:1.14.-.-]	ko00906	Carotenoid biosynthesis	KOG0157	Cytochrome P450 CYP4/CYP19/CYP26 subfamilies	[QI]	METABOLISM|METABOLISM	Secondary metabolites biosynthesis, transport and catabolism |Lipid transport and metabolism	Q	COG2124	Cytochrome p450	Molecular Function: iron ion binding (GO:0005506);|Cellular Component: chloroplast (GO:0009507);|Cellular Component: chloroplast envelope (GO:0009941);|Molecular Function: carotene beta-ring hydroxylase activity (GO:0010291);|Biological Process: carotenoid biosynthetic process (GO:0016117);|Biological Process: xanthophyll biosynthetic process (GO:0016123);|Molecular Function: oxidoreductase activ…	PF00067.22	Cytochrome P450
	TRINITY_DN29380_c0_g1_i7_5	MQL97877.1	hypothetical protein [Colocasia esculenta]	Q93VK5|LUT5_ARATH	Protein LUTEIN DEFICIENT 5, chloroplastic F5M6.19 OS=Arabidopsis thaliana (Mouse-ear cress) GN=F5M6.19 PE=1 SV=1	322/419(76.85)	K15747	LUT5, CYP97A3	beta-ring hydroxylase [EC:1.14.-.-]	ko00906	Carotenoid biosynthesis	KOG0157	Cytochrome P450 CYP4/CYP19/CYP26 subfamilies	[QI]	METABOLISM|METABOLISM	Secondary metabolites biosynthesis, transport and catabolism |Lipid transport and metabolism	Q	COG2124	Cytochrome p450	Molecular Function: iron ion binding (GO:0005506);|Cellular Component: chloroplast (GO:0009507);|Cellular Component: chloroplast envelope (GO:0009941);|Molecular Function: carotene beta-ring hydroxylase activity (GO:0010291);|Biological Process: carotenoid biosynthetic process (GO:0016117);|Biological Process: xanthophyll biosynthetic process (GO:0016123);|Molecular Function: oxidoreductase activ…	PF00067.22	Cytochrome P450
LOX2S	TRINITY_DN29687_c1_g4_i1_3	MQL99797.1	hypothetical protein [Colocasia esculenta]	Q8H016|LOX6_ORYSJ	Probable lipoxygenase 6 OSJNBa0050H14.14 OS=Oryza sativa subsp. japonica (Rice) GN=OSJNBa0050H14.14 PE=2 SV=2	39/73(53.42)	K00454	LOX2S	lipoxygenase [EC:1.13.11.12]	ko00591|ko00592	Linoleic acid metabolism|alpha-Linolenic acid metabolism	--	--	--	--	--	S	ENOG410YN4N	Plant lipoxygenase may be involved in a number of diverse aspects of plant physiology including growth and development, pest resistance, and senescence or responses to wounding (By similarity)	Molecular Function: linoleate 13S-lipoxygenase activity (GO:0016165);|Biological Process: oxylipin biosynthetic process (GO:0031408);|Molecular Function: metal ion binding (GO:0046872);	--	--
	TRINITY_DN29690_c0_g1_i13_2	MQL96402.1	hypothetical protein [Colocasia esculenta]	Q9CAG3|LOX6_ARATH	Lipoxygenase 6, chloroplastic F12B7.11 OS=Arabidopsis thaliana (Mouse-ear cress) GN=F12B7.11 PE=2 SV=1	342/442(77.38)	K00454	LOX2S	lipoxygenase [EC:1.13.11.12]	ko00591|ko00592	Linoleic acid metabolism|alpha-Linolenic acid metabolism	--	--	--	--	--	S	ENOG410YN4N	Plant lipoxygenase may be involved in a number of diverse aspects of plant physiology including growth and development, pest resistance, and senescence or responses to wounding (By similarity)	Cellular Component: plasma membrane (GO:0005886);|Cellular Component: chloroplast (GO:0009507);|Biological Process: response to wounding (GO:0009611);|Biological Process: jasmonic acid biosynthetic process (GO:0009695);|Molecular Function: linoleate 13S-lipoxygenase activity (GO:0016165);|Biological Process: oxylipin biosynthetic process (GO:0031408);|Biological Process: lipid oxidation (GO:00344…	PF00305.19,PF01477.23	Lipoxygenase|PLAT/LH2 domain
	TRINITY_DN31149_c0_g1_i9_1	MQL96402.1	hypothetical protein [Colocasia esculenta]	Q9CAG3|LOX6_ARATH	Lipoxygenase 6, chloroplastic F12B7.11 OS=Arabidopsis thaliana (Mouse-ear cress) GN=F12B7.11 PE=2 SV=1	358/548(65.33)	K00454	LOX2S	lipoxygenase [EC:1.13.11.12]	ko00591|ko00592	Linoleic acid metabolism|alpha-Linolenic acid metabolism	--	--	--	--	--	S	ENOG410YN4N	Plant lipoxygenase may be involved in a number of diverse aspects of plant physiology including growth and development, pest resistance, and senescence or responses to wounding (By similarity)	Cellular Component: plasma membrane (GO:0005886);|Cellular Component: chloroplast (GO:0009507);|Biological Process: response to wounding (GO:0009611);|Biological Process: jasmonic acid biosynthetic process (GO:0009695);|Molecular Function: linoleate 13S-lipoxygenase activity (GO:0016165);|Biological Process: oxylipin biosynthetic process (GO:0031408);|Biological Process: lipid oxidation (GO:00344…	PF00305.19,PF01477.23	Lipoxygenase|PLAT/LH2 domain
fadA	TRINITY_DN18623_c1_g1_i4_5	RZR77797.1	hypothetical protein BHM03_00002990 [Ensete ventricosum]	Q8LF48|THIK1_ARATH	3-ketoacyl-CoA thiolase 1, peroxisomal T1G11.4 OS=Arabidopsis thaliana (Mouse-ear cress) GN=T1G11.4 PE=1 SV=2	30/35(85.71)	K07513	ACAA1	acetyl-CoA acyltransferase 1 [EC:2.3.1.16]	ko00071|ko00280|ko00592|ko01040|ko04146	Fatty acid degradation|Valine, leucine and isoleucine degradation|alpha-Linolenic acid metabolism|Biosynthesis of unsaturated fatty acids|Peroxisome	KOG1389	3-oxoacyl CoA thiolase	[I]	METABOLISM	Lipid transport and metabolism	I	COG0183	acetyl-coa acetyltransferase	Molecular Function: acetyl-CoA C-acyltransferase activity (GO:0003988);|Cellular Component: vacuole (GO:0005773);|Cellular Component: peroxisome (GO:0005777);|Biological Process: fatty acid beta-oxidation (GO:0006635);|Biological Process: phenylacetate catabolic process (GO:0010124);|Biological Process: oxylipin biosynthetic process (GO:0031408);	--	--
	TRINITY_DN21473_c0_g3_i1_2	MQL71311.1	hypothetical protein [Colocasia esculenta]	Q56WD9|THIK2_ARATH	3-ketoacyl-CoA thiolase 2, peroxisomal F25I18.11 OS=Arabidopsis thaliana (Mouse-ear cress) GN=F25I18.11 PE=1 SV=2	168/184(91.30)	K07513	ACAA1	acetyl-CoA acyltransferase 1 [EC:2.3.1.16]	ko00071|ko00280|ko00592|ko01040|ko04146	Fatty acid degradation|Valine, leucine and isoleucine degradation|alpha-Linolenic acid metabolism|Biosynthesis of unsaturated fatty acids|Peroxisome	KOG1389	3-oxoacyl CoA thiolase	[I]	METABOLISM	Lipid transport and metabolism	I	COG0183	acetyl-coa acetyltransferase	Molecular Function: acetyl-CoA C-acyltransferase activity (GO:0003988);|Cellular Component: nucleolus (GO:0005730);|Cellular Component: mitochondrion (GO:0005739);|Cellular Component: vacuolar membrane (GO:0005774);|Cellular Component: peroxisome (GO:0005777);|Biological Process: fatty acid beta-oxidation (GO:0006635);|Cellular Component: chloroplast (GO:0009507);|Cellular Component: glyoxysome (…	PF00108.23	Thiolase, N-terminal domain
	TRINITY_DN28879_c0_g1_i1_3	MQL71311.1	hypothetical protein [Colocasia esculenta]	Q56WD9|THIK2_ARATH	3-ketoacyl-CoA thiolase 2, peroxisomal F25I18.11 OS=Arabidopsis thaliana (Mouse-ear cress) GN=F25I18.11 PE=1 SV=2	303/347(87.32)	K07513	ACAA1	acetyl-CoA acyltransferase 1 [EC:2.3.1.16]	ko00071|ko00280|ko00592|ko01040|ko04146	Fatty acid degradation|Valine, leucine and isoleucine degradation|alpha-Linolenic acid metabolism|Biosynthesis of unsaturated fatty acids|Peroxisome	KOG1389	3-oxoacyl CoA thiolase	[I]	METABOLISM	Lipid transport and metabolism	I	COG0183	acetyl-coa acetyltransferase	Molecular Function: acetyl-CoA C-acyltransferase activity (GO:0003988);|Cellular Component: nucleolus (GO:0005730);|Cellular Component: mitochondrion (GO:0005739);|Cellular Component: vacuolar membrane (GO:0005774);|Cellular Component: peroxisome (GO:0005777);|Biological Process: fatty acid beta-oxidation (GO:0006635);|Cellular Component: chloroplast (GO:0009507);|Cellular Component: glyoxysome (…	PF00108.23,PF02803.18	Thiolase, N-terminal domain|Thiolase, C-terminal domain
PLA2G	TRINITY_DN23699_c0_g2_i1_3	MQM04438.1	hypothetical protein [Colocasia esculenta]	Q8S8N6|PLA2A_ARATH	Phospholipase A2-alpha T4E14.19 OS=Arabidopsis thaliana (Mouse-ear cress) GN=T4E14.19 PE=1 SV=1	43/70(61.43)	K01047	PLA2G, SPLA2	secretory phospholipase A2 [EC:3.1.1.4]	ko00564|ko00565|ko00590|ko00591|ko00592	Glycerophospholipid metabolism|Ether lipid metabolism|Arachidonic acid metabolism|Linoleic acid metabolism|alpha-Linolenic acid metabolism	--	--	--	--	--	I	ENOG410YKKM	Phospholipase A2	Molecular Function: phospholipase A2 activity (GO:0004623);|Molecular Function: calcium ion binding (GO:0005509);|Cellular Component: extracellular region (GO:0005576);|Cellular Component: nucleus (GO:0005634);|Cellular Component: vacuole (GO:0005773);|Cellular Component: Golgi apparatus (GO:0005794);|Biological Process: phospholipid metabolic process (GO:0006644);|Molecular Function: lipid bindi…	--	--
	TRINITY_DN24506_c0_g1_i18_5	MQL71479.1	hypothetical protein [Colocasia esculenta]	Q8S8N6|PLA2A_ARATH	Phospholipase A2-alpha T4E14.19 OS=Arabidopsis thaliana (Mouse-ear cress) GN=T4E14.19 PE=1 SV=1	90/133(67.67)	K01047	PLA2G, SPLA2	secretory phospholipase A2 [EC:3.1.1.4]	ko00564|ko00565|ko00590|ko00591|ko00592	Glycerophospholipid metabolism|Ether lipid metabolism|Arachidonic acid metabolism|Linoleic acid metabolism|alpha-Linolenic acid metabolism	--	--	--	--	--	I	ENOG410YKKM	Phospholipase A2	Molecular Function: phospholipase A2 activity (GO:0004623);|Molecular Function: calcium ion binding (GO:0005509);|Cellular Component: extracellular region (GO:0005576);|Cellular Component: nucleus (GO:0005634);|Cellular Component: vacuole (GO:0005773);|Cellular Component: Golgi apparatus (GO:0005794);|Biological Process: phospholipid metabolic process (GO:0006644);|Molecular Function: lipid bindi…	--	--
	TRINITY_DN25462_c0_g1_i8_2	MQM04438.1	hypothetical protein [Colocasia esculenta]	Q8S8N6|PLA2A_ARATH	Phospholipase A2-alpha T4E14.19 OS=Arabidopsis thaliana (Mouse-ear cress) GN=T4E14.19 PE=1 SV=1	46/66(69.70)	K01047	PLA2G, SPLA2	secretory phospholipase A2 [EC:3.1.1.4]	ko00564|ko00565|ko00590|ko00591|ko00592	Glycerophospholipid metabolism|Ether lipid metabolism|Arachidonic acid metabolism|Linoleic acid metabolism|alpha-Linolenic acid metabolism	--	--	--	--	--	I	ENOG410YKKM	Phospholipase A2	Molecular Function: phospholipase A2 activity (GO:0004623);|Molecular Function: calcium ion binding (GO:0005509);|Cellular Component: extracellular region (GO:0005576);|Cellular Component: nucleus (GO:0005634);|Cellular Component: vacuole (GO:0005773);|Cellular Component: Golgi apparatus (GO:0005794);|Biological Process: phospholipid metabolic process (GO:0006644);|Molecular Function: lipid bindi…	--	--
	TRINITY_DN25462_c0_g4_i1_2	MQM04438.1	hypothetical protein [Colocasia esculenta]	Q8S8N6|PLA2A_ARATH	Phospholipase A2-alpha T4E14.19 OS=Arabidopsis thaliana (Mouse-ear cress) GN=T4E14.19 PE=1 SV=1	38/43(88.37)	K01047	PLA2G, SPLA2	secretory phospholipase A2 [EC:3.1.1.4]	ko00564|ko00565|ko00590|ko00591|ko00592	Glycerophospholipid metabolism|Ether lipid metabolism|Arachidonic acid metabolism|Linoleic acid metabolism|alpha-Linolenic acid metabolism	--	--	--	--	--	I	ENOG410YKKM	Phospholipase A2	Molecular Function: phospholipase A2 activity (GO:0004623);|Molecular Function: calcium ion binding (GO:0005509);|Cellular Component: extracellular region (GO:0005576);|Cellular Component: nucleus (GO:0005634);|Cellular Component: vacuole (GO:0005773);|Cellular Component: Golgi apparatus (GO:0005794);|Biological Process: phospholipid metabolic process (GO:0006644);|Molecular Function: lipid bindi…	--	--
AOS	TRINITY_DN11283_c0_g1_i1_1	MQL77046.1	hypothetical protein [Colocasia esculenta]	Q9LLB0|AOS2_SOLLC	Allene oxide synthase 2, chloroplastic Solyc11g069800 OS=Solanum lycopersicum (Tomato) (Lycopersicon esculentum) GN=Solyc11g069800 PE=1 SV=1	80/116(68.97)	K01723	AOS	hydroperoxide dehydratase [EC:4.2.1.92]	ko00592	alpha-Linolenic acid metabolism	--	--	--	--	--	--	--	--	Molecular Function: monooxygenase activity (GO:0004497);|Molecular Function: iron ion binding (GO:0005506);|Biological Process: defense response (GO:0006952);|Cellular Component: chloroplast thylakoid membrane (GO:0009535);|Biological Process: jasmonic acid biosynthetic process (GO:0009695);|Cellular Component: chloroplast inner membrane (GO:0009706);|Cellular Component: chloroplast envelope (GO:…	--	--
	TRINITY_DN13027_c0_g1_i1_1	MQL86991.1	hypothetical protein [Colocasia esculenta]	Q7XYS3|C74A2_ORYSJ	Allene oxide synthase 2 OSJNBa0081P02.18 OS=Oryza sativa subsp. japonica (Rice) GN=OSJNBa0081P02.18 PE=2 SV=2	337/474(71.10)	K01723	AOS	hydroperoxide dehydratase [EC:4.2.1.92]	ko00592	alpha-Linolenic acid metabolism	--	--	--	--	--	Q	ENOG410ZAGU	Allene oxide synthase	Molecular Function: iron ion binding (GO:0005506);|Biological Process: sterol metabolic process (GO:0016125);|Molecular Function: oxidoreductase activity, acting on paired donors, with incorporation or reduction of molecular oxygen (GO:0016705);|Molecular Function: heme binding (GO:0020037);|Biological Process: oxylipin biosynthetic process (GO:0031408);|Molecular Function: hydroperoxide dehydrat…	PF00067.22	Cytochrome P450
	TRINITY_DN30468_c1_g1_i8_5	MQL89524.1	hypothetical protein [Colocasia esculenta]	Q7Y0C8|C74A1_ORYSJ	Allene oxide synthase 1, chloroplastic OSJNBa0079B15.7 OS=Oryza sativa subsp. japonica (Rice) GN=OSJNBa0079B15.7 PE=2 SV=1	57/72(79.17)	K01723	AOS	hydroperoxide dehydratase [EC:4.2.1.92]	ko00592	alpha-Linolenic acid metabolism	--	--	--	--	--	Q	ENOG410ZAGU	Allene oxide synthase	Molecular Function: monooxygenase activity (GO:0004497);|Molecular Function: iron ion binding (GO:0005506);|Cellular Component: mitochondrion (GO:0005739);|Cellular Component: chloroplast thylakoid membrane (GO:0009535);|Biological Process: response to wounding (GO:0009611);|Biological Process: jasmonic acid biosynthetic process (GO:0009695);|Biological Process: response to jasmonic acid (GO:0009…	--	--
MFP2	TRINITY_DN21800_c0_g1_i2_3	XP_008810214.1	peroxisomal fatty acid beta-oxidation multifunctional protein MFP2 [Phoenix dactylifera]	Q39659|MFPA_CUCSA	3-hydroxyacyl-CoA dehydrogenase . OS=Cucumis sativus (Cucumber) GN=. PE=1 SV=1	567/723(78.42)	K10527	MFP2	enoyl-CoA hydratase/3-hydroxyacyl-CoA dehydrogenase [EC:4.2.1.17 1.1.1.35 1.1.1.211]	ko00071|ko00592	Fatty acid degradation|alpha-Linolenic acid metabolism	KOG1683	Hydroxyacyl-CoA dehydrogenase/enoyl-CoA hydratase	[I]	METABOLISM	Lipid transport and metabolism	I	COG1250	Dehydrogenase	Molecular Function: 3-hydroxyacyl-CoA dehydrogenase activity (GO:0003857);|Molecular Function: dodecenoyl-CoA delta-isomerase activity (GO:0004165);|Molecular Function: enoyl-CoA hydratase activity (GO:0004300);|Biological Process: fatty acid beta-oxidation (GO:0006635);|Molecular Function: 3-hydroxybutyryl-CoA epimerase activity (GO:0008692);|Cellular Component: glyoxysome (GO:0009514);|Molecula…	PF02737.18,PF00378.20,PF00725.22,PF16113.5	3-hydroxyacyl-CoA dehydrogenase, NAD binding domain|Enoyl-CoA hydratase/isomerase|3-hydroxyacyl-CoA dehydrogenase, C-terminal domain|Enoyl-CoA hydratase/isomerase
	TRINITY_DN23417_c1_g1_i7_5	XP_020097430.1	peroxisomal fatty acid beta-oxidation multifunctional protein [Ananas comosus]	Q8W1L6|MFP_ORYSJ	3-hydroxyacyl-CoA dehydrogenase P0413A11.18 OS=Oryza sativa subsp. japonica (Rice) GN=P0413A11.18 PE=1 SV=2	281/346(81.21)	K10527	MFP2	enoyl-CoA hydratase/3-hydroxyacyl-CoA dehydrogenase [EC:4.2.1.17 1.1.1.35 1.1.1.211]	ko00071|ko00592	Fatty acid degradation|alpha-Linolenic acid metabolism	KOG1683	Hydroxyacyl-CoA dehydrogenase/enoyl-CoA hydratase	[I]	METABOLISM	Lipid transport and metabolism	I	COG1250	Dehydrogenase	Molecular Function: mRNA binding (GO:0003729);|Molecular Function: 3-hydroxyacyl-CoA dehydrogenase activity (GO:0003857);|Molecular Function: dodecenoyl-CoA delta-isomerase activity (GO:0004165);|Molecular Function: enoyl-CoA hydratase activity (GO:0004300);|Cellular Component: cell wall (GO:0005618);|Cellular Component: peroxisome (GO:0005777);|Cellular Component: microtubule (GO:0005874);|Biolo…	PF02737.18,PF00378.20	3-hydroxyacyl-CoA dehydrogenase, NAD binding domain|Enoyl-CoA hydratase/isomerase
	TRINITY_DN28545_c1_g2_i2_2	XP_020097430.1	peroxisomal fatty acid beta-oxidation multifunctional protein [Ananas comosus]	Q8W1L6|MFP_ORYSJ	3-hydroxyacyl-CoA dehydrogenase P0413A11.18 OS=Oryza sativa subsp. japonica (Rice) GN=P0413A11.18 PE=1 SV=2	430/554(77.62)	K10527	MFP2	enoyl-CoA hydratase/3-hydroxyacyl-CoA dehydrogenase [EC:4.2.1.17 1.1.1.35 1.1.1.211]	ko00071|ko00592	Fatty acid degradation|alpha-Linolenic acid metabolism	KOG1683	Hydroxyacyl-CoA dehydrogenase/enoyl-CoA hydratase	[I]	METABOLISM	Lipid transport and metabolism	I	COG1250	Dehydrogenase	Molecular Function: mRNA binding (GO:0003729);|Molecular Function: 3-hydroxyacyl-CoA dehydrogenase activity (GO:0003857);|Molecular Function: dodecenoyl-CoA delta-isomerase activity (GO:0004165);|Molecular Function: enoyl-CoA hydratase activity (GO:0004300);|Cellular Component: cell wall (GO:0005618);|Cellular Component: peroxisome (GO:0005777);|Cellular Component: microtubule (GO:0005874);|Biolo…	PF02737.18,PF00725.22	3-hydroxyacyl-CoA dehydrogenase, NAD binding domain|3-hydroxyacyl-CoA dehydrogenase, C-terminal domain
ABF	TRINITY_DN17150_c0_g2_i1_1	MQM10342.1	hypothetical protein [Colocasia esculenta]	Q9M7Q4|AI5L5_ARATH	ABSCISIC ACID-INSENSITIVE 5-like protein 5 T2P3 OS=Arabidopsis thaliana (Mouse-ear cress) GN=T2P3 PE=1 SV=1	216/401(53.87)	K14432	ABF	ABA responsive element binding factor	ko04075	Plant hormone signal transduction	--	--	--	--	--	K	ENOG410YB2M	Transcription factor	Molecular Function: DNA binding (GO:0003677);|Molecular Function: DNA-binding transcription factor activity (GO:0003700);|Cellular Component: nucleus (GO:0005634);|Biological Process: abscisic acid-activated signaling pathway (GO:0009738);	PF00170.21,PF07716.15	bZIP transcription factor|Basic region leucine zipper
	TRINITY_DN20698_c0_g1_i2_3	XP_030950269.1	bZIP transcription factor TRAB1-like [Quercus lobata]	Q9M7Q2|AI5L7_ARATH	ABSCISIC ACID-INSENSITIVE 5-like protein 7 MVI11.7 OS=Arabidopsis thaliana (Mouse-ear cress) GN=MVI11.7 PE=1 SV=1	68/82(82.93)	K14432	ABF	ABA responsive element binding factor	ko04075	Plant hormone signal transduction	--	--	--	--	--	K	ENOG410YB2M	Transcription factor	Molecular Function: DNA binding (GO:0003677);|Molecular Function: DNA-binding transcription factor activity (GO:0003700);|Cellular Component: nucleus (GO:0005634);|Biological Process: abscisic acid-activated signaling pathway (GO:0009738);	--	--
	TRINITY_DN22939_c0_g1_i2_3	XP_010251669.1	PREDICTED: ABSCISIC ACID-INSENSITIVE 5-like protein 2 [Nelumbo nucifera]	Q9LES3|AI5L2_ARATH	ABSCISIC ACID-INSENSITIVE 5-like protein 2 T8M16_180 OS=Arabidopsis thaliana (Mouse-ear cress) GN=T8M16_180 PE=1 SV=1	104/135(77.04)	K14432	ABF	ABA responsive element binding factor	ko04075	Plant hormone signal transduction	--	--	--	--	--	K	ENOG410YFZJ	ABSCISIC ACID-INSENSITIVE 5-like protein	Molecular Function: DNA-binding transcription factor activity (GO:0003700);|Cellular Component: nucleus (GO:0005634);|Biological Process: response to abscisic acid (GO:0009737);|Biological Process: abscisic acid-activated signaling pathway (GO:0009738);|Molecular Function: sequence-specific DNA binding (GO:0043565);	PF00170.21,PF07716.15	bZIP transcription factor|Basic region leucine zipper	2F	bZIP
	TRINITY_DN25103_c0_g1_i3_4	MQL82445.1	hypothetical protein [Colocasia esculenta]	Q9M7Q4|AI5L5_ARATH	ABSCISIC ACID-INSENSITIVE 5-like protein 5 T2P3 OS=Arabidopsis thaliana (Mouse-ear cress) GN=T2P3 PE=1 SV=1	195/361(54.02)	K14432	ABF	ABA responsive element binding factor	ko04075	Plant hormone signal transduction	--	--	--	--	--	K	ENOG410YB2M	Transcription factor	Molecular Function: DNA binding (GO:0003677);|Molecular Function: DNA-binding transcription factor activity (GO:0003700);|Cellular Component: nucleus (GO:0005634);|Biological Process: abscisic acid-activated signaling pathway (GO:0009738);	--	--
	TRINITY_DN25376_c0_g1_i4_3	MQL71727.1	hypothetical protein [Colocasia esculenta]	Q9LES3|AI5L2_ARATH	ABSCISIC ACID-INSENSITIVE 5-like protein 2 T8M16_180 OS=Arabidopsis thaliana (Mouse-ear cress) GN=T8M16_180 PE=1 SV=1	113/185(61.08)	K14432	ABF	ABA responsive element binding factor	ko04075	Plant hormone signal transduction	--	--	--	--	--	K	ENOG410YFZJ	ABSCISIC ACID-INSENSITIVE 5-like protein	Molecular Function: DNA-binding transcription factor activity (GO:0003700);|Cellular Component: nucleus (GO:0005634);|Biological Process: response to abscisic acid (GO:0009737);|Biological Process: abscisic acid-activated signaling pathway (GO:0009738);|Molecular Function: sequence-specific DNA binding (GO:0043565);	--	--
	TRINITY_DN25459_c2_g2_i3_3	MQL95265.1	hypothetical protein [Colocasia esculenta]	--	--	29/60(48.33)	K14432	ABF	ABA responsive element binding factor	ko04075	Plant hormone signal transduction	--	--	--	--	--	--	--	--	--	--	--
EIN3	TRINITY_DN23165_c0_g1_i6_2	XP_010926635.1	ETHYLENE INSENSITIVE 3-like 3 protein [Elaeis guineensis]	O23116|EIL3_ARATH	ETHYLENE INSENSITIVE 3-like 3 protein F25P22.15 OS=Arabidopsis thaliana (Mouse-ear cress) GN=F25P22.15 PE=1 SV=1	327/625(52.32)	K14514	EIN3	ethylene-insensitive protein 3	ko04016|ko04075	MAPK signaling pathway - plant|Plant hormone signal transduction	--	--	--	--	--	K	ENOG410YA8W	ethylene insensitive 3-like 3	Molecular Function: DNA binding (GO:0003677);|Molecular Function: DNA-binding transcription factor activity (GO:0003700);|Cellular Component: nucleus (GO:0005634);|Biological Process: regulation of transcription, DNA-templated (GO:0006355);|Biological Process: ethylene-activated signaling pathway (GO:0009873);|Biological Process: regulation of sulfur metabolic process (GO:0042762);|Biological Pro…	PF04873.13	Ethylene insensitive 3	0F	EIL
	TRINITY_DN26234_c0_g1_i2_2	MQL77794.1	hypothetical protein [Colocasia esculenta]	Q10M41|EIL1A_ORYSJ	Protein ETHYLENE-INSENSITIVE 3-like 1a OsJ_10672 OS=Oryza sativa subsp. japonica (Rice) GN=OsJ_10672 PE=1 SV=1	310/523(59.27)	K14514	EIN3	ethylene-insensitive protein 3	ko04016|ko04075	MAPK signaling pathway - plant|Plant hormone signal transduction	--	--	--	--	--	K	ENOG4110EBS	protein ethylene insensitive	Molecular Function: DNA binding (GO:0003677);|Molecular Function: DNA-binding transcription factor activity (GO:0003700);|Cellular Component: nucleus (GO:0005634);|Biological Process: defense response (GO:0006952);|Biological Process: ethylene-activated signaling pathway (GO:0009873);	PF04873.13	Ethylene insensitive 3	1F	EIL
	TRINITY_DN28746_c0_g1_i8_2	XP_008809629.1	ETHYLENE INSENSITIVE 3-like 1 protein [Phoenix dactylifera]	Q10M41|EIL1A_ORYSJ	Protein ETHYLENE-INSENSITIVE 3-like 1a OsJ_10672 OS=Oryza sativa subsp. japonica (Rice) GN=OsJ_10672 PE=1 SV=1	356/634(56.15)	K14514	EIN3	ethylene-insensitive protein 3	ko04016|ko04075	MAPK signaling pathway - plant|Plant hormone signal transduction	--	--	--	--	--	K	ENOG4110EBS	protein ethylene insensitive	Molecular Function: DNA binding (GO:0003677);|Molecular Function: DNA-binding transcription factor activity (GO:0003700);|Cellular Component: nucleus (GO:0005634);|Biological Process: defense response (GO:0006952);|Biological Process: ethylene-activated signaling pathway (GO:0009873);	PF04873.13	Ethylene insensitive 3	1F	EIL
MYC2	TRINITY_DN17002_c0_g1_i1_3	MQL91635.1	hypothetical protein [Colocasia esculenta]	A0A3Q7HRZ6|MYC2_SOLLC	Transcription factor MYC2 Solyc08g076930 OS=Solanum lycopersicum (Tomato) (Lycopersicon esculentum) GN=Solyc08g076930 PE=1 SV=1	48/67(71.64)	K13422	MYC2	transcription factor MYC2	ko04016|ko04075	MAPK signaling pathway - plant|Plant hormone signal transduction	--	--	--	--	--	K	ENOG410YCJJ	anthocyanin-containing compound biosynthetic process	--	--	--
	TRINITY_DN19736_c0_g1_i4_2	MQL91635.1	hypothetical protein [Colocasia esculenta]	A0A3Q7HRZ6|MYC2_SOLLC	Transcription factor MYC2 Solyc08g076930 OS=Solanum lycopersicum (Tomato) (Lycopersicon esculentum) GN=Solyc08g076930 PE=1 SV=1	317/644(49.22)	K13422	MYC2	transcription factor MYC2	ko04016|ko04075	MAPK signaling pathway - plant|Plant hormone signal transduction	--	--	--	--	--	K	ENOG410YCJJ	anthocyanin-containing compound biosynthetic process	--	PF14215.6,PF00010.26	bHLH-MYC and R2R3-MYB transcription factors N-terminal|Helix-loop-helix DNA-binding domain
	TRINITY_DN23166_c0_g1_i8_3	MQL91635.1	hypothetical protein [Colocasia esculenta]	A0A3Q7HRZ6|MYC2_SOLLC	Transcription factor MYC2 Solyc08g076930 OS=Solanum lycopersicum (Tomato) (Lycopersicon esculentum) GN=Solyc08g076930 PE=1 SV=1	270/546(49.45)	K13422	MYC2	transcription factor MYC2	ko04016|ko04075	MAPK signaling pathway - plant|Plant hormone signal transduction	--	--	--	--	--	K	ENOG410YCJJ	anthocyanin-containing compound biosynthetic process	--	PF14215.6	bHLH-MYC and R2R3-MYB transcription factors N-terminal
	TRINITY_DN31398_c1_g2_i1_4	MQL71861.1	hypothetical protein [Colocasia esculenta]	A0A3Q7HRZ6|MYC2_SOLLC	Transcription factor MYC2 Solyc08g076930 OS=Solanum lycopersicum (Tomato) (Lycopersicon esculentum) GN=Solyc08g076930 PE=1 SV=1	427/731(58.41)	K13422	MYC2	transcription factor MYC2	ko04016|ko04075	MAPK signaling pathway - plant|Plant hormone signal transduction	--	--	--	--	--	K	ENOG410YCJJ	anthocyanin-containing compound biosynthetic process	--	PF14215.6,PF00010.26	bHLH-MYC and R2R3-MYB transcription factors N-terminal|Helix-loop-helix DNA-binding domain	2F	bHLH
	TRINITY_DN31644_c2_g1_i3_5	MQL71861.1	hypothetical protein [Colocasia esculenta]	Q336P5|MYC2_ORYSJ	Transcription factor MYC2 OSJNBa0003O19.20 OS=Oryza sativa subsp. japonica (Rice) GN=OSJNBa0003O19.20 PE=1 SV=1	116/174(66.67)	K13422	MYC2	transcription factor MYC2	ko04016|ko04075	MAPK signaling pathway - plant|Plant hormone signal transduction	--	--	--	--	--	K	ENOG410YCJJ	anthocyanin-containing compound biosynthetic process	Molecular Function: DNA binding (GO:0003677);|Cellular Component: nucleus (GO:0005634);|Biological Process: regulation of transcription, DNA-templated (GO:0006355);|Molecular Function: protein dimerization activity (GO:0046983);	--	--	2F	bHLH
ARF	TRINITY_DN11736_c0_g1_i3_3	MQL99283.1	hypothetical protein [Colocasia esculenta]	Q9XED8|ARFI_ARATH	Auxin response factor 9 T19F6.20 OS=Arabidopsis thaliana (Mouse-ear cress) GN=T19F6.20 PE=1 SV=1	98/247(39.68)	K14486	K14486, ARF	auxin response factor	ko04075	Plant hormone signal transduction	--	--	--	--	--	K	ENOG410YECH	auxin response factor	Molecular Function: DNA-binding transcription factor activity (GO:0003700);|Cellular Component: nucleus (GO:0005634);|Biological Process: auxin-activated signaling pathway (GO:0009734);|Molecular Function: sequence-specific DNA binding (GO:0043565);	--	--
	TRINITY_DN16776_c0_g1_i2_3	QFZ93677.1	auxin response factor 11-like protein [Pinellia ternata]	P93024|ARFE_ARATH	Auxin response factor 5 F6F9.10 OS=Arabidopsis thaliana (Mouse-ear cress) GN=F6F9.10 PE=1 SV=3	601/1067(56.33)	K14486	K14486, ARF	auxin response factor	ko04075	Plant hormone signal transduction	--	--	--	--	--	K	ENOG410Y913	auxin response factor	Molecular Function: DNA-binding transcription factor activity (GO:0003700);|Cellular Component: nucleus (GO:0005634);|Biological Process: regulation of transcription, DNA-templated (GO:0006355);|Biological Process: response to auxin (GO:0009733);|Biological Process: auxin-activated signaling pathway (GO:0009734);|Biological Process: embryo development ending in seed dormancy (GO:0009793);|Biologi…	PF06507.13,PF02362.21,PF02309.16	Auxin response factor|B3 DNA binding domain|AUX/IAA family
	TRINITY_DN29325_c0_g2_i4_1	MQL84403.1	hypothetical protein [Colocasia esculenta]	Q8S985|ARFO_ORYSJ	Auxin response factor 15 OsJ_018762 OS=Oryza sativa subsp. japonica (Rice) GN=OsJ_018762 PE=2 SV=1	273/542(50.37)	K14486	K14486, ARF	auxin response factor	ko04075	Plant hormone signal transduction	--	--	--	--	--	K	ENOG410YC80	auxin response factor	Molecular Function: DNA binding (GO:0003677);|Cellular Component: nucleus (GO:0005634);|Biological Process: regulation of transcription, DNA-templated (GO:0006355);|Biological Process: auxin-activated signaling pathway (GO:0009734);	PF06507.13,PF02362.21	Auxin response factor|B3 DNA binding domain	2F	B3
	TRINITY_DN30046_c0_g2_i1_1	MQL96966.1	hypothetical protein [Colocasia esculenta]	Q8L7G0|ARFA_ARATH	Auxin response factor 1 F23H11.7 OS=Arabidopsis thaliana (Mouse-ear cress) GN=F23H11.7 PE=1 SV=2	26/37(70.27)	K14486	K14486, ARF	auxin response factor	ko04075	Plant hormone signal transduction	--	--	--	--	--	K	ENOG410Y8ZK	auxin response factor	Molecular Function: DNA binding (GO:0003677);|Molecular Function: DNA-binding transcription factor activity (GO:0003700);|Cellular Component: nucleus (GO:0005634);|Biological Process: response to auxin (GO:0009733);|Biological Process: auxin-activated signaling pathway (GO:0009734);|Biological Process: leaf senescence (GO:0010150);|Molecular Function: identical protein binding (GO:0042802);|Biolo…	--	--
A-ARR	TRINITY_DN24811_c0_g2_i4_3	OVA13291.1	Signal transduction response regulator [Macleaya cordata]	O80366|ARR9_ARATH	Two-component response regulator ARR9 F24I3.120 OS=Arabidopsis thaliana (Mouse-ear cress) GN=F24I3.120 PE=1 SV=1	47/115(40.87)	K14492	ARR-A	two-component response regulator ARR-A family	ko04075	Plant hormone signal transduction	KOG1601	GATA-4/5/6 transcription factors	[K]	INFORMATION STORAGE AND PROCESSING	Transcription	T	COG3706	response regulator	Molecular Function: phosphorelay response regulator activity (GO:0000156);|Biological Process: phosphorelay signal transduction system (GO:0000160);|Cellular Component: nucleus (GO:0005634);|Biological Process: regulation of transcription, DNA-templated (GO:0006355);|Biological Process: circadian rhythm (GO:0007623);|Biological Process: response to cytokinin (GO:0009735);|Biological Process: cyto…	--	--
	TRINITY_DN27108_c0_g1_i4_5	RWR79890.1	Signal transduction response regulator [Cinnamomum micranthum f. kanehirae]	Q2RAP3|ORR9_ORYSJ	Two-component response regulator ORR9 OsJ_32929 OS=Oryza sativa subsp. japonica (Rice) GN=OsJ_32929 PE=2 SV=2	119/149(79.87)	K14492	ARR-A	two-component response regulator ARR-A family	ko04075	Plant hormone signal transduction	KOG1601	GATA-4/5/6 transcription factors	[K]	INFORMATION STORAGE AND PROCESSING	Transcription	K	COG5641	Transcription factor	Biological Process: phosphorelay signal transduction system (GO:0000160);|Cellular Component: intracellular (GO:0005622);|Biological Process: cytokinin-activated signaling pathway (GO:0009736);	PF00072.24	Response regulator receiver domain
	TRINITY_DN27108_c0_g3_i3_5	RWR74665.1	two-component response regulator ARR9-like protein [Cinnamomum micranthum f. kanehirae]	Q4GZK2|ORR9_ORYSI	Two-component response regulator ORR9 OsI_35072 OS=Oryza sativa subsp. indica (Rice) GN=OsI_35072 PE=2 SV=1	78/92(84.78)	K14492	ARR-A	two-component response regulator ARR-A family	ko04075	Plant hormone signal transduction	KOG1601	GATA-4/5/6 transcription factors	[K]	INFORMATION STORAGE AND PROCESSING	Transcription	K	COG5641	Transcription factor	Biological Process: phosphorelay signal transduction system (GO:0000160);|Cellular Component: intracellular (GO:0005622);|Biological Process: response to cytokinin (GO:0009735);|Biological Process: cytokinin-activated signaling pathway (GO:0009736);	PF00072.24	Response regulator receiver domain
	TRINITY_DN28010_c0_g4_i1_4	XP_020102363.1	two-component response regulator ORR4-like [Ananas comosus]	Q4GZK2|ORR9_ORYSI	Two-component response regulator ORR9 OsI_35072 OS=Oryza sativa subsp. indica (Rice) GN=OsI_35072 PE=2 SV=1	46/57(80.70)	K14492	ARR-A	two-component response regulator ARR-A family	ko04075	Plant hormone signal transduction	KOG1601	GATA-4/5/6 transcription factors	[K]	INFORMATION STORAGE AND PROCESSING	Transcription	K	COG5641	Transcription factor	Biological Process: phosphorelay signal transduction system (GO:0000160);|Cellular Component: intracellular (GO:0005622);|Biological Process: response to cytokinin (GO:0009735);|Biological Process: cytokinin-activated signaling pathway (GO:0009736);	--	--
DELLA	TRINITY_DN24193_c0_g1_i6_1	MQL71482.1	hypothetical protein [Colocasia esculenta]	Q8S4W7|GAI1_VITVI	DELLA protein GAI1 GAI1 OS=Vitis vinifera (Grape) GN=GAI1 PE=2 SV=1	439/659(66.62)	K14494	DELLA	DELLA protein	ko04075	Plant hormone signal transduction	--	--	--	--	--	K	ENOG410YBFY	DELLA protein	--	PF03514.14,PF12041.8	GRAS domain family|Transcriptional regulator DELLA protein N terminal	0F	GRAS
	TRINITY_DN29302_c0_g1_i4_4	MQL99242.1	hypothetical protein [Colocasia esculenta]	A0A396GMX6|DELA2_MEDTR	DELLA protein 2 MtrunA17_Chr8g0376381 OS=Medicago truncatula (Barrel medic) (Medicago tribuloides) GN=MtrunA17_Chr8g0376381 PE=2 SV=1	85/186(45.70)	K14494	DELLA	DELLA protein	ko04075	Plant hormone signal transduction	--	--	--	--	--	K	ENOG410YBFY	DELLA protein	--	PF12041.8	Transcriptional regulator DELLA protein N terminal
	TRINITY_DN29715_c0_g1_i2_1	MQL99242.1	hypothetical protein [Colocasia esculenta]	Q7Y1B6|GAI_SOLLC	DELLA protein GAI GAI OS=Solanum lycopersicum (Tomato) (Lycopersicon esculentum) GN=GAI PE=2 SV=1	318/475(66.95)	K14494	DELLA	DELLA protein	ko04075	Plant hormone signal transduction	--	--	--	--	--	K	ENOG410YBFY	DELLA protein	Molecular Function: DNA-binding transcription factor activity (GO:0003700);|Molecular Function: transcription coregulator activity (GO:0003712);|Cellular Component: nucleus (GO:0005634);|Biological Process: response to ethylene (GO:0009723);|Biological Process: response to abscisic acid (GO:0009737);|Biological Process: gibberellic acid mediated signaling pathway (GO:0009740);|Biological Process:…	PF03514.14,PF12041.8	GRAS domain family|Transcriptional regulator DELLA protein N terminal	1F	GRAS
NAC	TRINITY_DN22427_c1_g1_i1_2	MQM08388.1	hypothetical protein [Colocasia esculenta]	Q75HE5|NAC2_ORYSJ	NAC domain-containing protein 2 OsJ_13092 OS=Oryza sativa subsp. japonica (Rice) GN=OsJ_13092 PE=1 SV=1	--	--	--	--	--	--	--	--	--	--	--	K	ENOG410Y97V	NAC domain-containing protein	Cellular Component: nucleus (GO:0005634);|Biological Process: regulation of transcription, DNA-templated (GO:0006355);|Molecular Function: protein homodimerization activity (GO:0042803);|Molecular Function: sequence-specific DNA binding (GO:0043565);|Biological Process: positive regulation of response to salt stress (GO:1901002);|Biological Process: positive regulation of response to water depriv…	PF02365.15	No apical meristem (NAM) protein	1F	NAC
	TRINITY_DN24731_c0_g1_i8_4	MQM22549.1	hypothetical protein [Colocasia esculenta]	I1LPE9|NAC6_SOYBN	NAC domain-containing protein 6 GLYMA_12G022700 OS=Glycine max (Soybean) (Glycine hispida) GN=GLYMA_12G022700 PE=2 SV=1	--	--	--	--	--	--	--	--	--	--	--	S	ENOG410Y9QS	nac domain	--	PF02365.15	No apical meristem (NAM) protein	1F	NAC
	TRINITY_DN26997_c0_g1_i3_4	MQL72898.1	hypothetical protein [Colocasia esculenta]	Q52QH4|NAC68_ORYSJ	NAC domain-containing protein 68 B1148D12.1 OS=Oryza sativa subsp. japonica (Rice) GN=B1148D12.1 PE=2 SV=1	--	--	--	--	--	--	--	--	--	--	--	K	ENOG410Y97V	NAC domain-containing protein	Molecular Function: DNA binding (GO:0003677);|Cellular Component: nucleus (GO:0005634);|Biological Process: regulation of transcription, DNA-templated (GO:0006355);	PF02365.15	No apical meristem (NAM) protein	1F	NAC
	TRINITY_DN27640_c0_g1_i3_5	MQM22549.1	hypothetical protein [Colocasia esculenta]	Q10S65|NAC22_ORYSJ	NAC domain-containing protein 22 OsJ_09306 OS=Oryza sativa subsp. japonica (Rice) GN=OsJ_09306 PE=2 SV=1	--	--	--	--	--	--	--	--	--	--	--	S	ENOG410Y9QS	nac domain	Cellular Component: nucleus (GO:0005634);|Molecular Function: sequence-specific DNA binding (GO:0043565);|Biological Process: positive regulation of transcription, DNA-templated (GO:0045893);|Biological Process: positive regulation of response to salt stress (GO:1901002);|Biological Process: positive regulation of response to water deprivation (GO:1902584);	--	--	0F	NAC
	TRINITY_DN28822_c0_g1_i1_4	XP_026423504.1	NAC domain-containing protein 100-like [Papaver somniferum]	Q9FKA0|NAC92_ARATH	NAC domain-containing protein 92 MIJ24.11 OS=Arabidopsis thaliana (Mouse-ear cress) GN=MIJ24.11 PE=1 SV=1	--	--	--	--	--	--	--	--	--	--	--	--	--	--	Molecular Function: DNA-binding transcription factor activity (GO:0003700);|Cellular Component: nucleus (GO:0005634);|Biological Process: response to oxidative stress (GO:0006979);|Biological Process: response to salt stress (GO:0009651);|Biological Process: response to ethylene (GO:0009723);|Biological Process: response to auxin (GO:0009733);|Biological Process: response to abscisic acid (GO:000…	PF02365.15	No apical meristem (NAM) protein	1F	NAC
	TRINITY_DN28993_c1_g1_i5_2	MQM19716.1	hypothetical protein [Colocasia esculenta]	Q7GCL7|NAC74_ORYSJ	NAC domain-containing protein 74 OsJ_01182 OS=Oryza sativa subsp. japonica (Rice) GN=OsJ_01182 PE=2 SV=1	--	--	--	--	--	--	--	--	--	--	--	S	ENOG4111CIM	(NAC) domain-containing protein	Molecular Function: DNA binding (GO:0003677);|Cellular Component: nucleus (GO:0005634);|Biological Process: regulation of transcription, DNA-templated (GO:0006355);	--	--	1F	NAC
WRKY	TRINITY_DN25060_c0_g1_i5_4	MQL92045.1	hypothetical protein [Colocasia esculenta]	Q6QHD1|WRK71_ORYSJ	WRKY transcription factor WRKY71 OJ1297_C09.15 OS=Oryza sativa subsp. japonica (Rice) GN=OJ1297_C09.15 PE=1 SV=1	--	--	--	--	--	--	--	--	--	--	--	K	ENOG410YHES	WRKY transcription factor	Biological Process: response to molecule of bacterial origin (GO:0002237);|Biological Process: response to molecule of fungal origin (GO:0002238);|Molecular Function: DNA-binding transcription factor activity (GO:0003700);|Cellular Component: nucleus (GO:0005634);|Biological Process: defense response (GO:0006952);|Biological Process: response to cold (GO:0009409);|Biological Process: response to …	--	--	1F	WRKY
	TRINITY_DN27869_c0_g2_i8_3	MQL92045.1	hypothetical protein [Colocasia esculenta]	Q9SAH7|WRK40_ARATH	Probable WRKY transcription factor 40 F23A5.19 OS=Arabidopsis thaliana (Mouse-ear cress) GN=F23A5.19 PE=1 SV=1	--	--	--	--	--	--	--	--	--	--	--	K	ENOG410YHES	WRKY transcription factor	Biological Process: response to molecule of bacterial origin (GO:0002237);|Molecular Function: DNA-binding transcription factor activity (GO:0003700);|Cellular Component: nucleus (GO:0005634);|Biological Process: response to wounding (GO:0009611);|Biological Process: response to salicylic acid (GO:0009751);|Biological Process: response to chitin (GO:0010200);|Biological Process: regulation of def…	PF03106.15	WRKY DNA -binding domain	2F	WRKY
	TRINITY_DN29800_c1_g1_i1_2	MQM06742.1	hypothetical protein [Colocasia esculenta]	Q6IEQ7|WRK24_ORYSJ	WRKY transcription factor WRKY24 OsJ_03928 OS=Oryza sativa subsp. japonica (Rice) GN=OsJ_03928 PE=2 SV=1	314/559(56.17)	K13424	WRKY33	WRKY transcription factor 33	ko04016|ko04626	MAPK signaling pathway - plant|Plant-pathogen interaction	--	--	--	--	--	K	ENOG4112BTF	WRKY transcription factor	Molecular Function: DNA-binding transcription factor activity (GO:0003700);|Cellular Component: nucleus (GO:0005634);|Biological Process: response to abscisic acid (GO:0009737);|Biological Process: abscisic acid-activated signaling pathway (GO:0009738);|Biological Process: response to gibberellin (GO:0009739);|Biological Process: gibberellic acid mediated signaling pathway (GO:0009740);|Biologica…	PF03106.15	WRKY DNA -binding domain	1F	WRKY
	TRINITY_DN30384_c0_g1_i11_1	AQU42896.1	WRKY1 [Anthurium andraeanum]	Q9SUP6|WRK53_ARATH	Probable WRKY transcription factor 53 F9D16.280 OS=Arabidopsis thaliana (Mouse-ear cress) GN=F9D16.280 PE=1 SV=1	--	--	--	--	--	--	--	--	--	--	--	K	ENOG410YZU1	Transcription factor	Molecular Function: DNA binding (GO:0003677);|Molecular Function: DNA-binding transcription factor activity (GO:0003700);|Cellular Component: nucleus (GO:0005634);|Cellular Component: chloroplast (GO:0009507);|Biological Process: response to bacterium (GO:0009617);|Biological Process: response to salicylic acid (GO:0009751);|Biological Process: defense response to bacterium, incompatible interact…	--	--	1F	WRKY
C3H	TRINITY_DN28417_c0_g1_i6_4	MQL97284.1	hypothetical protein [Colocasia esculenta]	Q9LUZ4|C3H66_ARATH	Zinc finger CCCH domain-containing protein 66 MZN1.16 OS=Arabidopsis thaliana (Mouse-ear cress) GN=MZN1.16 PE=2 SV=1	--	--	--	--	--	--	KOG1595	CCCH-type Zn-finger protein	[R]	POORLY CHARACTERIZED	General function prediction only	S	ENOG410XR0Z	zinc finger CCCH domain-containing protein	Molecular Function: DNA binding (GO:0003677);|Molecular Function: DNA-binding transcription factor activity (GO:0003700);|Biological Process: regulation of transcription, DNA-templated (GO:0006355);|Molecular Function: metal ion binding (GO:0046872);	PF00023.30,PF13637.6,PF12796.7,PF18044.1,PF13606.6	Ankyrin repeat|Ankyrin repeats (many copies)|Ankyrin repeats (3 copies)|CCCH-type zinc finger|Ankyrin repeat	0F	C3H
	TRINITY_DN29028_c0_g1_i10_4	MQL97284.1	hypothetical protein [Colocasia esculenta]	Q9LUZ4|C3H66_ARATH	Zinc finger CCCH domain-containing protein 66 MZN1.16 OS=Arabidopsis thaliana (Mouse-ear cress) GN=MZN1.16 PE=2 SV=1	--	--	--	--	--	--	KOG1595	CCCH-type Zn-finger protein	[R]	POORLY CHARACTERIZED	General function prediction only	S	ENOG410XR0Z	zinc finger CCCH domain-containing protein	Molecular Function: DNA binding (GO:0003677);|Molecular Function: DNA-binding transcription factor activity (GO:0003700);|Biological Process: regulation of transcription, DNA-templated (GO:0006355);|Molecular Function: metal ion binding (GO:0046872);	--	--	2F	C3H
	TRINITY_DN29417_c1_g3_i1_2	MQL80449.1	hypothetical protein [Colocasia esculenta]	O82199|C3H20_ARATH	Zinc finger CCCH domain-containing protein 20 F6F22.16 OS=Arabidopsis thaliana (Mouse-ear cress) GN=F6F22.16 PE=2 SV=1	--	--	--	--	--	--	KOG1595	CCCH-type Zn-finger protein	[R]	POORLY CHARACTERIZED	General function prediction only	S	ENOG4111G2K	zinc finger CCCH domain-containing protein	Molecular Function: DNA binding (GO:0003677);|Molecular Function: DNA-binding transcription factor activity (GO:0003700);|Molecular Function: single-stranded RNA binding (GO:0003727);|Cellular Component: plasma membrane (GO:0005886);|Biological Process: regulation of transcription, DNA-templated (GO:0006355);|Biological Process: response to oxidative stress (GO:0006979);|Molecular Function: metal…	--	--	1F	C3H
	TRINITY_DN31472_c3_g1_i2_4	MQL97284.1	hypothetical protein [Colocasia esculenta]	Q9LUZ4|C3H66_ARATH	Zinc finger CCCH domain-containing protein 66 MZN1.16 OS=Arabidopsis thaliana (Mouse-ear cress) GN=MZN1.16 PE=2 SV=1	--	--	--	--	--	--	KOG1595	CCCH-type Zn-finger protein	[R]	POORLY CHARACTERIZED	General function prediction only	S	ENOG410XR0Z	zinc finger CCCH domain-containing protein	Molecular Function: DNA binding (GO:0003677);|Molecular Function: DNA-binding transcription factor activity (GO:0003700);|Biological Process: regulation of transcription, DNA-templated (GO:0006355);|Molecular Function: metal ion binding (GO:0046872);	PF13606.6,PF00023.30,PF12796.7,PF13637.6	Ankyrin repeat|Ankyrin repeat|Ankyrin repeats (3 copies)|Ankyrin repeats (many copies)	1F	C3H
C2H2	TRINITY_DN23040_c0_g1_i5_5	MQL94815.1	hypothetical protein [Colocasia esculenta]	Q9SSW2|AZF2_ARATH	Zinc finger protein AZF2 MMB12.27 OS=Arabidopsis thaliana (Mouse-ear cress) GN=MMB12.27 PE=2 SV=1	--	--	--	--	--	--	KOG1721	FOG: Zn-finger	[R]	POORLY CHARACTERIZED	General function prediction only	S	COG5048	Zinc finger protein	Molecular Function: DNA binding (GO:0003677);|Molecular Function: DNA-binding transcription factor activity (GO:0003700);|Cellular Component: nucleus (GO:0005634);|Biological Process: response to water deprivation (GO:0009414);|Biological Process: response to abscisic acid (GO:0009737);|Biological Process: abscisic acid-activated signaling pathway (GO:0009738);|Biological Process: embryo developm…	PF13912.6,PF13894.6	C2H2-type zinc finger|C2H2-type zinc finger	1F	C2H2
	TRINITY_DN24286_c0_g1_i1_1	MQM01682.1	hypothetical protein [Colocasia esculenta]	Q9LRW7|IDD11_ARATH	Protein indeterminate-domain 11 MCP4.2 OS=Arabidopsis thaliana (Mouse-ear cress) GN=MCP4.2 PE=2 SV=1	--	--	--	--	--	--	KOG1721	FOG: Zn-finger	[R]	POORLY CHARACTERIZED	General function prediction only	S	COG5048	Zinc finger protein	Molecular Function: DNA binding (GO:0003677);|Molecular Function: DNA-binding transcription factor activity (GO:0003700);|Cellular Component: nucleus (GO:0005634);|Biological Process: regulation of transcription, DNA-templated (GO:0006355);|Molecular Function: metal ion binding (GO:0046872);	--	--	1F	C2H2
	TRINITY_DN25451_c0_g1_i4_4	MQL87303.1	hypothetical protein [Colocasia esculenta]	Q9LFG0|ZAT18_ARATH	Zinc finger protein ZAT18 F4P12.300 OS=Arabidopsis thaliana (Mouse-ear cress) GN=F4P12.300 PE=2 SV=1	--	--	--	--	--	--	KOG1721	FOG: Zn-finger	[R]	POORLY CHARACTERIZED	General function prediction only	S	COG5048	Zinc finger protein	--	PF13912.6,PF13894.6	C2H2-type zinc finger|C2H2-type zinc finger	1F	C2H2
	TRINITY_DN25639_c0_g1_i3_4	MQM08533.1	hypothetical protein [Colocasia esculenta]	Q9SSW1|AZF1_ARATH	Zinc finger protein AZF1 K8K14.19 OS=Arabidopsis thaliana (Mouse-ear cress) GN=K8K14.19 PE=2 SV=1	--	--	--	--	--	--	KOG1721	FOG: Zn-finger	[R]	POORLY CHARACTERIZED	General function prediction only	S	COG5048	Zinc finger protein	Molecular Function: DNA binding (GO:0003677);|Molecular Function: DNA-binding transcription factor activity (GO:0003700);|Cellular Component: nucleus (GO:0005634);|Biological Process: response to cold (GO:0009409);|Biological Process: abscisic acid-activated signaling pathway (GO:0009738);|Biological Process: response to chitin (GO:0010200);|Biological Process: hyperosmotic salinity response (GO:…	PF13912.6,PF13894.6	C2H2-type zinc finger|C2H2-type zinc finger	1F	C2H2
	TRINITY_DN26831_c0_g1_i1_2	MQL87965.1	hypothetical protein [Colocasia esculenta]	Q943I6|STOP1_ORYSJ	Zinc finger protein STOP1 homolog OsJ_04239 OS=Oryza sativa subsp. japonica (Rice) GN=OsJ_04239 PE=2 SV=1	--	--	--	--	--	--	KOG1721	FOG: Zn-finger	[R]	POORLY CHARACTERIZED	General function prediction only	S	COG5048	Zinc finger protein	Molecular Function: nucleic acid binding (GO:0003676);|Cellular Component: nucleus (GO:0005634);|Biological Process: regulation of transcription, DNA-templated (GO:0006355);|Molecular Function: metal ion binding (GO:0046872);	--	--	1F	C2H2
MYB	TRINITY_DN21149_c3_g1_i12_5	MQM18048.1	hypothetical protein [Colocasia esculenta]	Q10MB4|MYB2_ORYSJ	Transcription factor MYB2 Os03g0315400 OS=Oryza sativa subsp. japonica (Rice) GN=Os03g0315400 PE=2 SV=1	--	--	--	--	--	--	KOG0048	Transcription factor, Myb superfamily	[K]	INFORMATION STORAGE AND PROCESSING	Transcription	K	COG5147	Myblike DNAbinding domain containing protein	Cellular Component: nucleus (GO:0005634);|Biological Process: response to cold (GO:0009409);|Biological Process: response to salt stress (GO:0009651);|Biological Process: response to abscisic acid (GO:0009737);|Biological Process: response to salicylic acid (GO:0009751);|Molecular Function: sequence-specific DNA binding (GO:0043565);|Biological Process: positive regulation of transcription, DNA-t…	PF00249.31,PF13921.6	Myb-like DNA-binding domain|Myb-like DNA-binding domain	1F	MYB
	TRINITY_DN21434_c0_g2_i1_4	MQL72560.1	hypothetical protein [Colocasia esculenta]	Q10MB4|MYB2_ORYSJ	Transcription factor MYB2 Os03g0315400 OS=Oryza sativa subsp. japonica (Rice) GN=Os03g0315400 PE=2 SV=1	--	--	--	--	--	--	KOG0048	Transcription factor, Myb superfamily	[K]	INFORMATION STORAGE AND PROCESSING	Transcription	K	COG5147	Myblike DNAbinding domain containing protein	Cellular Component: nucleus (GO:0005634);|Biological Process: response to cold (GO:0009409);|Biological Process: response to salt stress (GO:0009651);|Biological Process: response to abscisic acid (GO:0009737);|Biological Process: response to salicylic acid (GO:0009751);|Molecular Function: sequence-specific DNA binding (GO:0043565);|Biological Process: positive regulation of transcription, DNA-t…	PF00249.31,PF13921.6	Myb-like DNA-binding domain|Myb-like DNA-binding domain	1F	MYB
	TRINITY_DN24845_c1_g1_i3_2	MQM00480.1	hypothetical protein [Colocasia esculenta]	Q9S7B2|RS2_MAIZE	Protein rough sheath 2 RS2 OS=Zea mays (Maize) GN=RS2 PE=1 SV=1	--	--	--	--	--	--	KOG0048	Transcription factor, Myb superfamily	[K]	INFORMATION STORAGE AND PROCESSING	Transcription	K	COG5147	Myblike DNAbinding domain containing protein	Cellular Component: condensed chromosome (GO:0000793);|Cellular Component: nucleolus (GO:0005730);|Biological Process: transcription, DNA-templated (GO:0006351);|Biological Process: asymmetric cell division (GO:0008356);|Biological Process: response to virus (GO:0009615);|Biological Process: response to salt stress (GO:0009651);|Biological Process: response to auxin (GO:0009733);|Biological Proce…	PF00249.31,PF13921.6	Myb-like DNA-binding domain|Myb-like DNA-binding domain	0F	MYB
	TRINITY_DN27220_c0_g1_i1_3	PSR99810.1	Transcription factor like [Actinidia chinensis var. chinensis]	O23160|MYB73_ARATH	Transcription factor MYB73 AP22.97 OS=Arabidopsis thaliana (Mouse-ear cress) GN=AP22.97 PE=1 SV=1	--	--	--	--	--	--	KOG0048	Transcription factor, Myb superfamily	[K]	INFORMATION STORAGE AND PROCESSING	Transcription	K	COG5147	Myblike DNAbinding domain containing protein	Molecular Function: DNA-binding transcription factor activity (GO:0003700);|Cellular Component: nucleus (GO:0005634);|Biological Process: regulation of transcription, DNA-templated (GO:0006355);|Biological Process: response to ethylene (GO:0009723);|Biological Process: response to abscisic acid (GO:0009737);|Biological Process: response to salicylic acid (GO:0009751);|Biological Process: response…	PF00249.31,PF13921.6	Myb-like DNA-binding domain|Myb-like DNA-binding domain	1F	MYB
	TRINITY_DN27904_c1_g1_i2_4	MQL69906.1	hypothetical protein [Colocasia esculenta]	O23160|MYB73_ARATH	Transcription factor MYB73 AP22.97 OS=Arabidopsis thaliana (Mouse-ear cress) GN=AP22.97 PE=1 SV=1	--	--	--	--	--	--	KOG0048	Transcription factor, Myb superfamily	[K]	INFORMATION STORAGE AND PROCESSING	Transcription	K	COG5147	Myblike DNAbinding domain containing protein	Molecular Function: DNA-binding transcription factor activity (GO:0003700);|Cellular Component: nucleus (GO:0005634);|Biological Process: regulation of transcription, DNA-templated (GO:0006355);|Biological Process: response to ethylene (GO:0009723);|Biological Process: response to abscisic acid (GO:0009737);|Biological Process: response to salicylic acid (GO:0009751);|Biological Process: response…	PF00249.31,PF13921.6	Myb-like DNA-binding domain|Myb-like DNA-binding domain	0F	MYB
	TRINITY_DN28276_c0_g1_i7_2	MQL95399.1	hypothetical protein [Colocasia esculenta]	Q5NBM8|CSA_ORYSJ	Transcription factor CSA P0038F12.1 OS=Oryza sativa subsp. japonica (Rice) GN=P0038F12.1 PE=2 SV=2	--	--	--	--	--	--	KOG0048	Transcription factor, Myb superfamily	[K]	INFORMATION STORAGE AND PROCESSING	Transcription	K	COG5147	Myblike DNAbinding domain containing protein	Molecular Function: DNA binding (GO:0003677);|Cellular Component: nucleus (GO:0005634);	PF00249.31,PF13921.6	Myb-like DNA-binding domain|Myb-like DNA-binding domain	1F	MYB
AP2-ERF-ERF	TRINITY_DN24201_c0_g1_i4_3	MQL79869.1	hypothetical protein [Colocasia esculenta]	O80340|ERF78_ARATH	Ethylene-responsive transcription factor 4 K7L4.1 OS=Arabidopsis thaliana (Mouse-ear cress) GN=K7L4.1 PE=1 SV=1	--	--	--	--	--	--	--	--	--	--	--	K	ENOG410YQ8J	Transcription factor	Molecular Function: DNA-binding transcription factor activity (GO:0003700);|Cellular Component: nucleus (GO:0005634);|Biological Process: response to ethylene (GO:0009723);|Biological Process: response to abscisic acid (GO:0009737);|Biological Process: induced systemic resistance, jasmonic acid mediated signaling pathway (GO:0009864);|Biological Process: ethylene-activated signaling pathway (GO:0…	PF00847.20	AP2 domain	0F	AP2/ERF-ERF
	TRINITY_DN24247_c0_g1_i2_5	MQM13347.1	hypothetical protein [Colocasia esculenta]	Q9FE67|ERF80_ARATH	Ethylene-responsive transcription factor 9 MLN1.14 OS=Arabidopsis thaliana (Mouse-ear cress) GN=MLN1.14 PE=1 SV=1	--	--	--	--	--	--	--	--	--	--	--	K	ENOG410YQ8J	Transcription factor	Molecular Function: DNA-binding transcription factor activity (GO:0003700);|Cellular Component: nucleus (GO:0005634);|Biological Process: defense response (GO:0006952);|Biological Process: ethylene-activated signaling pathway (GO:0009873);|Cellular Component: membrane (GO:0016020);|Biological Process: glucosinolate metabolic process (GO:0019760);|Molecular Function: sequence-specific DNA binding …	PF00847.20	AP2 domain	2F	AP2/ERF-ERF
	TRINITY_DN25439_c3_g1_i5_4	MQL77306.1	hypothetical protein [Colocasia esculenta]	Q6K7E6|ERF1_ORYSJ	Ethylene-responsive transcription factor 1 OJ1311_D08.9 OS=Oryza sativa subsp. japonica (Rice) GN=OJ1311_D08.9 PE=1 SV=1	--	--	--	--	--	--	--	--	--	--	--	K	ENOG410YR4U	Transcription factor	Molecular Function: DNA binding (GO:0003677);|Molecular Function: DNA-binding transcription factor activity (GO:0003700);|Cellular Component: nucleus (GO:0005634);|Biological Process: defense response (GO:0006952);	PF00847.20	AP2 domain	2F	AP2/ERF-ERF
	TRINITY_DN26535_c1_g3_i1_1	MQL79869.1	hypothetical protein [Colocasia esculenta]	O80340|ERF78_ARATH	Ethylene-responsive transcription factor 4 K7L4.1 OS=Arabidopsis thaliana (Mouse-ear cress) GN=K7L4.1 PE=1 SV=1	--	--	--	--	--	--	--	--	--	--	--	K	ENOG410YQ8J	Transcription factor	Molecular Function: DNA-binding transcription factor activity (GO:0003700);|Cellular Component: nucleus (GO:0005634);|Biological Process: response to ethylene (GO:0009723);|Biological Process: response to abscisic acid (GO:0009737);|Biological Process: induced systemic resistance, jasmonic acid mediated signaling pathway (GO:0009864);|Biological Process: ethylene-activated signaling pathway (GO:0…	PF00847.20	AP2 domain	2F	AP2/ERF-ERF
	TRINITY_DN27758_c0_g3_i2_5	KGN56099.1	hypothetical protein Csa_010710 [Cucumis sativus]	O80339|ERF82_ARATH	Ethylene-responsive transcription factor 3 F11F12.4 OS=Arabidopsis thaliana (Mouse-ear cress) GN=F11F12.4 PE=1 SV=1	--	--	--	--	--	--	--	--	--	--	--	K	ENOG410YQNQ	ethylene mediated signaling pathway	Molecular Function: DNA-binding transcription factor activity (GO:0003700);|Cellular Component: nucleus (GO:0005634);|Biological Process: defense response (GO:0006952);|Biological Process: ethylene-activated signaling pathway (GO:0009873);|Biological Process: negative regulation of ethylene-activated signaling pathway (GO:0010105);|Molecular Function: sequence-specific DNA binding (GO:0043565);	PF00847.20	AP2 domain	2F	AP2/ERF-ERF
	TRINITY_DN27911_c1_g3_i3_1	MQM23826.1	hypothetical protein [Colocasia esculenta]	Q6K7E6|ERF1_ORYSJ	Ethylene-responsive transcription factor 1 OJ1311_D08.9 OS=Oryza sativa subsp. japonica (Rice) GN=OJ1311_D08.9 PE=1 SV=1	--	--	--	--	--	--	--	--	--	--	--	K	ENOG410YERP	Transcription factor	Molecular Function: DNA binding (GO:0003677);|Molecular Function: DNA-binding transcription factor activity (GO:0003700);|Cellular Component: nucleus (GO:0005634);|Biological Process: defense response (GO:0006952);	PF00847.20	AP2 domain	2F	AP2/ERF-ERF
	TRINITY_DN27944_c0_g1_i1_5	MQL77306.1	hypothetical protein [Colocasia esculenta]	Q6K7E6|ERF1_ORYSJ	Ethylene-responsive transcription factor 1 OJ1311_D08.9 OS=Oryza sativa subsp. japonica (Rice) GN=OJ1311_D08.9 PE=1 SV=1	--	--	--	--	--	--	--	--	--	--	--	K	ENOG410YR4U	Transcription factor	Molecular Function: DNA binding (GO:0003677);|Molecular Function: DNA-binding transcription factor activity (GO:0003700);|Cellular Component: nucleus (GO:0005634);|Biological Process: defense response (GO:0006952);	PF00847.20	AP2 domain	1F	AP2/ERF-ERF
	TRINITY_DN28023_c0_g1_i3_1	MQM17951.1	hypothetical protein [Colocasia esculenta]	A2XWL6|DRE1E_ORYSI	Dehydration-responsive element-binding protein 1E OsI_016459 OS=Oryza sativa subsp. indica (Rice) GN=OsI_016459 PE=3 SV=1	--	--	--	--	--	--	--	--	--	--	--	K	ENOG410YK37	dehydration-responsive element-binding protein	Molecular Function: DNA binding (GO:0003677);|Molecular Function: DNA-binding transcription factor activity (GO:0003700);|Cellular Component: nucleus (GO:0005634);	PF00847.20	AP2 domain	0F	AP2/ERF-ERF
	TRINITY_DN28739_c1_g3_i4_2	MQL77306.1	hypothetical protein [Colocasia esculenta]	Q8H0T5|ERF73_ARATH	Ethylene-responsive transcription factor ERF073 T10D10.17 OS=Arabidopsis thaliana (Mouse-ear cress) GN=T10D10.17 PE=1 SV=1	--	--	--	--	--	--	--	--	--	--	--	K	ENOG410YR4U	Transcription factor	Molecular Function: DNA binding (GO:0003677);|Molecular Function: DNA-binding transcription factor activity (GO:0003700);|Cellular Component: nucleus (GO:0005634);|Biological Process: ethylene-activated signaling pathway (GO:0009873);	PF00847.20	AP2 domain	1F	AP2/ERF-ERF
	TRINITY_DN30004_c1_g2_i2_5	MQM13347.1	hypothetical protein [Colocasia esculenta]	O80340|ERF78_ARATH	Ethylene-responsive transcription factor 4 K7L4.1 OS=Arabidopsis thaliana (Mouse-ear cress) GN=K7L4.1 PE=1 SV=1	--	--	--	--	--	--	--	--	--	--	--	K	ENOG410YQ8J	Transcription factor	Molecular Function: DNA-binding transcription factor activity (GO:0003700);|Cellular Component: nucleus (GO:0005634);|Biological Process: response to ethylene (GO:0009723);|Biological Process: response to abscisic acid (GO:0009737);|Biological Process: induced systemic resistance, jasmonic acid mediated signaling pathway (GO:0009864);|Biological Process: ethylene-activated signaling pathway (GO:0…	PF00847.20	AP2 domain	0F	AP2/ERF-ERF
	TRINITY_DN30469_c0_g1_i3_4	MQM16729.1	hypothetical protein [Colocasia esculenta]	Q9S7L5|ERF18_ARATH	Ethylene-responsive transcription factor ERF018 F25A4.10 OS=Arabidopsis thaliana (Mouse-ear cress) GN=F25A4.10 PE=2 SV=1	--	--	--	--	--	--	--	--	--	--	--	K	ENOG410YNX4	Transcription factor	Biological Process: defense response to insect (GO:0002213);|Molecular Function: DNA binding (GO:0003677);|Molecular Function: DNA-binding transcription factor activity (GO:0003700);|Cellular Component: nucleus (GO:0005634);|Biological Process: response to wounding (GO:0009611);|Biological Process: ethylene-activated signaling pathway (GO:0009873);|Biological Process: phloem or xylem histogenesis…	PF00847.20	AP2 domain	1F	AP2/ERF-ERF
	TRINITY_DN31070_c0_g1_i6_5	MQM02864.1	hypothetical protein [Colocasia esculenta]	Q9LUM4|RAP22_ARATH	Ethylene-responsive transcription factor RAP2-2 MLN21.1 OS=Arabidopsis thaliana (Mouse-ear cress) GN=MLN21.1 PE=1 SV=2	--	--	--	--	--	--	--	--	--	--	--	K	ENOG410YERP	Transcription factor	Biological Process: response to hypoxia (GO:0001666);|Molecular Function: DNA binding (GO:0003677);|Molecular Function: DNA-binding transcription factor activity (GO:0003700);|Cellular Component: nucleus (GO:0005634);|Biological Process: ethylene-activated signaling pathway (GO:0009873);|Biological Process: regulation of gene expression (GO:0010468);	PF00847.20	AP2 domain	2F	AP2/ERF-ERF
	TRINITY_DN31297_c1_g1_i3_4	MQM02864.1	hypothetical protein [Colocasia esculenta]	Q6K7E6|ERF1_ORYSJ	Ethylene-responsive transcription factor 1 OJ1311_D08.9 OS=Oryza sativa subsp. japonica (Rice) GN=OJ1311_D08.9 PE=1 SV=1	--	--	--	--	--	--	--	--	--	--	--	K	ENOG410YERP	Transcription factor	Molecular Function: DNA binding (GO:0003677);|Molecular Function: DNA-binding transcription factor activity (GO:0003700);|Cellular Component: nucleus (GO:0005634);|Biological Process: defense response (GO:0006952);	PF00847.20	AP2 domain	0F	AP2/ERF-ERF
bHLH	TRINITY_DN23968_c1_g1_i3_2	MQM05613.1	hypothetical protein [Colocasia esculenta]	A0A3Q7ELQ2|MTB1_SOLLC	Transcription factor MTB1 Solyc01g096050 OS=Solanum lycopersicum (Tomato) (Lycopersicon esculentum) GN=Solyc01g096050 PE=1 SV=1	--	--	--	--	--	--	--	--	--	--	--	K	ENOG410YCJJ	anthocyanin-containing compound biosynthetic process	--	PF14215.6,PF00010.26	bHLH-MYC and R2R3-MYB transcription factors N-terminal|Helix-loop-helix DNA-binding domain	1F	bHLH
	TRINITY_DN27913_c1_g1_i3_2	MQL78700.1	hypothetical protein [Colocasia esculenta]	Q75KV9|BH148_ORYSJ	Transcription factor BHLH148 OJ1365_D05.18 OS=Oryza sativa subsp. japonica (Rice) GN=OJ1365_D05.18 PE=1 SV=1	--	--	--	--	--	--	--	--	--	--	--	K	ENOG410YV10	Transcription factor	Molecular Function: DNA binding (GO:0003677);|Cellular Component: nucleus (GO:0005634);|Biological Process: regulation of transcription, DNA-templated (GO:0006355);|Biological Process: response to water deprivation (GO:0009414);|Molecular Function: protein dimerization activity (GO:0046983);	PF00010.26	Helix-loop-helix DNA-binding domain	0F	bHLH
	TRINITY_DN28444_c0_g1_i9_3	XP_015650699.1	transcription factor bHLH130 [Oryza sativa Japonica Group]	Q66GR3|BH130_ARATH	Transcription factor bHLH130 T24P15.19 OS=Arabidopsis thaliana (Mouse-ear cress) GN=T24P15.19 PE=1 SV=1	--	--	--	--	--	--	--	--	--	--	--	K	ENOG410YDYN	Transcription factor	Molecular Function: DNA-binding transcription activator activity, RNA polymerase II-specific (GO:0001228);|Molecular Function: DNA binding (GO:0003677);|Molecular Function: DNA-binding transcription factor activity (GO:0003700);|Cellular Component: nucleus (GO:0005634);|Biological Process: regulation of transcription, DNA-templated (GO:0006355);|Molecular Function: protein dimerization activity (…	--	--	2F	bHLH
	TRINITY_DN29408_c1_g1_i4_3	MQM05613.1	hypothetical protein [Colocasia esculenta]	A0A3Q7ELQ2|MTB1_SOLLC	Transcription factor MTB1 Solyc01g096050 OS=Solanum lycopersicum (Tomato) (Lycopersicon esculentum) GN=Solyc01g096050 PE=1 SV=1	--	--	--	--	--	--	--	--	--	--	--	K	ENOG410YCJJ	anthocyanin-containing compound biosynthetic process	--	PF14215.6,PF00010.26	bHLH-MYC and R2R3-MYB transcription factors N-terminal|Helix-loop-helix DNA-binding domain	0F	bHLH
MYB-related	TRINITY_DN22533_c0_g1_i12_2	RWW08674.1	hypothetical protein GW17_00027873 [Ensete ventricosum]	Q9FDW1|MYB44_ARATH	Transcription factor MYB44 K8K14.2 OS=Arabidopsis thaliana (Mouse-ear cress) GN=K8K14.2 PE=1 SV=1	--	--	--	--	--	--	KOG0048	Transcription factor, Myb superfamily	[K]	INFORMATION STORAGE AND PROCESSING	Transcription	K	COG5147	Myblike DNAbinding domain containing protein	Molecular Function: DNA-binding transcription factor activity (GO:0003700);|Cellular Component: nucleus (GO:0005634);|Biological Process: regulation of transcription, DNA-templated (GO:0006355);|Biological Process: response to water deprivation (GO:0009414);|Biological Process: response to salt stress (GO:0009651);|Biological Process: response to ethylene (GO:0009723);|Biological Process: respons…	PF00249.31	Myb-like DNA-binding domain	0F	MYB-related
	TRINITY_DN22903_c0_g2_i1_3	MQL98329.1	hypothetical protein [Colocasia esculenta]	Q9FNN6|SRM1_ARATH	Transcription factor SRM1 At5g08520 OS=Arabidopsis thaliana (Mouse-ear cress) GN=At5g08520 PE=1 SV=1	--	--	--	--	--	--	KOG0724	Zuotin and related molecular chaperones (DnaJ superfamily), contains DNA-binding domains	[O]	CELLULAR PROCESSES AND SIGNALING	Posttranslational modification, protein turnover, chaperones	K	COG5269	Transcription factor	Molecular Function: DNA binding (GO:0003677);|Molecular Function: DNA-binding transcription factor activity (GO:0003700);|Cellular Component: nucleus (GO:0005634);|Biological Process: regulation of transcription, DNA-templated (GO:0006355);|Biological Process: response to water deprivation (GO:0009414);|Biological Process: response to salt stress (GO:0009651);|Biological Process: abscisic acid-ac…	--	--	1F	MYB-related
	TRINITY_DN24043_c0_g1_i1_1	MQL98338.1	hypothetical protein [Colocasia esculenta]	Q8S9H7|DIV_ANTMA	Transcription factor DIVARICATA DIVARICATA OS=Antirrhinum majus (Garden snapdragon) GN=DIVARICATA PE=2 SV=1	--	--	--	--	--	--	KOG0724	Zuotin and related molecular chaperones (DnaJ superfamily), contains DNA-binding domains	[O]	CELLULAR PROCESSES AND SIGNALING	Posttranslational modification, protein turnover, chaperones	K	COG5269	Transcription factor	Molecular Function: DNA binding (GO:0003677);|Cellular Component: nucleus (GO:0005634);|Biological Process: flower development (GO:0009908);|Biological Process: determination of dorsal/ventral asymmetry (GO:0048262);	--	--	1F	MYB-related
	TRINITY_DN29083_c0_g1_i3_5	MQL75291.1	hypothetical protein [Colocasia esculenta]	--	--	--	--	--	--	--	--	--	--	--	--	--	S	ENOG410YGJ3	DNA-binding bromodomain-containing protein	--	PF00439.25,PF00249.31	Bromodomain|Myb-like DNA-binding domain	2F	MYB-related
	TRINITY_DN29368_c0_g1_i2_4	MQM08274.1	hypothetical protein [Colocasia esculenta]	A0A0G3VTN5|LHY_PETHY	Protein LATE ELONGATED HYPOCOTYL LHY OS=Petunia hybrida (Petunia) GN=LHY PE=2 SV=1	395/766(51.57)	K12133	LHY	MYB-related transcription factor LHY	ko04712	Circadian rhythm - plant	KOG0724	Zuotin and related molecular chaperones (DnaJ superfamily), contains DNA-binding domains	[O]	CELLULAR PROCESSES AND SIGNALING	Posttranslational modification, protein turnover, chaperones	K	ENOG4111X77	Myb transcription factor	--	PF00249.31	Myb-like DNA-binding domain	1F	MYB-related
	TRINITY_DN30052_c0_g1_i9_5	MQL98338.1	hypothetical protein [Colocasia esculenta]	Q8S9H7|DIV_ANTMA	Transcription factor DIVARICATA DIVARICATA OS=Antirrhinum majus (Garden snapdragon) GN=DIVARICATA PE=2 SV=1	--	--	--	--	--	--	KOG0724	Zuotin and related molecular chaperones (DnaJ superfamily), contains DNA-binding domains	[O]	CELLULAR PROCESSES AND SIGNALING	Posttranslational modification, protein turnover, chaperones	K	COG5269	Transcription factor	Molecular Function: DNA binding (GO:0003677);|Cellular Component: nucleus (GO:0005634);|Biological Process: flower development (GO:0009908);|Biological Process: determination of dorsal/ventral asymmetry (GO:0048262);	PF00249.31,PF13921.6	Myb-like DNA-binding domain|Myb-like DNA-binding domain	2F	MYB-related
	TRINITY_DN30096_c0_g1_i8_5	MQL87092.1	hypothetical protein [Colocasia esculenta]	A0A0G3VTN5|LHY_PETHY	Protein LATE ELONGATED HYPOCOTYL LHY OS=Petunia hybrida (Petunia) GN=LHY PE=2 SV=1	--	--	--	--	--	--	KOG0724	Zuotin and related molecular chaperones (DnaJ superfamily), contains DNA-binding domains	[O]	CELLULAR PROCESSES AND SIGNALING	Posttranslational modification, protein turnover, chaperones	K	COG5269	Transcription factor	--	--	--	1F	MYB-related
