# Supplementary material for: Transcriptomic and biochemical insights into key gene networks driving bulbil development of Pinellia ternata (Thunb.) Breit
Source: PLoS One. 2025 Feb 11;20(2):e0314396. doi: 10.1371/journal.pone.0314396 (PMC11813136; doi:10.1371/journal.pone.0314396)
Supplement: S4 Table — (XLSX) [file pone.0314396.s004.xlsx]

## Sheet: Sheet1
Degree	name	gene sequence
32	TRINITY_DN18564_c0_g1_i2_5	CCCCGAGACCAAAGCACCACAGACCTGTTAACTACTCCGCCGGGTGATCGATCGAGCTAGCCATGGCCGCAGCAAAGAGCAGCTTCCCCCTCTCCCTCCTCCTCCTGCAGCTGCTGGCCGGCGCCGTCTCCGTCCTCCTCCTTTCGTCGCCTGGGGCGGCCGACGAGGTCCTGCTAGTCGGCCAAAGCCTAGCCCCCGGACAGTCCCTGACCAACTGCGGGATCACCCTCACCATGCAGATGGACTGCAACCTGGTGCTGTACGACAGCGGCAACGCAGTGTGGTCCTCCGGCACCAGTGGCCGGGGCAGCAACTGCCGGCTCTCGATGCAGACGGACGGCAACCTCGTCGTCTACAGCAACGGCAACGCTGTGTGGGCGAGCAACACCCAGAGGCGCG…
31	TRINITY_DN23621_c0_g1_i2_2	CCTCCTCCTCCTCCTCCATCTAACCACCTTCTCTGCAACTCCCATGGTCCTTCTCTTTGACTCCTCCATGGGAGCCTCCTGGTTCAAACCCGCAGGAACCCATCTGGGTCCTCGCCAGAGGATCTGAGGCGCAGGGCATACACCAGAGGCCGCCCGCCCAGCCAGTCCAACAACTGCCCGCATTGGTTCCACCATCCCCCTCTCTTTCTTCCCTCCGCATCACATCACATTCTCTCGTCCCGCACCCTCCCACAGAGCACTCTGGCAGCCGAGGACAAAGGAGGGTCGTGTCCAAGGGCACGGCTGTTTGTTCCATTTGGGATGTGGCACCACCCGTCTCTGTCGTGACTCCGGCACTCGGCTGCTGGGTGCTCCTCCTCCTACGTCTCTGGGGTGGGT…
31	TRINITY_DN20762_c0_g1_i3_5	CAGACACTCCCATCAGTTATCAGCTACCGATCATCCCAACACATTATTGTGAGTGCCCGTCTCGGCGTTCCTGAGTGCCAAGAAAGGCCGGGGAGGCTCATGGGGAGGGAGGGGGGCAGCAATCCAACTGCCGTCCATTCCTCCATTGCTCTCTTGCAGGAGAGATTCAGACAGCTGCAGAGAGTCAAGGAGATGAGGGAGGAGAGGGAGCTCCTTCGGGCATGCACCGAGCCGGATCGCCCGAGCCCGACTGCGGGCTGCGGGCGGCAGCCCAAGTGGTTCCTGCACCCGGACTTGGTGCACCCAGCACGGCCCTTGGATGCTCCCAAAAGCTTCCGACCTGATGCCGGCGGCGAGCATGCCGAATTCCCGGCCGGCAGCTCGTCGCTGCCGACGGCT…
29	TRINITY_DN21876_c0_g1_i4_3	GGAGGAGGCGGCGGAAGCGGAGGAGCTGATGAGCTTCCCGGGAGGGGAGGATCTGACGGTGCACGGCATCCTCGACGCCCCCGGGGAGGTGGTGGGCAAGTCCGGGTACGGCACCCTGTACAAGGCCTGCGTCGCCGGCGGCGCCGGGAGCGGACCCGGGGCCTCGCTGGTGCTGCTGCGGTTCGTGCGGCCGGCGTGCACGGGCAAGACCAGGGAGATCCTGCCGGCGGTGCGGCTGCTGGGGCTGGTGCGGCACCCGAACTTGGTGCCCCTGCGGGCGCTCTACGTTGGGCCGCGCGGGGAGAAGCTGCTCGTCCACCCCTTCTTCCCCGCCGGAAACCTCTCCAACTTCATGAAGGGTGGCAATGTGGACTCCTACAAGTGGGAGGTCATCCACAA…
29	TRINITY_DN29546_c2_g1_i3_3	GAGGAGACCCCGGCGGCAGGTGGAGTGGGGGAGAACAGAGGAAGCAGCGGGGGAAAGAGGAGAAGAGGTTGCCGGGAAGAGAGGGTGGCCTTCTTGCTCTTTTGACGGGATGGAGGCCTCCACCGCCAATGGAACCGGGAAGAAGGAGGGGGCCGCCGACGGCGGCGTCGGCGGCGGCGGCGGTGGCGGGGGGAGCGACGAGAAGCCGGCGCCGCCGCCCCCGTCGGCCGCGTTCGGGGAGCTCTTCCGGTTCGCCGACGGCCTCGACTACGTCCTCATGGCGATCGGGACGGTGGGGGCCGTCGTCCACGGCTGCTCTCTCCCCATCTTCCTCCGCTTCTTCGCCGATCTCGTCCACTCCTTCGGCTCCAACGCCGACGACCCCGACGCCATGGTCCG…
28	TRINITY_DN12921_c0_g1_i2_1	TCCCATACCCGACCCCGATCCGCGCAACTCACCTTGCCCCTCTTCCAAGCTTCTCCTCCAGGTCCCGGGTGGCGGTTCTGTCCTTCTTCGGAGGGTTTGTCTTTCCTCCCTCTACTTCTCCCTCTCCATCGCTCTGCTCCAGTCGTCGCCGGTCTCCTCCTCTTCGACACGAAGACGCCATGGGAGACAGCCAGTATTCCTTCTCCCTCACCACCTTCAGCCCTTCCGGGAAGCTAGTCCAGATCGAGTATGCTCTGATGGCCGTAGGATCCGGCCAGACGTCCCTCGGGATCAAGGCTGCCAATGGTGTTGTCATCGCTACTGAGAAGAAATTGCCTTCCATCCTAGTTGACGAGACGTCTGTGCAAAAGATTCAGCTGTTGACAACAAACATTGGAG…
28	TRINITY_DN24145_c1_g1_i9_1	ATTTGAGATTTCATGGCCGGCTGTGCTCCCTCGCGGCTCTGCTAGGAACCCTAGCAGAGCTCCGCGGAAACGTCGCCTCGGCTGAGGCGGAACCTTCGCCGGCTCCGGCGGCCCAGGCGCCACCTCCGGGTGGCGGAGCTCGGGTGGGGGGAGCGCCGCTCCGAGGTTCTCCCCCCACCCACCCTCTCCTCTCTCCTTTGTTGCGGTATCTCCGTCCCTCCCACTTTTCTTACTAGTCTCCTTTGGTTCAGGTGTTCTCGCCTATTTTTCGCCGTTCTCCGTCGACCCACTATCTCCTTCGCCATTCTGGTTGTCCGATCCGTCCCCCTCTTCCACTCTCCTCCCATCCGCATCATCTTGTCTCTATCTCGACTTCCCCCTCCAATTCCTTCCATTTTC…
28	TRINITY_DN19247_c0_g3_i1_3	CTCCAAAGCCAACTTGGTATCAGAGCGCGGATCTCACCGCCGCCCTCTCTCCAGCTCCTCCTTCCGCCTGCGATCCAACTCCTTCTTCCGCCAGGCGGTTCCCCCGCGCGCGCGGGCAGGCGACCAGCGCCTCGCCCGCGCGGTCTTTGCGGGTCCAGCGTGGCTGCTGTCGTCGGCGATCCAGCACCTCCTCCGGTCCTGCGCGGCCGCAGTCTTCTGCGGCTCCGTCGACACTTCCAGCAGCCTCCGCGGTCGGGGGAGCGTCACCTGTGCTGGGGGGAGCCGGTTCGGAGAAGAAGCGGCGGCTCTGGAACCCCCCGAGCGGCGATGGCCCTCCCTGTGCAGATCTAGGCAGCGATCTATCTCTTTGGGTAGATCTGGCCGGTGACGCTTGGCAGT…
28	TRINITY_DN29533_c0_g1_i5_5	CCCTCCCAACCCCCACCTCTAGCCTAGCGCTTCTCCTCCCCCGCCGCCGCCCCTCCGGCGTTGGGCTCGCCGGCTGCTTCTAGGCAGGGAACCTTTTAGCCCGCATTGCCACTTCCCTCGGTAGCTTTCCCTTTTCCGGGAGGAGGGCAGGGAGTGGCTCTGTGCCGTGTCTGTGCTCTGCGGCGGATCACCGCGCCTACCTTGTGCGATCTCTCTTCCCTTCTCACAAGTTTTGGTTTGATCCGACTTTTCGCCTCCCCATGGCCCGTTTGTTGTTGTTACTGCCGGCGCTCCTGCTGTTGGCGCCGTCCGCGCTTGCCGGGCACGACTACGGGAGTGCTCTGAGCAAGAGCCTCCTCTTCTTCGAGGCGCAGAGATCTGGGTTCCTCCCGAAGAACC…
27	TRINITY_DN25182_c0_g1_i2_4	CCTCAGACGAGCGTGTGCTCTGCTCGTGCTCGCCTCTACTTCGTCCCCTCCTGGGTTTTGAGAATTTGCCGGATCGGAGATGGGGAAGTCGTACCCGGCGGTGAGCGAGGAGTACCTGAAGGCCGTCGACAAGGCCAAGAAGAAGCTTCGGGGCTTCATCGCGGACAAGAACTGCGCACCCCTCATGCTGCGTATTGCATGGCACTCGGCCGGGACGTTTGATGTGTCGTCGAGGACGGGCGGGCCATTCGGGACCATGAGGTTCCAGGGCGAGCTCGGTCACGCAGCCAACAACGGGCTCGACATCGCCGTGCGCCTGCTGGAGCCGATCAAGGAGCAGTTCCCGATCCTCTCTTACGCCGACTTTTACCAGTTGGCTGGAGTCGTTGCCGTGGAGAT…
27	TRINITY_DN24467_c0_g1_i2_3	CACCTTGTTTGCTACCCATCTCCATCTCTGCACCTTTCTTGCTGGCTGCTACTGTGGTTGGGAGGGGAGAAGGGAAGACTCCACTTTTGCTATTTATATGGCGAAGGCAAAGGGGAGGCACCCCTCAGCTCCCACTTCCACCAGGCCCCCAGGAAACGGGAGGGAGATAGGAGGGGAGAAGAAGATGGAGATGAAGAAGCTGGCGGGGTTTCTGGCGCTGCTGCTCCTGCTGTTGAGCCAGCAGCGGCACCTTGTGGATGCGGTGTGGGGCGAGGGCTTCGTCGGCGTCAGGGGCCTGCACTTTGTGCTCAACGGAAGCCCCTTCTTTGCCAACGGATTCAACGCCTACTGGCTCATGTCCGTGGCCGCGGACCCCTCCCGGAGGGGCAAGGTGTCCTC…
27	TRINITY_DN22530_c0_g1_i2_5	TCTCTCTCTCTCTCTCTCCAGTCTCCACCTCCGCCTCGCCGGCAGCCATGGCCGCGGACCAGTGCTCCTCCTGCTGCCCGCTGGTGCGCAAAGTCGTCGACTACGCCCTCCTCCTGCCCTTCTTCCTCGTGCTGGCGGTGGGCACGCTCGTCGACGCCCAGACCTGCCTCCCCGCCGAGCTCTTCCCGCGGGCGCTCCTGGATCTGAGGCGCTGGTACGCCGCCGAGTACGGCGACTACCTCCTGGTGGAGAACCCCCACTACTTCGTGGGCCTCGCCTGGGTGGAGGTCGCCTTCCTCTTGCCCCTCGAACTCGCCAACGCCTACGCCATCCTCGCCGGCGGCCGGGCGTGGTTCTCCACCACCTGCCTCATGACTGGCGTCTCCGTCGGCACTTCCA…
26	TRINITY_DN14521_c0_g1_i1_1	CCCCCTTTCTGCTCTTCCGTTTAGGCCATTTCTTGTCCCCCCGTTCTCCTTAACGTCTCCGAACCGGCTTCCATCCTCTCCTCTTCATGCGCCATCTTTCATCTTGCAACTTCTTCATTTCCCCTTTCCTCAGCTCCTGTGCCCCGCCATTAGATCTATCACTTTTACACATCTTGTTGCTCTCCGTTCTGCCATCCCCCCTTTCCTTACCCTGTGTCCATTGCCCCAGTTGCATATCTCCCAGTTTCTTCTTAGATGCTTCCTGGTTTCCTCTAGATCTGTTTACCGTTTGTGACCGATCTCCTTGCCCCTTTTCCTTTCCACAATCTCCTTTTCACATCGAGTCGAAGCTTTCCACCATCCCCATCACATATTTTGGGATCCTGCCGGTGCTAGATC…
26	TRINITY_DN24028_c0_g2_i5_2	CTTCCTTTGTTTGGGTCGCCCTAGGAGCGGAAGCGTCGCCCTCAAGCGGAACCGTCGCCGCCGCTGCGCCTTGCTCGGGGGGAGGGGGTCCCCGACCCGGATCGGAGCCCCCCTCCCCTCCGCCTCCGTTTGCTCCCCGTTGCCGGTGAGCAGAAAGCTTCGCGACCTCCGGAGCAGCCGTCATCGTCTTCGTCGCCGTCGTCGTCTTCATCGCCGTCGTCGTCCTCGTCGTCGGCGACCCCGTTTGCTCAGGAGGCCGTGGTTATCTAGGTTTTGTTGTTGTTAGGTTGTTCGTTTTGCTTTCCCAGAAGGTGCTCCTCGCCGGTTTCGGCGGAGTCGTACGCCGACCCGATCGGCGGTTATCTAGGTTCACGTTTCTAAACCTCACTCACCAGTTTA…
26	TRINITY_DN26912_c0_g3_i2_1	ATTATTTAAATTTTTTTAGTTTTTTTTTAGTTTTTTAAAATTTTTTTCAGATTTTTCTGAAATTCTATTAAGAAGATCCGGATCCGAACATTCGGATCTTAGTCCGAACCCGGATCCGATAAGGTGGCTTGATTCGGATCTGATTTTGTTGGTTTCGGATATGGATTCGGATCACAACAGACCTGACTCGAATCCGGAATTTTGACACCCTGGTGACCCCACTGGATCGAAATCCTGCGTCCGTCACTGCCTGTGCCTAGAGGATTTTCCTTGAACAGCTCATATTCCACCCCTGCCACAGCAGCAACCCTCTAAAAGCGGACACATGCACCCATCCAACTGGACCGTTCGTTTGGATTTCAAAACGGACCTCCAGCCGATCGAAGGGATGTGAATTAT…
26	TRINITY_DN28700_c1_g1_i8_3	TCTCTCTCTCTCTCTGCAGAGATCTTCGGCCAGTAAGATCTTCTTCTCGAGCGCACGCAGGATCGATCGTCGTCGGCTTCTGCGCCGCGTCGTCGATCGAATCGATCATGGGGCTGTCGCTGAACCCACCGCCGTCATCCGCCTCCTCCGAGATGTCGCCGTCGCACTACCACACCCACAAGGTGTTCCTGCTCTGCAACTACATCCTGCTCGGCGCCGCCTCCAGCTGCATCTTCCTGACCCTCTCCCTCCGCCTCATCCCCTCCCTCTGCGGCTTCTTCCTCATCCTCCTCCACGTCTTCACCATCGCCGGCGCCGTCGCCGGGTGCGCCGCGGCCTCCGGGTCGGGGTCCGGGCGGTGGTACGCCGCCCACATGGTGTCCACCGTGCTGACGGCCA…
26	TRINITY_DN27224_c1_g1_i5_4	GCTGCAGGGAACCCTCGGCTCCCCGCTCCTCCTCTTGCACCTCCGGCTTCCCCTCGGCGTCCACCCCCGCTGCTGGCGTCGCCATGGGAGATGTGCAGAACTCCCAACAACCGTCGGCGCCGGCGCTGCGGCTGCCGTCATATTCCAAAACCTACGAGCTGACGGCGTGCTTCATCAGCTACACCAAGCCCACCGCCTTCGCTGCTTCGCTGCTTAAGCCACTGTACAGCTCCTCGACCTCGCCGACCTACATTCTGAGGGACGTCTCCTTCACGGCGCGACCGTCGCAGCTGCTGGCGATCGTCGGTCCCAGCGGCGCCGGCAAGTCCACCCTCCTCGACATCCTCGCCGCCCGCACCGCCCCCACCGGCGGCTCCCTCCTCCTCAACTCCGCCCCGC…
26	TRINITY_DN25171_c1_g1_i6_3	GGGGGCAGAGGACGGTGGGGCAGAGCAGAGGGCAGCGCAGGTGGGGGGGTCCTCCGGCAATGAATGCGGCAATCGGCAGCAGCATCGCACGGCTCGATCACCGCCGTCTGCGTCATCAACACCCGCACCACGCGCAGGAGGGGGGAGAGGGTCGGATCAGGCGCCGCGGCGAGCACCTCCGCCTCCTTCGGGCCGCCGACTGGTGCTAATTGCCGCGGCGGCCGCGGCGGCAGATCCTGGTAGGGGCGTGGCATTCCGCTTGGGTTGCGTGGTGCGAGGGAGGGGAGCGGGCGAATGGAAGGGGAAGGCAGCGGCGGGGCGTCCGCGGCGAGGGCGAGGGAGGTGGTGCTGATCTCCGCGGGGGCGAGCCACTCCGTCGCACTTCTCTCTGGCAATGTT…
25	TRINITY_DN23898_c0_g1_i1_1	GTGGCCGTCTCATCCCTTTTTCCCCCTTCTCTCTTGTGTCTCTGCTGTGAGGAAGTAACAATGCGTTCTTGCCTGGCGTGGGCGGCGGCCGTGGCTGTGGCGGCTGCGGCCCTGCAGCTGTGTGCTTCTTCTTCTTCCATGGGGCCGCCGCAAGATGCCCATCTCTCCTCCCTCCCGGACAAGATCACCCAGCTGCCCGGGCAGCCGCCGGTTGGCTTCCAGCAGTTCTCCGGCTACGTCACGGTGGATGAGAAGAGGGGGAGGGCCTTGTTCTACTACTTGGCGGAAGCGGAGGTGGATCCCCTCTCCAAGCCCCTCGTCCTCTGGTTAAATGGAGGGCCTGGCTGCTCTTCCGTTGGAGTAGGAGCGTTCTCCGAGAATGGACCTTTCAGACCCAGC…
25	TRINITY_DN28057_c0_g2_i1_2	AGGCGACAGAGCTCCGGAGGGTGACGCCGGTGGAGGAGGAAGAAGAGCGAGGAGGGGAGCGGAGTGTGGCGGTAGATCGCTCCGTCGATGATGATGCTGCTACAGTACCTGTTCGGGGTGGCTGTGGCCTCCCTCCTCGGTTTCCTCCTCCTGGTCGGGCTCCGGGGAAGGAGGAGAGGGGGGAAGCCCACGGCCCCGGCCAAGGCCGGGTCCCCGCGGGCGGAGGAATGTGGGTCTCCTATGGCCACCGACGGCCCGGCCGACATCATCGTCGTCGGAGCCGGCGTCGCCGGGGCTGCTCTCGCCTACGCACTCGGGAAGGATGGGCGTCGGATTCATGTCATAGAGAGAGATTTGGCCGAGCCTGACAGGATTGTTGGAGAACTGCTGCAGCCTGGT…
25	TRINITY_DN21839_c0_g1_i2_2	GGCGCCGCCGCAGATCGTGCCGGTCGTCCGCCGGAGGGCGTCGATGATGCTCGACAGCATCGCCGAGGAGGACTGGGACACCGCGTGCGCCGCCGCCGACAGCCGGGGATCTGGGAAGAAGACGAGGGTTAGCGCCGCCCGCTGCACGCCGCCGTCTTCCGCCGTTGCCTGCGTGAAGGACTCGTTCCCGGCGCGCGGCGGCATCCAAGGGTGGCAGCGCAATGTCTGCTAGATCTCGTAATCTGAAAACAGAACTCGAGTGTGTGCGTGTGTGGGTGTGTGTGTGTGCGTGTGTGATGCTTCCTTCTCGGCGCATGGCCGCATCCAGGAGTGGCTGCGAGATGCTTGCCAAGTTCTTGTGATCGGTAGAACAGGCACTGAGGGAGAGAGAAAGGATGT…
25	TRINITY_DN29749_c1_g3_i4_4	GGAGGAAGCCCCTTCGCCCTCGCGACTCGCGTGGTGCGTCGCCTCCCTCCCACGGCGTCCGGCAACGGCTGACGGCGAAGTGGCACCGGGATCCAGCTTTAAAAGTCTCTGGCCGGGGCTAGGGTTTTTGCTACTCGAGCAGTGAGGAGCAAGGCGAAGGGCGGAGGTTGGAGAAGGAAGAGAGCAGCCGGAAGGAGGGAAAGGATGCCTCGGAGCAGCTTCGCGGGTTCGCTGACCTCCCCCAAGGTCGACGTCGTCATCGACATGGGGCATCCCTTCCTCAATCGCACCGTCGATGGGTTCCTCACGATTGGGACGGTGGCGGTTGCCAAGGTTGCGGCGGAGGAGACATATCACTGTCTTAAGAAAGGGAACTTTTCCCAGCATAATCTAGAAGAA…
25	TRINITY_DN20571_c0_g1_i2_3	CCTTATCTTCTAAAGTTTTAGGAATCGAGGGTTTGTTGTGTGGATCAGTGAATACATGGATTTGTAGCCAATGATAATTCTTGTTGCACTAGTATCGTTTTAGGAATCGAGGGTTTGTTTGGTGACTGGAAGGTTATGTTGTGTGGATCATTGGAGTCATGGAATTGTAGCTCATGATCATTTTTGTTGCACTAGTATCTGTTCAGTTTCTTAAATGTAGGCTAATTTTGCATTTGAAAGGTTTTGTGGTCTGCGTAGAAGTGGGGGCTGTGTTTTTGAAGGGCATCAATGATGAAAGGCTCATATCCCATTGACAATGATGATGGTTTTCATGTGCTAATTAACTAAGGTTGGAACTTCAAATTGCAATTTGCTCTGCTGTTTGAGACACGGTGCAAA…
25	TRINITY_DN16814_c0_g2_i1_2	GGGGAGAGGCTGGGATTGGTGGTGGCCTCGTGTTCTGCTCCTGCTCCTGCTGGAATCCTGCCGTTCCACCTTCTCTACGCAGTGGAAGGGGTCGCCTGAGAACACATTCCAATATGGTTAAGGCTGTCGCTGTCCTCACTGGATCGGAGGGTGTCGGCGGCACGGTGTTCTTTACTCAGGAGGGAGATGGACCGACTACGGTGACCGGTAGTCTCTCTGGCCTAAAGCCTGGGCTTCACGGGTTTCATGTTCATTCCCTCGGTGACACCACCAACGGGTGTATGTCCACAGGTCCACATTTCAATCCTGCAGGGAAGGAACATGGTGCTCCAGAAGATGAGCACCGTCATGCTGGTGATCTTGGAAATGTCACAGTTGGTGAAGATGGTACTGCAAACT…
25	TRINITY_DN23283_c0_g1_i1_1	CGGGGGCGGGCGGGGGAGAAGATCACCGGGGGAACGGTGATCAAGGTGGAGGCGCACCCGATCCCGGAGCACCCGCGGCCACGGCGGGTGCGGGGGCGGGTCGCGCTTGTGGGCGACGCGGCGGGGTACGTGACCAAGTGCTCCGGCGAGGGCATCTACTTCGCGGCCAAGTCGGGGCGGATGTGCGGGGAAGCGATCGTGAGGGCGTCCGAGGGGGGAAGGAGGGTGGTGACGGAGGCGGATCTGCGACGGGAGTACTTGCGGCGGTGGGACGGGGAGTACAAGGGGACGTTCCGGTTCCTGGATCTGCTGCAGAGGGTGTTCTACGGGGACGACGCCGGGAGGGAGGCGCTGGTGGAGATGTGCGGGGACGAGTACGTGCAGAGGAGGACCTTCGAG…
25	TRINITY_DN19273_c0_g1_i3_3	GCTGCTGGATCTAGGCTCCCCCCCAACCCGTCTTCTTCTCCTTCCCCAACCTCGTCTCCTCCTTCCTCCATCTCCCTTTTTAGTTCTGAAGCCTGTTTGTGCACAGTAACCCTTAGATCTACATCTCCGGAGCCAGTCATCCCCCTATCAGTTCCGCCAGAGACGTATCGGCCCCTTTTTCTCCTCCCTCTCGCCGGCCTCCGGCAGATCTGTTCAGCCTCCACCTCTCTTCCCCCCTTCAGCCATCGTCCTTGTCCCGCCGTGCATACATCGCCGAGCATCCACCCCCCCTCTTGGCCTTTCCCAGATCTCGCCCCCTCTATCTCCCTCGGTCGCATCCGACACCCACTGCGTAAACCCTTCATGTTTCCCCTTGTTTACCCAGCCTCTCCATTTCAG…
25	TRINITY_DN27345_c0_g1_i10_2	CACAACGTATCCAAGTTCTGATCCAGTCCTATAACCCATCTTACGCGGCGCAGCAGCCATGGAGTTGCAGGCAATGAGGCGCAGCAGCCATATTCTCGTCTCCGGCCTCCCCCCGCTGGTCGTCCTCCTCGTGATCATCTCCGTGGAGGCCGGCGACCAGGTGCTGTACCCGACCAACAGCCTCTTCACGGGGCAGTCCCTGAACGCGAACAACTACGCCCTGGCGATGCAGCCCGACTGCAACCTCGTCCTCTACGACGGCAACCGCGCCGTCTGGGCCACCAGCACCAACGGCCGAGGCTCCAGCTGCCGCGCCACCATGCAGAGGGACGGCAACCTCGTCGTCTACGACGGCAACGGCGGCGCCGTCTGGGCCAGCGGCACCGCCAGGGAGCCGAA…
24	TRINITY_DN22349_c0_g1_i4_3	GAGAGATTCGCGTTCGAGGGAGAGGCCCTTTCTAAAAATTTTGCTAATTTAGTGAGATATCGATCCTATATATATCTTCAGTAGTTCTTCCAATCAGCTGGCCGGCATCGCCACCAAAAATAGTACTGCAGGCGGCGGCGCGCGCAGCCAATATATATGGCACCAGCTGCTGCTCCCAGGCGGCCGATGTCGTCCTTGCCTCGTCCCATACAGCACAAGAAGGAGGCCTTCTGGTTCTACAGGTTCCTGTCCATGTTCTACGACCAGGGCACCCGGATCAGCTGGACGGAGGAGATGAGGGAGGAGGCCCTGGAGCCGGCCAACCTCTGCGACCGCCGGCTGAGGGTGGTGGACGTCGGCGGCGGCACGGGGTATAGCACCCTGGGCATCGTCCGCCAT…
24	TRINITY_DN26347_c0_g1_i1_1	GCCTGATCTCTCTCTCTCTCTCTCTCTCTCTAGATTTCTGTCTCTTTCTCACTCTACTGGTCTGCGTCTCTGCAATGTGAGAAGCTTCTCCGGGGAATGGCGGCATGCGAGCGGGACGCAATGGGATCGCTGGCCTTCGACAGGGACGGCGGAGGCGGGTTCCGTCTGTGGCCCCTGTTCTCCGCCGCCGCGTTCCGGCGGAAGCTGGTCGACGCCCTGATGTGCGGCGCCTCCCAGCAGCGGAGGAGAAGCGGCGGTGGCTGCGGCGGGTTCAGGTCGGCGACGCTGGCGAGGCGACAGGGGGAGAAGGCGGCGCCTCCTCCCGCGCCCGCGCCCGCGCCCGCAGAGTCCGGGAGACGGGGGAGATCGGAGCGGCTGGCGGAGCTGCTCGAGGCGGAG…
24	TRINITY_DN15346_c0_g3_i3_2	CGGCAAGCTCTCTCTCTAGACTTGTCTAGAGAGAGAAGCTCCGGGCTTGTCACAAGGGTTTCGTTCTTGCAGGCGTTTCCTTCGTGGATTTCGTCATCGGCTCCGGCGCGTTCGACGCCGGCAGCGGTGGTCTTCGTCATCGGCTCCGGCGGTGCTCGTCGTCGGCTGCGGTGGTCTTCGTCATCGGCTGCGACGGTCTTGTTGCCGGCAGCGGTGGTCCTTCGGCTCTCAGTCAGACTCGTCGTCGCCGGCATTTGACGGTTTTGTGGTTGCCTCGGAGGTTTCCTTGGGTGGGGGGGAGCACGGCCGACGGGCTCTCCCCCACCCGCCCTCCGATCTGTTGTTTTTCCTTTGCTTTTGTCTTCCTATCTATCCCTTCCGCCTGTGTGATCCTCCGTT…
24	TRINITY_DN25024_c0_g1_i2_1	TCCTAGAAAGCGCAGAACCCCACAGCCCTTCCCCTCTCTATCTCCGGCGGCAAGAACACCAACAAGACAACCCAGAAGCCCTTTCCAGATCCCCCCCAGAAGAAACCCAGTTCTCTCTCTTCTCTGTCTCCGGTGGCAAGAAATCCCGATAAAACCATGAGCGCCGCCGTGGAGCACCAGGACGCCATGGGAGGGGCGGACCTCCAGATATGGAACAACGCCGCCTACGACGACGGCGGCGACAGCGGCGGATCCGCCATCTTGAAGAAGCCGTCGTCCCCTGCAGCTTGGTACCCCCTCCGGCGCCCCATCCCCGCCGTCCGGCCTTCCGAGGGCCACTTCCACGCCGCCGACAAGGAGAACCAAGGCGTGGGTTTGCCTAGGTCACCTCCTGCTCCC…
24	TRINITY_DN21283_c1_g2_i21_3	ACAACCTCCTCCCCAAGCTCATGCCGGAGGTGGTGTCCAGCACCACCCTCCTCGACGGGGACGGAGGTGTCGGCACCGTCAAGCTCTACAAGTTCACCGACGGTACGTACGTGTGCGTAATCCCTATATATATGCATGCATATTGGTAGACCCGGCCGGCCGCCAGGAGTTGCTTGCTTTCTGATGAGAGGGAGGACAATTACTTAAACTCTAGCTGCAGGATGGATGGATGAAATTACTATATATATATATATGTATGTTGTGGGGATCTAATTATATAATTATTAATAACAAGACTACCTAGATAGCTCATCACAACTATATCAATACTGCATCCGCGCGCATGCAGTGGTGCCATATGACTGCCTCAAGGAACGCGTGACGCTGCTGGACAAGGAC…
24	TRINITY_DN24309_c0_g1_i6_2	GCACTACAAATCTTGCCGCAGGGTAAGGAGATCAGAAAAGGCCAGATCTGGGAGCTGATCTGCCAGAAGGGAAGGCGATCTCCACCATGGCGTCTGCTCGCCGCATCCTCTCCTCTGCAGTACTGCTCGTCGTCGTCCTCGCCTGCGCCGCCGCTGCCGCCGCCGACTCTGTAACAAGGAAGACGAAGGGGGCGGAGGAGAAGGAGGAGTGCGTGTACACGGTGTACGTGCGGACGGGGTCGGTGATCAAGGGCGGGACGGACTCCAGGATCGGGGTGGCGCTGGGCGACTCCGAGGGGCGCGAGCTGCGCATCGACGACCTGGAGAAGTGGGGCGGCCTGATGGGCGCCAACCACGACTACTACGAGCGCGGCAACGTCGACGTCTTCAGCGGCCGCG…
23	TRINITY_DN22241_c0_g1_i3_1	TTCCTTCCTTGCTGCAGTCATCTTCTCCGGACCACGCCATTCTTTCTCAGCGCCTCCCCCCACCCAAAATCTTTCTGATCCCTGGTCTGTCAAGAATCCTCCCGTTGTCGAGCACCACCAGGATCTGTCGGCGTTGTAGGAGGGAAGTCGTCCATGGCGGCAGCACTGCGATCCCACACCTCGTCTCTGCTGGTCCCCCATGACGGGTCGTCGCCGAGGCTGCAGCGTCGAGGGGGCGTCGCCCGCCTCCCCTTCCCGTCGGCTGCCACCCCTTCTTCGTCGTCGTCGTCGTCCTTTTTTGGCGGCCTCCTCTGCTGCCGGGACACCTCGGGGAAGCGCTACACGAGGATGCCGAGCAGGAGCATCTGCACTTCTACCAACTCTCTTCTTACTGACTTC…
23	TRINITY_DN18553_c0_g3_i2_3	CCGCGGAGCAGGTGGGAGCGCAGAGGTCGGCCCTGCAGCTGCTTCGCGTAGAGCTTCTTCTCCGGCCAAGTTTTCATCTTCCTCTCCGGCGACGCCGGGAAAGGCTCGGGTGTTCCCTGTTTCTGGTTGGTTCGTTTCGGTGTCCGTTTCTCGGCCTTCGTCTGCGTCGTCGTCTCCGACGGTGCTCCCTCAACTTCGTTGGACCTCATCGCCCCGCGGCGGACTTCTCGCCGGAACTCCGGCGGATCCTGTGTGGGTGGGTGGGGGGCGTGGGGGAGCGCCGCCGGGCGGTTTCTCCCCTCCATCCCCACCCACCCGGCCCCCCCTCTCACTCCCATCGTATTAATCCAGTTAGGGCTTTTTATTTTCTACCTTTTCTCACTGTTTTCTAGTGGTACC…
23	TRINITY_DN16556_c0_g1_i1_3	CCCCTTCCCCCCCTCCAATGGCGACGGCGCTCTCGCTCTCCTCCCTCGCCTCCTCTCTCTCCTCCCTCTCCTTCTCATCCCAGGTGTCTCAGAACCCCAGCGCCCTCCGCCTGGTGCGGCTCCGCTCGCCGCCGCGTCCCTTGGCCGTCCGGAGCCCCGCCCCCGTCGCCGTCGTCGCCGCCGCGGGCGCCGGCGGAGCTCTCGCCTCGGCGGAGGTCGAAGAAGCGAACCTGGAGAGCTACGTGAAGTCGAGGCTCCCAGGGGGATTCGCCGCACAGAGGATCTGGGGGACCGGCAGGAGGAAGTGCGCCATCGCCCGGGTCGTCCTCCAGGAGGGCACCGGGAAGCTCATCATCAACTACAGGGACGCCAATGAATATCTCCAAGGAAATCCCTTGT…
22	TRINITY_DN24672_c0_g1_i3_1	TGACACTAAAAGAATGTGATCATGTTGCTTTTTAATCCTTGATGGTTTGACCTTGTACCTATTGTTAGCAAGGAGGTTAGCTTTGTATAGGATTCATTTTTTGTCATTGGTTTTGATGAGCAGATCATGCTGAACGATGATAGGTACTAAGTCTAGTTTACCATTTTATTACTTAGGCTAGCTAGCACTTATCCACTTAATTTTACATTTACTTGATGGAAACGCTTCCACAAGATGTCCCTTCACGAGATGCTGAGTATTACATTCAGCGAATCATGCCTTCCAATGATAGAGAAAATTTAGCATGTTGGCCTCATCTGCCATTGAGTGTGCAGGAGCACGTTAGCCTTCTCTGGAATGAAGGGTGGCCAACTTCTTTACATGAAAATCTGCTCCCCC…
22	TRINITY_DN20624_c0_g1_i3_3	GGGGGTCGTGGTGTTTGGCTACTCCTTTCTCGCTCCCCAAGGGAAAGAACAGAAGGAAAGCAAGGGAGAAGCGAGAAGGAAGAAGGAGAAGCCGCTTCGGAGATCTCCACAGGACGATCAGGAATCGCTGGATGAGCGCAGGCAACCTCTCCTCCCTCCCTCATCCCTGCTCGAGGTTCCCGGCATTCTTCGTGATCTCCTCACTGTGACGAACGGTACTCTCTTTCTCGCCCCCTTCATGTTCTTGTGTTTGTTCACCCCTTCTTCGGTCTTGGATTCGAGCGGAGGGATCCACCTCGGCTCTTGGGAACTGCATTTCACGCAAATTCTTATCGATCATGTGATGCTTGTTGGGCTGGATTGTCGTCCCTGGTTTTGTGGAAGAACAAGGTCCTCGTT…
22	TRINITY_DN14491_c0_g1_i3_2	GCTCATTCTCTCGATCCCTCTACAACTGCCTCCTGTATTCAGGAAGATGGCCTCTAAAACTTTGCTCATGCTCGGTCTACTTATACTGTCGGTTGCCCTGTTCATCTCTTCGGAGGTGACAGCAGCTAGAGAACTAGCCGAGGATAAAGCGACGACCAAAGCTGTTGAAGGAGCGAAGGAAAAAACGGAAGCCGTCGAGGAAGCCAAGTACGGAGGCTACCCGGGAGGCGGATATGGTGGCAACCCCGGAGGCGGATACGGTGGCTACCCTGGAGGTGGGTATGGTGGCTACCCTGGTGGCGGCTATGGCGGCGGCTACCCGGGGCGAGGGTATGGTGGCTACCCCGGTGGCGGCTATGGCGGCGGCTACCCGGGGCGTGGGTATGGTGGCTACCCTGG…
22	TRINITY_DN22169_c0_g3_i1_3	CTCCTCCCTTCGTCCATCCACGCCCCTCTTCCCCTGGGCCTGGCCTCTGCCTCCGGCCGGTTTGGCCAGGCGGGCCTGCCGGCTTAGGTGATGGATCCGCCCTCCCCGGACGTTTCTTCGGCCGCCGCCATGGCTATTGATACCGTGGATGGTGCTCCGATCCCTGGCGACCTCGATCTGGGCCCGATGGCGTCTCCTCTTAGGGGGGCGGTGGAGGTTGAATCCCAGAGCGCAGAGGCAGGTTCTTCGGTTTTGCCCCTCTTGCCTCCTCGAGAGGGCCGCACTCAGCAGCCGGCCTGCTTGTCCAGTGGAGGCCCAGGCGAGAGGTTCGTGGCGCCGAGGTGTGCCGCTCAGCTGCAGCCCAATGTTGTTCCTGCGACTTCGGGAGGGAAGGAGGAC…
22	TRINITY_DN28199_c0_g4_i1_3	GAGAATGGCACTGTTAGGGGAGTATGCTACAAGACCAAAAGTGGTGAAGAGCTTAAAGCATATGCACCTCTTACGGTTGTTTGTGACGGTTGTTTCTCAAACCTCCGACGCTCACTCTGCTCTCCAAAGGTGGATATACCCTCCTGTTTTGTTGGTTTGATCCTGGAGAACTGCCAACTACCATACCCCAATCACGGGCATGTCATTCTAGCAGATCCTTCACCTATATTGTTCTACCCTATCAGTAGTACCGAAGTCCGTTGTTTAGTTGATGTCCCTGGCCAGAAGGTCCCTTCCATAGCCAATGGTGAAATGAGTAACTATTTGAAGGCTGTCGTTGCACCCCAGATTCCTGAGGAACTGAAGGACTCCTTCATATCCGCCATCAACAAGGGCATA…
22	TRINITY_DN14954_c0_g1_i3_2	GAAGAAGAGAAGAGAAAAGAAGAGTACTAGCTAGTAGCCATGGCGAAGGAGGTGACCGCCGACCCGGAGCACCACCACCATGGTGCCAAGGACTACAGGGACCCGCCGCCGGCGCCCCTGTTCGACCTCGGCGAGCTTCGCCGCTGGTCCCTCTACAGGGCCCTCATCGCCGAGTTCGTCGCCACCCTCCTCTTCCTCTACGTCACCGTCGCCACCGTCATCGGGCACAAGAAGCAGGACGACGCCTGCGGCGGCGTCGGGCTTCTCGGCATCGCCTGGGCCTTCGGCGGCATGATCTTCGTCCTCGTCTACTGCACCGCCGGCATCTCTGGTTCTCGCACCGCGTCTCCATGCATGATCTGTTGCAGCGTGATCAGGTGCTCAAGTAGCGTTGTTGTT…
21	TRINITY_DN16006_c0_g1_i3_1	CACATCGACACCTCGGCCTGGAACCCCCGGAACCTGGCCTTCCTGGTGCTCAAGGTGAGGCCCGGGACCACCATCTGCCACTTCCTCGGACAGGACACTGTCGTGTGGGCGCCCACCACCTGGGCACCCACCATGTAGCTGATGCCCAAGAAGCTAGCTAGATTTCGAAGCGCTCATCTAATCACATAAGCTAGCTTCGATCGATCAGCAGGGTGTTCTGGCCGGCCTCCTAAGATCGATCGATATGATGCTGCTTGCTCGCAAGGAGTACTTCATGTGTGATTAATCGTTGCAACTAGCGCTGATAGGAGCTCGCGCGGCTTCTTAATTAGGTTGGGATATCTGTGTGTGGTGTTGTTTGCTTTCATATGGATCTTGTATGAAGTAGCACAGCTGGAT…
21	TRINITY_DN25899_c0_g3_i6_1	GAAACTATTGAACTTCAGATTGGTCTGAAAAACTATGATCCCCAGAAAGACAAACGTTTCAGCGGTTCAGTGAAGCTCCCACATATTCCTCGCCCTAAGATGAAAGTCTGCATGTTAGGAGATGCTCAGCATGTTGAAGAGGCTGAGAAGATTGGCTTGGATTACATGGATGTTGAAGGACTAAAGAAAATGAACAAGAACAAGAAGCTTGTGAAGAAACTTGCGAAGAAGTACCATGCCTTTCTTGCATCAGAAGCCATTATAAAACAGATCCCTAGGCTTTTGGGCCCTGGCCTTAACAAGGCAGGGAAGTTCCCTACATTGGTCACACATCAGGAATCCCTGGAGTCAAAGGTGAATGAGACAAAGGCGATGGTGAAATTTCAGCTTAAGAAGGTC…
21	TRINITY_DN25015_c4_g1_i1_2	CTGATTATTAAATAGTTATCGAATATCTAATTAAATCGTTACGAATACAAATTTGAATTTATTCAGATTTTAATCGAATAATTGCCATGCTTAATATATACGGCTCCCCGGATTGGACGGTTAAGAATCGTAAGACAGATAGGCTAGATAGCTGCCAACATGAGTAACACAGCATGGCCAGCTGGCTGCTGGCTCCTCGTATAAAAGTTAAGGTGGAGAAGGCGATCGAGAGAGCTCCAGAGCTTGCTTGCTGCTGCTGCTACTGCAAGGGAGCAAGGACGTCTCTCGCAAATTAACCCCCGTCCCGGTCGCCGGAGAAATTAAGAGCTAGCAGAGACCAAGATGCCGATCTCTCGGATCGCCATCGGGAGGAGGGAGGAGGCGACCCACCCGGACGCC…
19	TRINITY_DN21659_c0_g1_i3_5	CTGGCAAGCAACATGTATATTCCAGCGTTTGCAAGCATGTGAGCGCACAGGTTGCTTGCTCCGCCCTACAAATAGGTTTTCCCAGGAGACAACTCTCACCACCACCACGAAGCTAGCACATCCCGCTCATAGCCAAGGCTCTCTCTTCATCTACCCAAACTCACACCTCCTCCTATACCTGCTCACCAACATGGCTGCAACCGTCGCCGGCAGGCGCCCCCCGGCCGTCCTCCTCGCCGCGGCGGCCATCCTGGCGCTCGTCCTCGCCCTCGCCGCCGCCCCGGCCAGCGCCAGCCAGCTGAACTTCTTCAGCGAGGAGAGCTGCCAGGGCGTCTTCCTGCTCGCGTGCCGGGACTTCTCCTGCTGCGTCGTCCCCGACGGCGCCGCCAGCTACGAGTT…
19	TRINITY_DN16929_c1_g2_i4_5	CTCCTTCCCCTTTGGATCAACCTTTCTGTCTTTCTCCCTCCTCCATCTTTCCACCTCCACAGAGGGCTCAAAAAACCCATCTTTTCTGATCCCGTCTTCTTGCCATTCTAGTTGCTTTACCCATCTAGTGCCCGGAGAGAGAGAGAGAGAGAGAGAGAGAGAGAGAGAGAGAGAGACTACAGAAGCTCCTCACACAATCTAACTCTGTGGGGAGTCGTGAGCGGTGAGAAATGAGCGCCACAAAGTTCATTAAATGTGTGACTGTTGGAGATGGAGCAGTCGGCAAGACCTGCATGCTCATCTGCTACACCAGCAACAAGTTCCCAACTGATTATATACCAACTGTCTTCGACAACTTTAGCGCCAATGTGTCGGTGGACGGAAGCATCGTTAACTTGG…
18	TRINITY_DN30359_c0_g5_i1_1	CTATAAAGAGGGCAGCAAGGTGGCTCAGTTCCTTCATCGGTACTCTTCAATAACAGAGGTCAGGCATCATGGAGGCGAGGTCCAGGCTCAGCGGTCTCTTCTCTCTCTTCCTCCTCTCCTTCCTTCTGCTCTTCTCTGCGTATGGCAACGCGCAGCTCAGCTTGGACTATTACAAGAGTAACTGCCCCCGGGCAGAGGAGATCGTCAAAGAACAGGTGAAGCAGCTGTACGAGAAGCACGGCAACACGGCGGTCTCTTGGGTCAGGAATCTCTTCCACGACTGCATGGTCGAGTCGTGCGACGCGTCACTGCTGCTGGAGACCGCCGGCAACGGCACGTTGTCGGTGTCGGAGAAGTCGTCGCAGAGGAGCTTCGGCATGAGGAACTTCAAGTACGTCG…
18	TRINITY_DN25716_c0_g1_i4_1	CTGCTTGGAGTCCGGGAAGAGTAATGGCAGAATACAGAGCGACCGCTATGTAATGGTGGACGCTTCGGGGTTATAAATAGTGGCCGTTTCCTTCCTGGTGGTAGCACTCTGCCTTCACACTCCGGACTCTGTTCGGTTGGATCACAAGGAGGAGTACTGGGGTTGGGTCCCAGGGCCAGGGGGAATACCGAATACCCACCCAATGGCGGCGAACTTGTTAATGCTCCCTTCCACCAACCACCGTCTTCTTCTCTGCTCCGTCTTCTCCCTTCTTCTCGCCGGCGCCGTGGCCTCTCCGGCCCAACACCGACGCCCAAGACACCATCCGACGGCCACCCACAACTACAGAGACGCGCTGACCAAGTCCATCCTCTACTTCGAAGGGCAGCGATCCGGGCG…
18	TRINITY_DN28307_c0_g1_i1_2	GCACTTGCTCTTCTGCCGCTGCTCGGTCCCCCTCCTCCTATCTCACCACTCGTCTGCTCATCCCCCCTCGCTCGATCTCCACCGCATTCATCTACCATCTTTCGACCAGATCTCGGAAGGGAGGGGGAGGAGGAGGAGGAGAGGCGAGACCCCGTCGCCCGCCGGAGCTCCCCGTCGTCGCATTTGCGTCCTTCTCCCAGATTTGGGGGCCCCCGAACTGCCGGCCGCCCAAGTCCCTGAAAGTAGAGACTCTTAAGTTACTTTCTTGAGTTCCTTGAGAATGGATAGTGCACAGAGGAAAGGCAATCTTGTCTCAGTCTCTCCCTGTCAGACCCCACGGTCCAGTGAGAAATTTGGACGGGATGTCCGGTCTAATGATGGAAATGGATCATCTAACAA…
