# Supplementary material for: Transcriptomic and biochemical insights into key gene networks driving bulbil development of Pinellia ternata (Thunb.) Breit
Source: PLoS One. 2025 Feb 11;20(2):e0314396. doi: 10.1371/journal.pone.0314396 (PMC11813136; doi:10.1371/journal.pone.0314396)
Supplement: S5 Table — (XLSX) [file pone.0314396.s005.xlsx]

## Sheet: Sheet1
Degree	name	gene sequence
34	TRINITY_DN13478_c0_g1_i1_3	AGAGAAGAGAAGAGAAGAGAAGAGCAGCGAAGAGGGAGGAGGACATATTTTGAGGTGTGTGAGCGAGTCGGAGAGGAGGAACCTCCGGTTGATGGCCGGGGTTTGATCGGGTGCTACCGGAATTATGAACTCATGGAAGGAGAAGGTCGCAGGGAAGCTCTCCCGCCTCCTCGCCGACTCCCCTTCCTCCAACCTCCCCCACGTCGCCAGGGACTCCCCTCTCGCCCTCCCGGGTGCTCCTCAGGCCTTCACATTGTCAGCAGAGGAATTATCATCTAGTGAAAAATCATCCTTGTCGTCATACATCTTGTCTCTTCTTCCTACTGTACCCTCCAGCATTGATCACCAGAAATTGATAAAATGTGGAAATCAGCGTGGGTTCAGATCTACACCTCTTCA…
33	TRINITY_DN19943_c0_g2_i1_3	CCAGACGATCGAGCTCACTTCACCTGTGCCAGCCGCCGGAGAAGAGACCGGCGACGCCTGATTGGAGGACATGATCGGCACCGCCAACCAGCAGTCGGAGACGGGTCTGCGCAGATCCCAGTGGGAGTGGCTCGAGTATGGCTTCCTCTTCGTGCCCAAGAAGTCCCTGGCTTCGTCGGAGATATTACAGGGAAGCTCTGGGACTTCTTGTCGAGGCCGTAGGCGATGGCCGCGGCGGTGGGCAAAAACTGCTTCATGTCGCTCTGAACAAATCTCCTCGGCTGAAAACTGCTTCTCCTCGCCCTTGTATTGCACCACGATCATAGGCTTGTCACCGGGTCCGGCGATGACCTTGAAAGGCCACAGCTTCATGTCGCTCTGAACAGAGGGATCGGAAAA…
32	TRINITY_DN18581_c3_g4_i1_4	TCCCACCCCGCAGCACCGTCTTGCCTCTCCACCGTTCCCGTACGGCCACAGCCGCTCCCAAACGCCTTCGCCACAGGAAGCCAACTCGACACCTCCACCATCGCACGTCCTGGCCTTTCACCCGACCAGATCGCGCCTTTGCTACCCGCCTCCACCACCGACCTCCACTGCACCTCGCCAAACCGCCGGTATCCCGCACCACCCGCCATTACAACAGCCCCACCTCGTCCTCCCTAGCCCACACCGCACCACCCCAGCGCCATCGGCCACCCTCCTTCAACGCGTCGGCACTCAGCCCCGCTCGGGAGCTACCACAACCTCACAAAAATCTGCCGGACTTGCCGTGCATCGTCAACCGACCTTGACTCCGAGTCCGAAAGAAGCTCGTTGCGACTCCGC…
30	TRINITY_DN23905_c1_g1_i10_1	GCCTCCTCCTAGAAAAGCTTCCCTTTGGCCGCCATTGGGAGCAGAAGATGCCACATCCACCCTGGCCGCCCTCCTCTCTCCAAACGCTCTTCTTCCACTGCGCGCAGAAGGGGCTGGCGGAGCCGTACGTGGCGGATTGGGACTCCAACCCGTTCTTCCGGTTGTGGGCGGGTGGGGGCGGAGGGTTGCCCAGCTATAGTTGGGGGAATACTAGGCTTGCCGGGGCGGCTTCCCTGGTCGGGCAGGGTTTGGCAGATCCAATTTCGGTGTGGCCGTCTGGCTGCTGAGCTGTGTGGGTTGTGGTGGAGTTTGCAGTCTTTGCCGGCGTTTCGCGCCATCTCTGCAAAGACGTCGGGGAGAGGTTTGAAGCTTCATTTCTCGACTCAGTTGGACGAAGTA…
30	TRINITY_DN12927_c0_g1_i3_3	ACGTTCATCTTTTTCGCTCTCTCTCTCTCTCTCTCTAAACTCTGTCGCTCTCTCTCTCTCTCTCTCGTCCAAGACTTCCAGTGAAAGCTACAATATCGCCATGTCTTCGGGCAACAAACTCTGCCACCTCAAGTGCGAGTTGAACATGCTCGGAGCGAGATACCTCGACGCTGAACACCACTCCGCAGCATTAATGTTCCTTAGGTGTTACGTTTCCACGGGAGGCGGCGGCCGGTATGTTCGGGTCGACACCGGGGAAATCCCCATCCCGATGCAAGCCTCCTGCAGCCCGGCCATACCTCAGCTGGCACCGCTTGCCGTGATAGAATGCCAAGGAGACGCCGATGATATGAGCAAGCTGCTGGAGGAGCAGAGCATCGTCATCGAGCTTCGCCAGAG…
28	TRINITY_DN26176_c0_g1_i6_3	GGCTTCTCCTCCTCCCAGCCCTTCTCTGGTTCTTCCAGGTACGCCCCCCCATCTCTCTATCTCTGTGTGTGTTCTCCTGCGTCTTTGTTTTTGGTTGGGGGGATTCTGCGATCGCGGATGGGTTCGGGGATCCCATTTTGGTCGGAAGATACCGGATCTGATCGGATTGGGGACGGATGTGTTATTCTCGTCCGGATTCCTGAGATCTTTGTCGAGTTTTAGAGCTTCGAAGATTGCGTTGCGGCTGCCGCTTCCTTGTTCATAATATTCTGTCTGGATCTGGCGTGTCGTTGGGTTTTTGGTTTCTGCTCTGGTTTTTTTTTTCTTTTCCTGATGGAGGCCTAGGGAGTGGGAAGGAGTGTGGATCTGGTTTGGCTTCGTGGATCTGTTCTAGCCTGG…
28	TRINITY_DN28282_c1_g1_i32_5	AGCGGCGTGCTCGCTGCCCTCGACCACCCTTTCCTCCCCACCCTCTACGCCGACTTCGACGCCGCGCCGCACTACTCGTGCGCCGTCATGGAGTACTGCCCCGGCGGCGACCTCCACTCCCTCCGCCACCGCCAACCCTCCAAGTGCTTCCCGCTACACGCCGTCCGGTTCTACGCGGCGGAGGTGCTCATGGCGCTGGAGTAGCTCCACATGCTGGGCATCGTCTACCGGGACCTGAAGCCGGAGAACGTCAAAATCAGGTCCGACGGCCACATCATGATATCTGACTTTTACCTCTACCTCCAGGCCACCGCCTCCCCCGCCGTGCACTTCTCCCCCGACAACAGTTCCATCTACGCCTCCCCCTCGCCGGCCTCGCCGTCGTCAGCTTCCTCCAAT…
27	TRINITY_DN30238_c0_g1_i3_5	TCTTTTTTTCCCTTCGTTTTGGGGTAGGTTCTGCCGGGTTTTCCGGTGGATTTGGGTGCCGGCTGAAGCCTATCCTTCCCAAAGTCTGCGCCTTTCCGCAGTTCCTCTGTGATTTCGGTCATCTTGCTGCTCTGCGATCCTCGTAGGGGGGATTAAGCTCCATCTGTATCGCTTTCTGATCGAAGCCCACCTAGAAAGATCCGATCTTGGGGTTGGCTATGCTGTGGGCAGTGCCGGAGCAAGCTCTCCTGAGGAGAACAACCCTTCTCCGGCCTTTATGAGCTGCGCCGCCGTCCTGCACCGGGTCCGCCTCCTGCACTCCTTCTCGGTCGTCTTCCTCCACTATTTCTACGCTGTTTCATGAGCTGATCCTTGCCGAAGAACCCTCGATCGCCAATC…
27	TRINITY_DN31507_c3_g1_i1_1	GTTGGATACCCCCGCATGGGGCCCAAGAGAGAGCTTAAGTTCGCTTTGGAGTCCTTCTGGGATGGGAAGAGCACCGCCGAGGATCTGCAGAAGGTTGCCGCCGACCTGAGGGCGTCCATCTGGAAGCAGATGTCTGAGGCTGGTATCAAATACATCCCCAGCAACACTTTCTCCTACTATGACCAGGTGCTCGACACAACGGCGATGCTGGGTGCTGTTCCCGACAGATACGGCTACACTGGCGGAGAGATCGGCCACAACATCTACTTCTCTATGGCTAGGGGGAACGCCACTCTCCCTGCGATGGAGATGACCAAGTGGTTCGACACCAACTACCATTTCATTGTCCCTGAGCTTGGCCCAAACACAAAGTTCTCCTATGGATCCCATAAGGCTGTC…
27	TRINITY_DN19654_c0_g1_i4_5	CCTGCTCGACGTGAGCCTGCTGTCGCAGCTGAGGAAGGACGCCCACCCGTCGGCGTACAGCGGAGGCCACTCCGGCGTCGACTGCAGCCACTGGTGCGTCGCCGGGCTGCCGGACTCCTGGAATGAGCTCCTCTACGCAGCTCTGCTCCAGTGAGAGTGGGGGGGAACGGTCATGGTCGGCGGTAGGGATGTCAAAAAAATCCGTGACCCGCATACCCGCACCGTCCGATCCTTGATGGGTCGGGTAAAACCTGGATAAATAGATATGGATATTAATACGGGTTTTTTCGCGGGTACCCGTTTACTATTCGGAGCGGGTATGGATGTAACGCCTCCGAATCCATATCCATGGATAAAACCCGAATAATCAAGTACACTAATAATTCTTCTCTCTAAATT…
27	TRINITY_DN19272_c1_g2_i1_3	GTGCCAACAATACCTTTTCGGCGCCTGCAAAGACCCACGCACCATGCTCCGCGGCGGGTAATCCAGGCGTGAGGAAGGAGTCTTCGACAGCAAAACCAACGACGAATCCGCCGGGTTTTGTGGAGTCGTCTAAGGCGGGCCGCAAAGCATCCCAGAACACGCCTTTGTTGTTGCTGTCGGCACCAATCGAGTCAAAATATTCGGCGGGCAACCCACATACGAGCGCAGCTGGCGTGGGTCGCAACTTCCCCGTGGCTCAAGACAACTCTTCTTCAGTACTGGCTTTTGAAATCCCACCACCCGACGCTTCACGTGCAAGCACTGAAGGAGTTGGTGCTGGCGGCTTATGCCCGACAGTCCCATGCATGGCTGGAGATACAAGTCCGTGTCTCGCAATGG…
27	TRINITY_DN21741_c2_g5_i1_5	CACTTATCTGAAGGTTCGGGGCTTCTCTCTCTAGTCTTCTAGAGAGAGAAGCTCCGAGAAAATCAACAATTTCCTATACCCAGTTTGCTGTAGCGCTCCTGCTCCACCACGTTTAGGGTTGGAGTGGGGCGATCTTCTCCGATTTCACCGGAGGCCAGTCACCGGCGTACGCTCCGTCCAGTTTGGCCTTTCGTCAAGGTGCCATCGTGACTGTCGCCTAAGCCGGTTGCTGCTCTGCCGTTCTCGACGGACCGTGGCAGACTTAGGCGGACCCCTCGCCATTTTCGGTGGCTCGTTCCCCTTTTTAGGTGATAATCCTCTGGGTGGGGGGAAGCGCCGCCGATCGGTTCTTCCCCCCACCGGCCCCTTCGTTTTGTCCATCCTTAGTACCGGTTTGTT…
27	TRINITY_DN10928_c0_g1_i2_1	CCTTCATCCCTTCACCACAGATTCCCCCTCCTCCCTACCCCCTTTTGTTGCAGGATGCTTTGGAGTAGTAGAAGGTGAAGGAGCTCGCTTGGATCCACAGTGCGGAGTTCATTTTGGAGCTCGTAAATCTACTCAGTATCAGGCTAATGCGGGAGATTGTGAAGATTATATCCAGATTGCTGAAGCGAGGGTTTATCGTTGCGCTCTCTCCCCTCATCCACCATGGTGGGATGTAGGTGCTGTTGGTAAGCTCGTGAAATGGGGATCATCCGCACATACAATCCAGTTGTGCGTCTGTCGAGCTACAAACTCTGCTGCTCTATGGTCTTGCAGCAATTGTTTCGTTGGAGTGGTGCCTCATTGCGGCTGGGATCTTGATCTGTTCAAGCTTCTTCCTCT…
26	TRINITY_DN26006_c0_g1_i7_3	GCCATGCAGCAGCATTCAAAGGTGAGGGGCGGAATCCGCCACTGTCTCAAAGAAATCGCAGTCTCAACAGACAAAGCAGATGGGAAAGGTGTAAACTTTCCACGGTTCCACCTACTACTAATGGAGGAAGATGGTCGTGCGTGATAATATTCCATTTTTTCTTATTCGTATTCTGGAAGAAAAGGCGCTGCTCTGTGCAGGACCTTGCAGGCCGCGTTGATGGTGGGAAAAAGCTTGCTTCTTGGGCAGGTGAATCCACCCCTCGGGCTAGATTAGCGGAACCCACACCACACACCTGATCTTTACCCACCGACGCCGGCGGCGGCGCGCCGGTGACCCCTTTGTCGTTGGTCTCACCGGCGACAGGAGAGGAAGGAGCTATGGAGCTCGGAGGCCATG…
26	TRINITY_DN28627_c1_g1_i4_2	GGAGGAGCCTTTGAAACGAAAGAAGAAATAGTGAGGAAAGAGGTGTGAAGGTGACCAACCAAAACCTTTGTCCATCTCTTTCCACTCTCGAGGAAATGAGTCCCTCCATCACCCTACTAGTGTTCCTCTCGCTGCTGATAGTCGAGGGGTATGCAACTTTATCACCATCTCAATATTGGAATATGATGTTATCCGACACCCCAATGCCCTCTGCTATCGTAGACCTACTGCAACCAGGTGTGACAATTCGTCCTAACATTATGGCCTATGCCCAGATCGGTAAAGACTTGAATGCTAAACTAAAGTACGCCGCCTTTGAAAAGTATCTAAAGGGCAGCATACCCGACGAAGACATCTTCTTCTTAGAGGATGTCATTCTCCCTGAGAAGAAATTGTTAA…
26	TRINITY_DN21997_c1_g1_i2_1	ATGAGGGGGGGCTTGCTTGCACACCATAAGGACAAAACACTATGATGGTGTTTTGTCTTATGGTGTGCACCCAAACCCTCCCACCAAGGTGTGCAAGATGGAGAGGGAGGGGGGTGTGCATCAAGACTTCCTCTTTAATTTAAGCTCCGTCTAATTATATGTCGAGTGTTTGTTTGATCATGACATCTCAATTAATTAATATTCCTTGGCTGCAGGGTACGTGCCAAATTATTAAGTACTGTTTTGGGCTTGTTAATTTCTCTATATATCGTGGGACATCGATCATCTGATAAATTGGTAACGTCGACGTTGCAGGTGCAGGACATCATCATCTGTCGCCGACGACCGGCCCCGTCTTACTTTTAATTATGAGATCATGATGAGATTTCCTTCCATGCG…
26	TRINITY_DN21337_c0_g1_i2_3	CCTGCCCCCATTCGTCCACCAAAACCCAAACCTGCGTGGGCGCGGGCGAGAGATCTCGCTCGCTCCTCCCTCGCCGGAAACAATGGCGTCCATCACCCTTCGTTCCCTCCTCCTCCCTCTCCTCTCCCTCGCTTCCTTCTCCATCCTTCTCGCCCCTGCCGCCGGCGCCGACCACGCCGCGGAGCTGGTGGCGGAACTCCAGGCCCTCCGCTCCCGCTCCCCGTCCGGCGTCATCCACCTCGACGACGACGCCATCTCCCGTTTCATCACCTCCGCCCCCTCCCCTCGCCCTTACACCATCGTCGTCTTCTTCGACGCCACCCAGCTCCGCGACCGCCCCGACCTCCACCTTCCCAAGCTCCGCTCCGAGTTCGCCCTCGTCTCCGCCGCCTTCGCCTC…
25	TRINITY_DN25601_c0_g2_i1_2	CACCTCCGACTTCCTCTTCAAGGGCGCCGTGCCGGGGCTCTCCCATATCGAGCCCAACAAGCTTCGACTGTGCCTGGAGCTGGTCCAGTCGGCGGCGCTGGTACTGTCGAGGGAGGAGGCCACCGGCGGCGGCGGCGGCAATCCGAACACGGCCATATACCCTCCCATGAGCGCGGAGCCCAGCAGCAGCAGCAACAACAGCAATAACATGGTCAACCTGAGCTTGGACTCGAGGATGGTCTACCTGAACCTCGGAATGGCGGCGCAGCTGGGGTGTAAGATTAACGACGGCAGCGAGGACGACAGTGGCAGCACCAGGCATCAGGGCGGCGGCGGCATCGGCCCATCCTCCAACATCTTCTCCCACGGCTTCCCGTAGCAGCTACTGATCATCTACTA…
25	TRINITY_DN18409_c0_g5_i1_5	AAAAAAAATAGAAGAAGAAAAATCAGATCTGGCGAAGAAGAAAAAACAGATCTGAAACAAGTAACCCCACCACAACTATCTTGATCTGGCGAAGAAGAAAAATCAGAACAAAAAGAAAAAAAAAATCAGATCTGGTAGAGATCCCTCTGCGGACCAACTGGGCGCCAGACTTCGCCTTTGCTGCTGATCCTGATCTGGCGTCGGCGTCGAAGGTGCTTGGGCTGAGCGCGGCCTCAGAGGCGTCGGGTGGTGGTGGCGCGCGCAGGGCAGTGTCTCGAGTTGCAGATCGCAGCGGCGGCTGGGAAGGGGGGTGGAGGGCAGACTTCGGGGCTGTTTGGATGTAAA
25	TRINITY_DN11500_c0_g1_i2_3	GACGAACGTGGTGGCCGTCAAGCTGGACGAGCATGGAAGGACGGTGGAGGTGATGCGGGACGCGACCGGGAAGAACTCGCTCAGCCAGGTAGAGGAGCAGAACGGAAGTCTCTGGTTGGGGTCGATCAGCAGCTCCTTCGTGGGGGTCTCCACTACACTGGCGCGGCTCTCCAGACGACCTTGATTTGGGCGCAGGACATAATTAATGCCAGCAGTACTTTTTAGTAGTTAGTTTATTAATCAGTTTTTTTGACAAAGTAATTAGCTTGTTCACTAGAAAAATATTATCAAACAAATGTACGTTTTTTTCCTCGTAAATGTATAAATAT
25	TRINITY_DN30430_c1_g2_i1_4	CCGCGGTGTCACCGCCCGCGTCGAGAAGGGCAGCGCCGTGAAGATCGCCGGGGGCGCTGGACTGATACTCGCCAACACCGCCGACAGCGGGGAGGAGCTCGTCGCCGATGCTCACCTCGTCCCCGCCACCATGGTCGCCCATATCGCCGGGGACCAGATCCGCAACTACACCCAGACGAACCGGAAGAACTCGACGGCCACCATCCTCTTCCGGGGAACAGTGACGGGGCCTTCTCCGGCGGCGCCCCGGGTGGCCGCCTTCTCCTCCCGGGGCCCCAACATCCGCACCCAGGAGATCCTGAAGCCCGATGTGATCGCCCCCGGGGTGAACATTCTCGCCGCCTGGACCGGCTTCGCCAGCCCCACCGACCTTGAAATCGACCCCCGCCGGGTCGAGTT…
25	TRINITY_DN31314_c1_g1_i3_5	ACATCTTCTTCTTAGAGGATGCCATTCTCCCTGAGAAGAAATTGTTAATAAACTTCACTAGGGGGTTTCCACCCGTGGCTTTGCTTTCCCATGCAGAAGCCAGCAAGTTTCCCTTCTCATCGAAGAACCTTCCTATCTTGCTTAACCTTTTCTCGTTCCATCCCTCCTCAATTCACGCAGAGAGTCTAAGAGTTACACTCGACGCATGCGAGATGCCTGACCCAACTGAGAAGATTAAATTTTGTGCCACTTCCTTGGAATCTATGGTGGACTTTGTCATCTCCAATCTTGGGACGCACCGTGTGTGGGCGTTATCAACCGTCGCCCCCACAGGAGCCATCGTCAAGCAGAAGTATGTGGTAGCATCGTCTCCCAAGATGGTAGGTGAGAATGGTATCG…
25	TRINITY_DN18525_c0_g1_i3_2	GTCCACAGCGAGAAGTAGCTCCACCGCCCTCCGACAACGCGCTGTTTCAGCTGCTCTCCACGGCCACGGGAAGATCTACATCTTCGGAGAGAAGAAAAAATGGCGAAGGTGCACCCGAACGGCGTCGCTCCCCCAGTGCCGAACTCGGCGGCGCTCGCTCTTTCGCCCGACATCGGCGGCGAGGCGGCGGTGCTGACCGTGTGGAAGAAGTCCCTGCTGCTCAACTTCGAGGGCTTCACGGTGTTCGACGCCAAGGGCGACCTCGTCTTCCGCGTCGACAACTACGCCTCCGGCAGCAGGTGCGAGGTCGTGCTCATGGGCGCCGCCGGGGAGCCCCTCCTCACCATCCGGCGAAAGAAGCTGAGCCTGGGGGAGCACTGGCTGGTGTACGAAGGGGAG…
25	TRINITY_DN20237_c3_g5_i1_1	CAAACCCGAATCCTCACCGGCAGCCACCCTCGAAGCGCTGCCCCACGCCGGTCTCCCTTCCCAACGCCGCCCGTGCACACCGCCCGGCCTCCCTCCACCGTCTGTCAGCCACCCTCGAAGCGCTGCCCCACGCCGGTCTCCCTTCCCAACGCCGCCCGTGCACACCGCCCGGCCTCCCTCCACCGTCTGTCAGCCACCTGCTTCCCACTGTCCTCTGGCGGCCACAGATCTCGCCGACGTCGCCTGATCTGCCGGGCTCCGCCGGATCCGCCCAAGCCGGCTCCTCCCACGCCCACCGTCTCGCGCCCCTCCATCAGTCCAGTCGAGCGCATCTGCCCTGCACCACGGATCCACCACCTTCGCTCGACCCACCACCGCAGGAAGCCCAGCCCGCCCTCC
25	TRINITY_DN23596_c0_g4_i1_1	GGGGAAGGTGCCCGACCCCGCCTCCACCGACAACGCCGAGTTCCAGATCGTGCTCGCCATCATCAGGGACGGGCTCAAGGTGGACTCCCGCCGCTACCGCAAGATGAAGGAGAGGCTCGTCGGCGTGTCCGAGGAGACCACCACCGGCGTCAAGAGGCTGTACCAGATGGAGGCCAACGGCACCCTCCTCTTCCCCGCCGTCAACGTCAACGACTCTGTCACCAAGAGCAAGTTTGATAACCTCTATGGGTGTCGCCACTCCCTCCCCGACGGCCTGATGAGGGCAACTGATGTCATGATTGCCGGCAAGGTCGCCCTTGTCTGTGGTTATGGAGACGTCGGCAAGGGCTGTGCTGCTGCCCTCAAGCAGGCCGGTGCGCGGGTCATTGTTACTGAGAT…
24	TRINITY_DN30053_c0_g2_i1_5	AGTGTTCCCGTTGGCATCCCTGAGTTGCCGCTGTTCTGATGTGAATCGGATGATCTGGAAGTCGAGCTCCCTTTTCATCATTCACCAGGAGCAGCTCTCATCTCTTATCAATTGTGCAACATTATGTGCAGCCATCGATTTCGAACGGAGCCCTCCTTTTCTATGAAATCACCAGCTAGATCTAGGGCAGCGCGCAAATTTTTGTTTTAGCATTCGACTCGCCATTGATTGATCGGAACAAGAGGATGATCTGGAAATCGATCTCTCTTCTTGATTAATACTTCATGTGTTTGTCACAACGGCAGCTCTTCTTTTGTTTTTTGCAGAATTCAGAAGAGTATATCTGGATTTGGGGGGTTTACTTATACATCTCCATCTAGCTACCTGCTTCAGTAAGAG…
24	TRINITY_DN26458_c0_g1_i8_1	CCCGTCTTCTTGGTAGCCAGCCTCGATCGGCTTTCTTCCATATTATAATATTGCAGAGTAAACTAAAGTACTAAAGGAAGGGTCCGTGTGCCACGCAAGAGTCCGGCCCCCTTTCCTCCACTTCTCCTTCTTGCTGCTGCAGCTTCTTCGATCTCCCGCTGAACCATTGCCCTGATAAGTTTCCCGTGATCGATCCTTTCGTCAATTAGTCTCCCAGCTCCATCGAAACTACGTCGTCGAAAGGGGTGCATTACAGGAGGAAGCAAGAACGCCGTCTGCTGGTAGAAGGCAAGGCGGCCTGGTTAGAGAGAGAGAGAGAGAGAGAGAGAGAGTAGTTAGGATGTCGAAGTCTTACGTCGAGATCGATTTCTTCGACATGGAGAAGCGGAAAACCGCAGC…
24	TRINITY_DN26077_c1_g1_i2_5	GTGTGTGTGTAAAGTGCTCATTGATATGATATATATGTATTAAGTGCTCCATATCCCAACACTATTCACAATCATTAGATTGTGATATATGTATATGCACATTTATAAGGATATACTTATTAAATTTGTTTATACGATAATATGATATATATAATTATAGTGTATGCTTATATATATATTGTATATTTGTATGCTTTTTTCCATGGGCATCTGGCTTCTCATGCTTTTTAGTTGTTCATATTGTAAAGCACATTTAGATGGTTTAGATTGCTGTAAGCCAATTATGGTCAACCACTTCTGTTCTCAAAGCTGTTATTATAGAAAGTGTATTACTTATGATCATGTCTAATGACTATTTTTTTAGTGAGACTTAGCCATTCTTTTACAGTTTTACTGCCA…
24	TRINITY_DN16560_c0_g1_i2_1	CCTGACCAAGAGAATTGTTCGGTGCGCTTATAAATGCATTGGCTTAATGGAATTGGAGGAGCTGTCAGAAACCCAAGTTCCAGCTTTGACGCTATAAAACGAGGAGTCCCCCTCCCTCTCCCCCCTCCTCCTTCCTCTCCACCTCCTCATTCTTCTCTTTCTTCTCCCTCCGCCATGGCCGGTGGCTCTTCGGCCGTCGCCGGTGGCGCCTCCGCTGCTGCAACAATGCCGGAGAGGAGGAAGGGCATGGGGGCGCCGCCGCCGCCGGCGTGGGTTCCGGTAGTGTTCTCCTGTGTGTTGCTGGCGCTGGCTGGTATGGCGACGGCGGCGGTGCACAAGGTGGGGGACGCCGCCGGGTGGACCATCATCGGCAACGTCAACTACACCGCCTGGGCCGCC…
24	TRINITY_DN31342_c2_g1_i3_5	TCCGCCGCCCTTCCGCCGCCCACCATGGCCGCGACACCGTCCACCTTCGTCCTCCTCCGTCTACTCTCCTTCCTTCTCCTCAGTATCGCCGCCGTTTCCGCCTCCAGCTTGGTGGACTCCGACGCCCCGCGCACCTACATCGTCCACGTCTCTCCCTCCCACAAACCCGCCGCCTTCCCCAGCCGCCGCCACTGGTACGCCTCCACCCTCGCCGAGCTCGCCGCTCCCCCCTCCGTCCCCGCCTCCCGCATCCTCTACACCTACGACCTCGCCGCCTCCGGCTTCGCCGCCCGCCTCTCCCCGTCCCAGGCCGCCGCCCTCCGCCGCCTCCCCGCCGTCATCGCCGTCGAGCCCGACCGGGCGCATCAGCTCCACACCACCCGCACGCCGGAGTTTCTC…
24	TRINITY_DN22107_c0_g1_i1_5	AATATATAGTACATTGCAACTAAAACTAGAATGAGAGATTTCGAAGTTTTACGTATACTGCAGCGCCACCTCGAACCAAGCTATATAAATAACAGAGATCCGGCCGCGGCTCTCTCGGTCGGTCGCGATCGCGGGGAGGCGCACGCCGGAAAGTGAGAGAGAGATTCGAAGATATGCCTTCGACTGCGCCGCCCATCATCCGCGTCCTCTCGCATTGCACTGTCAAACCGCATCTTGATCACCATCTCGACGGTGCGGCCGGCAACAGCAGCGACGTCAGCGAACGGCCGGCGGGGGGCCACCCGCGCCGCTGCGAGTTGTCTCTCTGGGACCTTTCCATGCTCTCCACCCACTACATCCAGAAGGGCCACCTCTTCTCCGTACTTCTCGATGCCGTAC…
23	TRINITY_DN31381_c5_g2_i2_1	CAGCGTTCTGGTGGATAAGAGCCTGTATGCGAAGAGGAACAGCTCCTCCGTCCCCGGTTTCAATGGGGGTGGCGTGGGCATCAACGCTTTCTTGCTCGGATCGGCGAACCAGCGGCGTCTCAGCCTCCATGGCGCCGGAGTCGGCGGTGGGCCTTTGGGACCCTACCCTCCGCCGTACGCGCCCTACCCGGCGCCGGCTCCGACCTACTCTTCTCTCCCAAACCCCTACGTCCTCCAACACCCCCACCCCCCGCTTCTCCCGCTCCCGATGTCCAAGTCCCTTTCCCTCCCTTCTCCCAGCCCGCTGCCACCCGGCGCGAGGATGACTGGCGCCGCCACCGCCCACTCGGCCAGCAAGGACCAGAAGAAGCCGAGGTCCTCCCCTTCCAACTCCAAGAA…
23	TRINITY_DN29001_c0_g2_i2_5	AATACCCACACCAACAGCAATCAGAATAGAGAAGTTTCCTGTCCTCACGGGCAGCTCCTCTCTGCCTCCTCGCAAAGCCATATCCTTCTTCTTCTTCCACGCGCAGCTTTCCCCGCTCTATCCCAACCCAGAGTAGCAATTGGGAGTGGGAAAAAAATGCTGGGCACGGCGAAGTACCTGCTGGGCACCGCCGGCCCCAGCGGCTACGGCTCCAAGACGACGGCGGAGGAGGTCACGGAGGCACGCCCCGACCTTGGCTCCATCACCGCCATCATCACCGGCGCCACGTCGGGGATCGGGGCCGAGACGGCGCGCGTGCTGGCCATGCGCGGCGCCCGGCTGGTCCTCCCCGCACGCAGCCTCAAGGCGGCGGAGGAGACCCGGTCGCGGATCCTCGCG…
23	TRINITY_DN25623_c0_g3_i1_1	CCCCGTCCTTCTAATACTCCAAGAGCACTGCAGAGTGGAAGGGACAGAGCAGTGAGGAAGGAGGGAACGCAGAAAGTGGGGAGCTTTTGTTCCTCTCCTCTTCTTCCCGACCGGGGCAGTCCGCCCCCGGGAGCAGTTTTTTTTTGCCGGGGGTTCAAATTTCCCTCCACTGCCCACCACCCGCCACCATTTTCGGCAAGGAGCCCGTGAAGGGGGAAGTGGGAGAGGCGCAGGGAGAGAGAGAGGAGAGAGAGAGGGGGGAGCGGCACTGTTGGTCCTCTGCGATGGGTGTGCAGGCATTACTGGTGCTCCTCCTGGGTCTGCTCCTGCCGGCGGCGCAATGTTCGGTGACCTACGACAGGAAGGCCCTCGTCGTCGACGGCCGGAGGAGGATCCTCT…
23	TRINITY_DN20678_c1_g2_i3_5	TTTTGTCACGGCGTTGGTCCTTGATGGTTGTTTCATCTTGGAGCTGTTCCTCACGTACTCTTACAATGATGCGGCGGCGGACGATCCGATATACGCCATACCCTGGATGTTTCCCGCAATATGGAGAGATCTCATCAAGCTCGAGAACCAGGTCCCCTTCTTCATCCTCCAAGACCTCTTCGCGGCCATTAATAATAATAATAATAATAGTTTGTCGACGTCATCCCTTGAGAAACTCGCTTTCAACTACCTCCAGTGCGGCCCCCTGACACTTGTAGACCCCTTCAAGTTAAAACAAGTAGAAGCATCCAAGTATAGCTCATGCCATCTGATGATCAACATAGGGGGCGGCAACAAGATCTATGATCACCTACTCCACTTCTATCACATGCTTCTACG…
23	TRINITY_DN31534_c3_g1_i4_1	TGTCGAGAAGAACCTTCAGGTACAGGAACCCCTCGGAGTCCAGCGGCGGCGAAGCAGCAAAGGATCAGACAGAAGTGGACTCGGCGGGGAAGAACCAGACGGCGCCGCCGAACGAGATGCGTCGTGATGCAAGTAATGTCGGCATCTCCGGCTTGAAGCAGAGATCGTCTTCCAGAGACTCTGCTCGCACTTCCGAGACGGATGACCGTTCACGTTCTGCAAGTTTCTTCTCCCTGCAAAACGAAATGGAAAGCGATCGCCTGTCGTCGGCGTCGAGGTCTCCGTCCAGGGACTCCACCTCCGCCGAGGATCTCCCCTGCGACATCCTCAGCGGCATTTCGTCGAGCAGGTTGGGGAACCTTCAAAGAGATCGCGAGACGGAGCCAGATCCACTGATGG…
22	TRINITY_DN26465_c0_g1_i2_3	GCACGCCAGCGGCCTCGCGGCGCTCCTCCGGCAAGCCCACCCCGATTGGAGCCCCGCCGCCGTCAAATCCGCCCTCATGACCACCGCCTACAACACGGACAACTCCGGACGCGCCATCCACGACCTCGCCAACGGCAAGGAATCTACGCCCTTCGTCCGCGGCGCCGGCCACGTCGATCCCAACCGCTCCCTCGACCCGGGCCTCGTCTACGACCTCCAAGTGGGCGACTACATCTCCTTCCTCTGCACCATCGGGTACAGCCCCCTGCAGATATCGGTCTTCGTCACGGACCTCGCCGTGGACTGCACCAAGAAGATGGCCAGCCCCGGCGACCTCAACTACCCATCCTTCTCCGTCGTGTTCGACCCCCACAACAAGGTCGTCACCAACACCAGGAC…
22	TRINITY_DN28925_c0_g1_i9_5	GTCGTCGTCGAGCTGTGAAGTCTCCGCCGGCCTCTTCCCACTTCCCAGCCTCCTCCTCTCTCCGCCTTCTTCTGCGCACCCCCACCCACCTCCGGCCGCCATGACAGTACTTTTCCCCGCCTCTCCGCCACCCAACCTCCGCGTCTTCGCCAAAGTAGCCCGCACCGCCCCATCCGGCGCCGCCGCCGTAGCCGCCGTCGTCCGCTTCTACCTGCAGGGACGTGCGCGACAACAACTACGGCATCGCCTCCTCCACGGGGAAGTGATCCCCCTGCCGGGTGGCCCAGCGCCGACGTCGGTGCAGCAGACGTTCCAGTTCGGGGAGCTGCGTCCGTTTCTTGAGGTTGCCAGGGCGAGGGCCGCGGTCGCCGGCATGCTCTCCCTCCTGCCTCTCGACCT…
22	TRINITY_DN25626_c0_g2_i5_2	TCCGCAAAGAGAGATGGCGTCCCACATTGTTGGATACCCTCGCATGGGGCCCAAGAGAGAGCTCAAGTTTGCCTTGGAGTCCTTCTGGGATGGGAAGAGCACTGCCGAGGATCTGCAGAAGGTCGCAGCCGACCTGCGGGCCTCCATCTGGAAGCAGATGGCCCATGCAGGGATCAAGTACATCCCCAGCAACACCTTCTCGTACTATGACCAGGTGCTCGACACGACGGCGATGCTCGGTGCTGTCCCCGACAGATACGGCTACACCGGCGGGGAGATTGGGCATGATATCTACTTCTCCATGGCGAGGGGTAACGCCACTCTGCCTGCGATGGAGATGACCAAGTGGTTTGACACGAACTACCATTTCATTGTCCCTGAACTGGGCCCCAACACAAA…
22	TRINITY_DN20279_c0_g1_i12_3	CATTTTCTCACGTTCATACACACACGACCACAGGAAGAAGAAGAGCCTACCTCCTCCGATAGCCCCTCGGGAAACACGCTGTTCCAGCTGCTCCCCAACCAGCAAACCCCGCCGGCCCCTTTCTTCCCCGTGGACACAGCGAGGTCACCGCCTCCGAGATTGGTGGAGAACAATGGCGAAGGTACATCCCAACCGCGCGGACTCCGACTCACCCTCGTCGTCGGCTCCTGCCGCCGCCCACAGCACCGGCGGGGAGGAGGCGGCGGTGCTGACCGTGTGGAGGAAGTCCCTTCTGCTCAACTTCGAGGGTTTCACGGTGTTCGACGCCAAGGGCGACCTCGTCTTCCGCGTCGACAACTACGCCTCCGGCAGCAGGTGCGAGGTCGTGCTCATGGGCGC…
22	TRINITY_DN28538_c0_g1_i4_1	CGAAGTAGGGGGATATAGGGGAGTGGCTGGGGCGGGAGGGATCGGGCATTAATGTGCCGGAAGAACAACTCTGCCCTCTGTTGCATGTATCTGTACCTTCTCTGGCTCTTCCTAAGGAAATAGTCCCACCACGATCCTGCGTAGTTTGGCGCGTAGGAGAAGAGGGGGAGGAGGGAAGCCAAATCTGGTTGAGGCGGAGGTTTTTGTCGTCTGAGGTGGGGATGCTGGATCTCAACGTTTTCTCTCCTGAGGATGGCGGCCAGGTCTATGGAGCTCCGAGGAGCGCCGCCGTCGAGGAGCCCGCGACGTCTAACTCCTCCGTCCTCAATGCGGAGGGATCGAGCAACGCCGCAGCGGACGAGGAGTCGTGCTCCACCAGGTCGGCGGGCCAAGCTTTGC…
21	TRINITY_DN29073_c0_g2_i1_3	TACGGCGCCCCGCCGCCTCAGGGCTACGGGTACCCCGCTCCCCCGGCTTATGGCTACGGCCAGCCGCCGGTCGTGCAACCGCAGCAGCCTAAAAAGAACAAGTTCGGGATGGGGCTCGGCGCCGGGCTGCTCGGTGGCGCCCTTGGTGGCCTCTTGATCGGTGATATGGTCTCGGATGCTGCGTCGTATGACGCCGGTTACGACGCCGGATTCGACGACGGCTTCGGTTTCTAGTTTAGGCCTCATGGGTCGCTGTTACCATCGTATTCAATACTCTCTCTCTCTTGCTTGGCATGTAGGAAAACTTCAATAGAAGAAGAGATTCTTGTATGATGTACAGAAGAAAGAATTCGTACTCGTTATCACTGGTTTCAGACGCTTTTCTTCCCTTAAATCCAA…
21	TRINITY_DN24839_c0_g2_i5_4	AGAGAGAGAGAGAGACGCCCACACACACATATATATGCATATGCACATGATCTCGATCGGAGTACTGATCAGATAGCTAGCTAGGGAGGGGGGAGCCTCTCATCGATATCAATCGATCTCTCTCAAGGCCGCGCTCACACGATATGCATAGTCTGATCATGGCCGGCGCCGCTGCTCTCTACGACCACGAGAACACCTTCCGGCCGGTAATGCTGGTGGGGTTGGCGCTGCCGCTCTTCTTGTTCCTGCTGCAGCTGGTCCGCCGCCGGTCGCGCGGCAGCAGCAGCAGCAGCAGGTGGAAGCTGCCGCCCGGCCCACCGGGCTGGCCGTTGGTGGGCAACCTGTTGCAGGTGGGCCTGTCGGGAAAGCCCTTCATGCTGTACGTGCGGGATCACCTGC…
21	TRINITY_DN27001_c0_g1_i3_3	CCGCCGCCCCCGCCCCCAAATTCTTCCTCTTGCAAAGCAGTAAATGTGCAGAAGTCTACTTCACTGGTAGAATTTTACTATTCCTTAAGAAAGTGCAATAGGGAGACGGGTGCCCTTGGTGGTGCAAATGGCTGTGATTCTCGTCCGGGCAATGCTCACTGCAGCATAGTTGGAGAACTTCAGAACCGGTCTGCCCACTTGTTAGCCATTAAGTCAGATGTAGAAACAAAAGGGGATTTCATAAAGTTTCTGATAGAGAAAGTTCAATCTGCTGCTTACCATGACATGGAGGAGGTTGTAGCTTTTGTGGATTGGCTTGACAAGGAGCTTTCCACATTGGCAGATGAGAGGGCTGTTCTGAAGCATTTCAACTGGCCTGAAAAGAGAGCTGATGCATTG…
20	TRINITY_DN26446_c0_g1_i2_2	GAGAGAGAGAGAGAGAGAGAGAGAGAGGATGGAGCAGGGGAAGGGCTCTTCCTTCTCGAGCCTGGGGGCCTACGGGCGGGCCCTGGCGCAGACACCGCGGCGGCTGGCGCGGAGGGCCGGGTCGGTGACGACGACCTATGAGGAGATGAGCCGGGTAAAGGCACGGTCGGGGCCGGACATGCAGAGGGCCCTCAGGTGGCCCGACCTCGTGGGGCTCGGCCTCGGCGGCATGGTCGGCGCCGGCGTCTTCGTCGCCACCGGCCGCGCCGCCAGCCAGTACGCGGGCCCCGCCGTCGTGCTCTCCTACGCCATTGCGGGGCTCTGCGCGCTCCTCTCCGCCTTCTGCTACACCGAGTTCGCCGTGGACATGCCCGTCGCCGGGGGAGCCTTCAGCTACCT…
20	TRINITY_DN31493_c3_g1_i4_1	CCTGGCTGTCCGTGCGCCCTTTTAAATTTTTTTAAAATGGGTTACAGCCTTACACAGGCTGTCTGCGCTCCCTGGTTGCCATTCAAATTTTAAAAATTTGAACGGCGCGTGCCCTACATCACTCTCCCCCTGCTCCACAAGTTTCGGCTCCCGGGCGGCCGCGGCTCCCCAGTTCCATCTCCGCGTCCGGCAGCCTTCGCCGCCCTCCGTCGTGTCGAGCGGCGAAGAACAGTACCAAGTCTGCCACCCGCCGTTCCCAAAGAAGCAGGGATCGGATTCTTCCGATCCTGCTCAGATGGAGGGCGCTGCCTCTGCTGGTTCTTCCGCTTCTTCTTCTTCTTCTTCTTCTTCTTCTTCTGCAACCTCCGATTCTGGTGTTGAGCTCTTGCAGTGGATGCG…
19	TRINITY_DN24421_c1_g1_i3_5	GCGAATGCGACGTGGAAGGTGCTCCAGACCCCCTCAGCGGCGGCGCCCCTGCCGCCTCCGACGGCGCAGCCAGCTGCCCAAGGTATGCACATATCATGGGGTTTGTCTCTGGTCTCAAGTATAGCAAGATCCTCCGCAGATTAAACCGGGAATTACTCGTTTAGATTGGTCTGAAGTAATTTGTGTATGCTGCTTAAAACTCGATTTCGAAAAAGTTGAATACTTGGAATAAAAAGTTAGTTAAAATCTGGAGTGGTTGATTATTGTAATAGCACTTTATTTGAGGGACTTTTCCCTAAATTTCCTAATAAGGCATTAAGAGAGAAGGGGGTCGATGGAATCCCTATCTTTCTCCTTCTTTCATCTACTTCTTCTTTCCAACATGGTATCAGAGCCGCC…
18	TRINITY_DN28637_c0_g4_i1_1	GGCGGGAGCGGTGTAAACAGAGGGGAGGATCAAGAAGAGAAGGGGAGGGCCTCTTTTTCCTCACCACCTTCGCCTCTGTGCGCGGCTCACAGACAGAGGAGGGTTCCGCTCGCCTCTCTTCTTATCTAAGGGTGCGGGGCTCATCAAGGCATCACGCCTAATCCATCCCCTGCCGCCGCCGCCGCCGCCGCCGAGGAAGAATGGGTGCCGGGGGCCGCATGTCCGCCGAGGAGCGCTTCGAGGACCATAAGGCGCGTCAGCCGCTCCGCCGGGTGCCGACCGACAAGCCGCCCTTCACCCTGGGCGAGATCAAGAAGGCCATCCCTCCTCACTGCTTCAGCCGCTCCGTCGTCCGGTCCTTCTCCTACGTCGTCCGGGACCTCGCCGTCGCCTCCGCCC…
18	TRINITY_DN27203_c0_g1_i4_3	CTCATCCCCTCCCTCTCTCTTTCTCTCTCTACTCTCTAAAAAGAAGGGGGTGTGGCCGGGGGAAAAAATCTCACCGCACCACACACATCTATCTATCCCTCAGCAGGATCGAGCTGCAGTAGCAGGAGAAGCAGCAGCGCGCAGCAGCAGAACAGTCGTCCAGAGGGGGGAACTAGCAGCTATAGCAGCACCAGCAGAGAAGGATCAGCTGAGGGAGGGGAACTGAGCTGGAGAGACGGAGACATCAGGAGGATGAGCAGAAGGCCTCCAACCCTAGCCGCCGCCGCCGCCGCTGCGTCGTCCAGCACCTCCTTTCCCTCCTACCCGTCTCCCCCTTAACCCGATCCAGATCCGTCATTCTTCTGCTGCTGTTCGCCGCCTCCCACCTCACCCGACTCC…
18	TRINITY_DN16832_c0_g1_i1_4	AGCGAGCAGAGGAGAGAGGAGGCAGGAGGAGGACTGTGCCGGGAATATAAGCGAATAAAAGCTCCCCGCCTTTCTCCGCTCCTTTGCCGGTTCCGGCAGCCCCCTCCGGAGCACAGGGTCGAAGCGCCCCTGTAATGGCGGTGCTCTCCTTTCTGGGTTGATCCCCCCTGTGGAGGATTGGTGCTGTTCTTCGCAGGGCACAAGAACCTGTGGTGGGGAGGAAGAAAGACGCCTAAAGATCGCCGCTTTTTTTTCTTCTCTGTTCTGTCGACCGTTCCGTCGTCTTCTTCTTCCTCCTCCTCCTCGTCTTGACTCATCACCAGTCGCTTTCAGGGTAGGGAAAGCCATAAAATTCCGACCTTGTTTGGCCTGGATTTGAGATCTTTCGGTCGATTGGGA…
