# Supplementary material for: Transcriptomic and biochemical insights into key gene networks driving bulbil development of Pinellia ternata (Thunb.) Breit
Source: PLoS One. 2025 Feb 11;20(2):e0314396. doi: 10.1371/journal.pone.0314396 (PMC11813136; doi:10.1371/journal.pone.0314396)
Supplement: S6 Table — (XLSX) [file pone.0314396.s006.xlsx]

## Sheet: Sheet1
Degree	name	gene sequence
32	TRINITY_DN27378_c0_g1_i3_2	TTCCAACTCCTCCTCCCTCTGCTTCGCGGTCCAACTCCTTATCCGTCCTCCTCGTCAGCTTCGGCTGCGCTGCCCATATCCGTCGCGCCCTTCCGCTTCCTCTGATCCCCTTCCGTTGTGGACAGATCAAAACCCTGCTGCCCTTGCCAGCCTCCCTCCTCCCCCGCGCAAGAAGTCTCTGGTGCCATCGTCTCCTCTCTGGCCATGGCGCAAGACTCTGGCAATGGAACTGTTGGGTACTGCTACGACGAGGGTTTCATATCGAACTCCCGGGGGTTGAAGCTTTTCACATGCCGGTGGCTCCCCCGGAACCGCGACCCCAAAGCTCTGATCTTTCTGTGCCACGGGTACGCCGTGGAATGCAGCATCACCATGAAAGGCACCGGCATCGCCCTGGCG…
30	TRINITY_DN21389_c0_g1_i1_3	TCTCTCTCTCTCTCTCTCTCTCTCTCTCTCTCTCTCTCTCTCTCTCTCTCTCATCAGCTGGGCCTCTGAAACCTGCTGCACCGCAATGGGCATGGTCGACGGCCTGTTCGACGACGGCGCCGGCGGGGTGCTGGTGAAGGTGGCCCTGTTCGTGCTCGTCCAGGCCCTGGTCTACCTCATCCTCTCCTCCTCCTCCACCGTCTTCTCCGAGGAGAAGGCCGTGGCGCGGCTGCGCAGCTTCCAGCGGGCGCGCACCCTCAGCGTCCGCCGCGCCTTCGCCGCCCTCTCCGACATGTCGCCGGCGCAGGAGGGCGAAGAGGCCTTCCCCTCCGCCGGCGCCGCCCGGATGCCCACCATCCCGGAAGCGCACGACGAGCACCAGGAAGGCCAATATTAGGC…
30	TRINITY_DN18405_c1_g2_i7_5	CATACCCATCTAAAACTGAGCCTTCTCTTCCCCACCCGCAAATTAAGTCACCCACGTCCTTAATTTGGGACCGGACCGGAGAGTATCACCACATTATTCTAGCTAGCTAGTTAGTGGATCAGCTGCCTCTGCAGGTCGATCGATCGACCGCCATGGCGCCTTTCAACATGATGTCCGAGGAGCTTCTCCCGGTGTTCGTCCCCATCATCGTGTACTGGATCGGCGCCGCAATCTACCAGCTGACGCTGTGTCCAAAAGAGCAATACCGCCTCTTCACCAAGGAGGAGGAGGAGACGCAGAACCTCGCCTCTCGCCGGCAAGTCCTAGCCGGAGTACTCATCAACCAGGCGATGCAGATGGGCCTCGCCACCCTCATGTTCATGAGTGGAGGTTTGGCAA…
29	TRINITY_DN23734_c0_g1_i3_3	AGAGAGAAGAGATCTAGATGTTCCTGTCGTGCTCGGGCATCTTCGCCGCCGCTTGTGACGATCGATCTCACACAGGCGCTTCTGGTTAAGAGCAGCGAAGAACAGACATGTCTGCTAAAAATCCGAAGGAACATGCATGCGCCGCCGCCGACCCACCTTCGCCGGAGCTGGGGCAGGGACGAGGCCGGTGGGCCTGCGCGCTGGAAAGCTTCACCCGGCAGCTGTCCGTCTACGGCGTCGCCGCCGGCTACTGCATCTCGGCGGGGCTGCTGTCCATCATCAACAAGTGGGCGGTCATGGCGTTTCCCTACCCGGGCGCCCTCACGGCGCTGCAGTACCTGACCAGCGCGGCGGCCGTCGCCCTCGCCGGCCGCCTGGGCCTCCTGGAGCACGACCCCC…
29	TRINITY_DN24149_c0_g1_i1_2	GATATAAGAGAGAGAGTGGAGGAAGAGGGAGGAGGAGGTTGTGGCCGGGGGTTGCTGGTTCAGCTCCGATGGGCAATTACCTCTGCGGCGGCGGGAGCTCGAAGCTGGCGAACGCTTCTTCTCCTCTTGCCTCCGAGACTCCACTGAATAGGAAGAATTTCTCTGGTTCAACTGCTTCAAGCAAAGTGAATTCTGCTGGTTCTGCCAGTTTCACCCTGCGTAGCAAAAGCCGGCCATCGCCCACTGTTACCTTGAAATCATTTACCTTGAACGATCTCAAGACAGCGACGAAGAACTTCCGGTCGGACAGTTTCCTTGGTGAGGGAGGGTTTGGATGCGTCTTCAAAGGGTGGATCGACGAAGCTACATATGCGCCAACAAGACCGGGAGTCGGCATAG…
29	TRINITY_DN28593_c1_g2_i2_3	AAACTCGTGGCCGAAGCCCCGGCGTCCTACCACTACCTGGGGACCCTGCTGGTGTTCGTCGTCTTCCTCTACAACCTGCTGGAGTTGCACGTCGTGGGGGACCTCCTCCGCGGTTGCAGGGGCGACAGGGTGACCCTCACCTTCAACCCGGCCTCCGAGCTGTGCCACCACGTCGTCTCCCGCAGCCGCGTCCTTCGCCGTCGGTACCTGGTGACGCCGTGGCTCGCCAGCCCGCACATCCAGACGGCGTTTGTCCACTTCTTCGGCAACCCGCCGAGGATCTCTTACAGAAGACAAGTATTTCCTGTGTCCGATGCAGAAGCTGTTGCTCTGGATTGGCTGCTGCCTTCTGATGTTGCAGGGCATCAATACCCTTCAGACACAAAGAAGACCATCTCC…
28	TRINITY_DN19183_c0_g1_i2_5	GGCACCGGCCTCGCCGACACCTTCCCCTCCTCCGCCTTCGAGCCGCCGCAGGCCTAGGAAGATCGATGTTACAGTATGTGTTATCACGGCAAACTCAATTAAGTACTGTCATACAAGCGAGTAGTGTCCTAATAGTTATGCTCGCACGTCTATCTTCCTCCTCTAGATGAGGATATGTGACTAATTATGCTACTTATGTGTAGCTGTATCTTCTTCTCCTTACGTTAGTTTGTGGGTCCGAACGCCCTCGATATTGTAAGTTCTTGTGCTGTACCAATTCTAATAAATCTATTTTTATTATTCAAATCTGATGACCTCGCTACTGCCTGCATCCAGCATAAGAGGAAATAGCTTCTATGTGAAACCGCATGATTAATCC
28	TRINITY_DN27244_c0_g2_i1_2	CCCACCGGCCTCGCCGTCTTCAACTACTACCCCAACCACCCCGGCCGGTCCCCCCCGACGGCGCCGCCCACCGGCCCCCTCTGGAACGACACCGCCTCCCGCCTCGACCAGAGCCTCCGCATCCGGGCGCGCCGCGGGCACGCCGTCCCGCCGCCGCGCGCCGCCGACAGGGTCATCACCTTCCTCAACACCCAGAACAAGATTAACAACCGCACGCGGTGGGCCGTCAACAACGTCTCCTTCACCCTCCCCCACACGCCCTACCTGGTCGCCCTCAAGCAGGGCCTCCTCCACGCCTTCAGCCAGGAGCCGCCGCCGGAGACCTACGACCGCCGGAGCTACGACATCTACGCCGTCACGCGCAACCCCAATGCCACCGCCAGCGACGGCATCTACAGG…
28	TRINITY_DN30310_c0_g1_i6_1	CTTGTTGAGCTCCGCAGGAGACATGGCTTCTTATTAGTGGTCGATGATGCACAAACAATACTGGTCTGTGGGAGGAACGGTGGTGGTATCGCGGAAGTGTTTGGGATCCAAGACCAGATCGACATATGCGTTGGGACACTGAGCATGGCCACTGGCTGCCAAGGTAGTTTCATCGCTTGCAGTAAACGATGGAAGAGACTGATACAAGGGAGGGGCCGGCCTTACCTCTTCACGACGGCTACTCCTGTTCCCATCGTTGCAGCTTGTTACGGTAACAGATCTACACAACCCGGCCGCCTCTCTTAGCATGTTTCTTTCATCAAATTAATGAGATCTCGATCGGCACAAGAGTACTTAGCTCTAATTCTTTGACCTTCTTGGATGATGCAGCTGCCGTGA…
28	TRINITY_DN31647_c4_g1_i2_5	AGCTTCTCCTTCCTTCTTGAAGACCCACTGCGGTCCAGTCGCCGGCACGGAGGCAGTCGCCGGCAGGCCAAGGACAGCAGGAGGGCCGGAGAGCTTGCAACAAGGCGCTCCCGGTGTCGTCTCCAGCGCTGCGCCTAGCTAGGCAGCAATATTCTCTTCTTGATCAGTACGCATACACACAGAAAGAAGACAAGATGGTTGCAGCTGATCAGAAGCAGGCACCCGAAGAGCTCGAGATGGGCGGCGCCACCGGCCGGCGAAAGCTCGGCGATCACGTCCCCATCTACATCCCCACGTTCGAGGAGAACCTCCTGGACGACACCCCCAAGGAGAAGAGGTTCCTGGACTTCCTCAGAGCCCGCCCTTCCCGGGACTGGTTCCTCAAGTTCGGCCTCTCCG…
27	TRINITY_DN28166_c0_g1_i9_3	TCCGCCGCCACCGCCACCGCCGCCGCCGCCGCCGCCGCCGCCGCCGAGGGATGCGATCATGGGCGAAGCTAGCGGTGGCAGTGGCCGTGCCCGGCGCCGCCATCTTCTTCGTCATCTTGGCCGCCGTGTGCCTCCACTGCCGCCGCCGTCAGAAGCTTCGGAGCTCCTCCGACTCCGGGCTGCCCGTCTCTACCGCCACGGCCGTGAAAGAGAGGATGCACTTCTACAGTTCCGACACTGCCGGCCTCCGCTTCCAGCACCTCGACCGCCCCCACCGCGGCCGAAGCCGACGTCTCAAGCACCCCCACCCCCACCAGCGGGGTTCGGATTTCTTCTGGGACGACCACCCGGCGCTGGTCGAGGAGGCGGTGGAGGGCGGATGGTCGCGGTTCGCCTTCG…
27	TRINITY_DN23291_c1_g2_i2_1	CAACGAGCACCAGTTTAATCACCACCGCCTCGGCTGATCAGAAAGCTTCCGGTATAGTCATGGATTCGTCCTTCTTCCAGCACTCCAACAGCTGTTCCATGTCGTCGACGGAGTCCTCCTCGACGGGGTCGCCGGAGCCCATGGTGACCTGGGGCGGGCATCTCTTGCACCACGCAGAGCCGTCGCAGCTGCCGTTCAACGAGAACGACTCGGAGGAGATGCTGCTGCTCGACGTGCTGGCCGAGGCGAGCACCGCCGCGGCCGGCGGCGGCAGCCCGCGGGTGCCCAAGGAGGAGGAGGTCCAGTCGAGGAGCGCGGGGCAGCTGGAAGTGATGAGGTGCTACCGGGGTGTGAGGAGGCGGCCATGGGGGAAGTTCGCGGCGGAGATAAGGGACTCCA…
27	TRINITY_DN26097_c1_g1_i3_5	GAGAGAGAGAGGCAGCAGGAGAGATGGGCGCCGGCGGCAACATGACCCCTAGGGACAGGAGATCCGAGCAGGCGCCGATCCGACGGGCCCCGACGGAGAAACCCCCTTTCACCCTCGCCGACGTGAAGAAGGCCATCCCCCCTCACTGCTTCCGCCGCTCGCTCCTCCGCTCCTTCTCCTACGTCGTCAAGGACCTCGTGGCCGCCGCCGCCCTCTTCTACCTGGCCGTCTGCCACTTTCCCCGCCTCCCCGCACTTGCTTCCTTTCTCGCTTGGCCCCTCTACTGGGCCGTGCAGGGCAGCGTCCTCATGGGCATCTGGGTCCTCGCCCACGAGTGTGGTCACAATGCCTTCTCCGACTACCCGCACCTCGACGACGCCGTGGGGTTGGTCCTCCACT…
26	TRINITY_DN26582_c0_g1_i6_1	CACGGATAAGCCCCACCAGCACGGCGAACGTAAACAACGATTTGCCCACAGAAAAAGGACTGGTTTTGCGCAACCTGCGTCTCTCTCTCTCTCTCTCTCTCTCTCTCTCTGGTTCGCTAGTTCAGGGTCCTCGGCTTTCCTCTGGTCATGCACACAGTAGCAGCACCGTCGCGCCACATCTCGCCGGTGCGGGGCTCCCGTCCGTCCCCTCTCAACCCCACAAGACCCCGCGCGGCGGCAGCCGCACCGGTCCTCACAAGGCCGCCGCCCCCTTCCACCAACTCCAAGACCCACCTCGCCAACCTCGACCGTCTCCTCCAGAAGGCGCCGTCCCCTGCCCCGCCGCCGCCTCTTCCCCCTCTCCCCGAGCCCCATGGCGCCTGGTCCGCCATGGACGGA…
26	TRINITY_DN21779_c1_g1_i8_2	ACTCAACTAGCTAGCCTCGTCGTCTCTTCCAGCTAGCTAGCTAGCTAACTCACCAAGCAGATAGCCTTCTTTCCTTAAGTAGCTTACAGCTTCTCGAAACCAGTAGCTAGTGATAAACGGGAAAACTAATGGCGTCGACGCAGGCCATGATCAGCAACTGCCGCGAGGGCGCGGAGGTCTGCGGGGGAGACGACGCCCTGTGCAGGCAGAAGATCGCGGAGGAGATGCTCAAGGAGGTGGGCCTCCTCGTGGGGCTCCTCCCTTTGGAGGACGTCGAGGAGTTCGGGTACAACCGCGACGCCGGGTTCCTGTGGATCCTGCAGAAGAGGAAGCGGGAGCACACCTTCAAGGCCATCAAGGAGACCGTCTCCTACGCCCCCGAGGTGACGGCACACGTGG…
26	TRINITY_DN28339_c1_g1_i2_4	TCTGAACCATACAACTTCTTCCTCAACATCTCAGACACGGTCACGCACACCTCATCCTTCCACAGCACCGGCGAAGCCCAGTTTTCTAATCTCACATCTTCGCCTCCTCCGGCGCAGATGGACGGCGTGGAGGTCCCCCAGTTCTTCCTCTGCCCCATCTCCCTGCAGATGATGAAGGACCCCGTCACCGCCGTCACCGGCATCACCTACGACCGGGACAGCATCGAGCGATGGCTCTTCGTCGACCACAACACCACCTGCCCCCTCACCAACGAGCCCCTCCCCGCGGACTCCGACCTCACTCCCAACCACACGCTCCGCCGCCTCATCCAGGCCTGGTGCTCCGCCAACGCCGCCAGCGGCGTCGACCGCATCCCCACCCCGCGGGCGCCCGTCACC…
26	TRINITY_DN29477_c0_g1_i7_4	AGTCATCGTTCGCCTCTCTCTCTCTCTCTCTCCGCCGGCACCGGAGCTGGAGGGGACGACGGCGCCGGCGCTGCTGCATCTCTCTCTCCCCTCCGTCGCGTACGCCAGCCCCGCCTCCAGCCCTGCTCACCAGACCCCCCCTTCCCGCGGCCCCCTTCCACAGCTCCGAAACCCCCCGACCCCTTGCCGGCGCTGCTGCCCGATCCCGGAACCAGCCAGCCGGCCAGCGAGCAAAGAAGAAGCGGATGACGACGAGGAGAAAGGAGAAGACTTTAATAAAACAGCGGAGGAGGAGGAGGAGGAGGCGAAGAAGGCCGCTTAGCTTCTGGTTGGGCGGGAGATGGCCGGGGCGATGGCATTGGCGGCGAATGCGACGGCCGCCGCCACCGTGTCGGGCGG…
26	TRINITY_DN25126_c0_g2_i1_2	CAGGAGTCACTCACTACCCACTGCACGCACGCTGCAGTGGAGTACTAGCTGAGAGAGCTCAGGGAAGGAAGTGTGAGCAGGAGCAAGTAACAAGCGGCGGAAATGGGCGCCGGTGGCCGGATGTCCGCCGAGGAGGAGGTGGAGAAGAAGAACACCGATCCACAGGACCCTTACGGGTACTACCGCCGGGCGCCGTCGGAGCGCCCCCCCTTCACCCTGGCCGACATCCGGAAGGCCATCCCCCCTCACTGCTTCCAGCGCTCCGTGCTCCGCTCCTTCTCCTACGTCGTCCGCGACCTCGCCGCCGCCTCCGCCCTCTTCTACCTGGCCGTCGTCTGCATCCCCTCCCTTCCCTTTCCGCTCCGCCTCCTCGCCTGGCCCCTCTACTGGGTCGCCCAG…
26	TRINITY_DN21226_c0_g1_i2_3	GTTACCTTTGAAACCAGGGAACCCACCACGGAAGACGGCACGAAAGGTTGAGAAGATGATCCATCTGGTGGAGTTCTTTTGGAACCTGAGCTTCTCGATCGCCTCGCTCCTGTTGCAGTCTCTTCTGGCGCTCAGGAAGAAGGCCATGTCCATGGCCGCCGTGAGCTCCACCTCCCCGTCGACGCCCTTGGCTTCCCCCCCGCTGCCGTGGAAGAGGTTCGCCGAGCCCCCGCTCCCGGCGTCCAAGAGATCCAAGGAGTCTCCCGTCATCGGCACCCCCCACAGGCCCCGCCATGCAGACGACGGCGCCGCCTTCGTCGTCCCCGAGTTGCACCGGCCGTGGCGGAGGGAGCTCGTTCTGGCTCCGGCGCCATTGCCGATCGTGAGTCGACCCCCGCA…
25	TRINITY_DN22999_c1_g1_i2_4	GCCTGCCGGTGCAGTGCACCTATACCGTGATCGATCGGTGTACATGAATCAGTACTTGTCACTCGATCGTCTGACGTCTCTCCGGCCTGTTCGACGATTGTTGGTGTAGTGGGCAAGGTGAGAGACGATCGATCGATACGATGGCTTCCCCCCCTCCCGGGCCTCCCGGTGCCGGCCGTGTGCGGCGGATCAAGCTGGGTTCTGATCGGGGGGGCCTGGAGGTGTCCGCTCAGGGCCTGGGATGCATGGGCATGTCCGCCTTCTACGGGCCGCCCAAGCCCGAGGCCGACATGGTCGCCCTCATCCACCACGCCGTCCGCAGCGGCGTCACCTTCCTCGACACCTCCGACATCTACGGCCCCTTCACCAACGAGCTCCTCGTCGGCGAGGCCCTCCGCG…
25	TRINITY_DN31123_c1_g1_i15_4	CAACATGATGTCGGAGGAGCTTCTCCCGGTGTTTGTCCCCATAATCGTGTACTGGATCGGTGCCGCGATCTACCAGCTGACGCTGTGCCCTTTGGAGCAGCACCGGCTGTTCACCAGGGAGGAGGAAACCCAGAACCTTGCCTCTCGCCGGCAGGTCCTCGTGGGGGTACTCATCAACCATGCGATGCAGATGGGCATCGCCACCCTCCTCTTCATGAGTGGAGCACTGGTACCCGCCCGTGTTGCTGCACAGTCTCCTTCGCTGCTCCGGACCGTTGGGCAGATGGCGGTGGCGATGCTGGTCATGGACTGTTGGGAGTACTTCTGGCACCGTTGGACGCACGAGAACAAGTTCTTGTACAAGCACGTGCACGCCATGCACCACCATCTCATCGTCCC…
25	TRINITY_DN31300_c1_g1_i2_5	TAGCACCATCACAAGCAGATCAGGTGCTCCCTCCCGCGCGGTCGCACACTACAGAGCTCCTCCTCTGCTCCACCCACCTGTGGCCCTGCTCAGATCGAAGATGGCCTACTCTCCCCTGTGGGAGGGTCTCCTGGAGAAGGCGCTGGCGAGGTTGGGCAAGAACGAGTACCTCCGGAACCCTAATAGTATTCCCAGCGTCTTCCTCCCGAAGCCGAGTGCGGCAGCAGAAGACCCTCTCGGCGACATCGAGACCTTCGACGGCCCCGGGCCATGGGACCGGGCTATGCTGGAGCTGGAGGTGGAGAGCCCCACGGCGACCACTTTGAAGGCCGGCGGCGAACCCACCCGCAGTAAGATGATCGTCTTCTCCGGGAACGATTACCTGAATCTAAGCACCCA…
25	TRINITY_DN27767_c0_g1_i6_1	ATGAGTAATATCACAGTGTTCGTTCTAGAAGGAAACTGCTTTCCTCGTTGTTCATATCAGATCTATCTATCTTGCATGGGCGTCTTCCTCAGAGGTTCCTCCTTCAAACTTGGCGTCTGTGATCCATTCCCGTCTTCAACCCTAGCTTGGGCTCCAGAAGAACCCTCTATATAAACCTCATGAAGCAGCTAGATCTCTTACCCATCGCAACCTCACAACCCCATCTCAGTTTCTACCTTTCCCCCTCCTCCGACGAGCTCTCCTGTAGCAGCAGCTAGCCGGCGGTGGTTAATTAACTGATCAGGAGTACTTCTGTTAATTTCTCCGGTGATCGATATCGATCATGTACCAAGGGCAGCAGCCCCTGCCGGGGTCCTACTACGGCCCCGCCGTTCCTCC…
25	TRINITY_DN15880_c0_g2_i2_5	CCTCGCCACCTGGGACTTGCTCCTCGGCACCTACCTCCCCTTCTCCGTCGAGCCCAGGAAGGAGGGTGGCTACCAGCTCCACGCCGCCAAGGATCACTAAAGACACCAATAATGTTATTTACTCAAAATCGGAAGAATTAATAGGGATGACGACGCGCGTGAGGTGGTGATAATATATAGCCGTCAAATTGAAGAACTATATATATGAATACCACCCCTTTCGATCGTCTTCCTACATATACACGGCATTCTTTTCTATCATATTTTAGGGATCAATTTTTTATGTCTAGAGTACACATGCATGTATATTGTGAAGATTTATTCAATGTAATTTCTCCACTTTCTACGGGAATCACTATAATATTTTTGTGTCAATTATACTCTCTTCATCTTCGAAAT…
24	TRINITY_DN29196_c0_g1_i2_1	GCTTCGGCGGCGGGGAAGTTTCCGGGCGGCAGCCGCCGACCACGAGCGCCCTCCAAATAAATAGACCTCACCGCGCTGCCTGGTAGCACAAGAAACTCGATCGAGCCTTGCAAGATTAGAAAACAAAGAGGTTCCCCGATCTCAGAGAGGTTGTTATTATTAACAGAGAAGAAAGAGAGCCGAGATGACGGGAGCTGCGGCGGCGCCGGCGGCAGAGGCGGCGATCCCCTTGCTTACTCCATACAAGATGGGGAAGTTCCAGCTCTCCCACAGGTCAGTAACTAGTGCGATTCAGCGTTAAGAATGGGGAAAAACTTGTGAAGTTTGAAAGCCAAGAAATGAATCTGATGAGCAGAGGCCCTTCTCTTTTAAACGAACACTTTTGTTTTTCTTCTTCTC…
24	TRINITY_DN31153_c2_g2_i3_4	AAGAAGAAGCGGGAGCACACCTTCAAGGCCATCAAGGAGACCGTCTCCTACGCCGCCGAGGTGACGGCGCACGTGGAGCCCCGCAAGATCAAGAAGGTCACCGGCGTCAAGGTCAAGGAGCTGTTTCTGTGGCTCTCGGTGGTGGAGGTGTACGTCGACGCCTCCGACGCCGGCAAGATCACCTTCAAGACCGGCACCGGCCTCGCCGACACCTTCCCCGTCTCCGCCTTCGAGCCGCCGCAGGCCTAGGAAGATGTTATAAGAGAATTATATATCGTTTCTTTCTGGTTGAGGGTCTTCGCTCAATATTGTACCATTTTTCATAAATTATCGTTTTTATTTTCAAATCTGAGTTTGGCATTTATACTAATTGTAACCAAGTGTGTATTTGAAAAATCG…
24	TRINITY_DN20820_c1_g1_i4_2	AGTATGATCTTTTCACATTGTTGAGTTAGTTTAACTTGACCTAAACTAGACTTTAGTTAAGAATTTGAAAGACAAGAACTATTAAAAACAACAGCTAATATTATGGAGAGTTAAAAATAATAGTTGGATTTGAGAGGTTAATATGTAAATAGGACATTTTATAAAGACTTAAAAGTAAAAATCCTAACTTTTTTTGTAGGGAGTTGGCCTGGTGGCCGTACGCAGATGATAGAATATCTACCGTTCTATTTGAGTACCATGTTTTGATTTTTAATTTATTTTTGCATAGTTTTGGCGAAAAAAGGCATCTTATAAACCCATAAAGATCAGAAGGGAAGCCGTCAATGTCATGCATGAGTACTGCACGGCAGTGGCGAATCCAAAAATTTCATTCAGTGG…
24	TRINITY_DN13027_c0_g1_i1_1	ACACACGTTTAGCTAAGTAAGAGAAACTAATAGAATTCCAAGGCGCGCGGTGCAAGCAATGGCGCCCTCTCCTCTGGCGGACGAGAAGGTCCCTCTGGTACTGAGATCCACCATGGTCGACGGCGCCGGCGGCGAGGATCATGATCCCCCGACCAAGCTCCCAATCAAGACCATCCCGGGAAGCTACGGTATCCCTTTCTTCTCTCCCATCAAGGACCGCCTCGACTTCTACTACAACCAGGGCCAGGACAAGTTCTTCCGATCCCGCATCGCCACGTACGGCTCCACCGTCTTCCGCTGCAACGCCCCCCCGGGCCCCTTCATGGCCCGCAACCCCAAGGTGGTCGCCGTGCTCGACGCCCGGAGCTTCCCCATCCTCTTCGACACCTCCAAGGTCGA…
24	TRINITY_DN30223_c0_g2_i2_4	TGAGCTGCGGCCACACCGACTACCACCGCCTCCTGGAGGATAGCCTGGCGGAGATGACCAAGAAGGACGCGTGCGTCATCACCCCCACCGGCTTCGCGGCCAACACCGCGTTCCTTTCAGCTCTGGGGAGCGTCGCCTCTCTCACGGCCGCCGGAAAAAGGCCCGCCGGAGGCGAAAGGATCGCCGTGTTTGCGGACGTCATGTGCCATGCGTCCATAGTCGACGGGCTCCGATTGGTCGAGCGCCATCGGGCGGCGGACTTGTTCGTGTACAGGCACAACGACATGGGCCATCTTGATGAGCTCCTGTCAAGCTGCCCGGTGGAGAAGAAAGTCGTTTACACTGAAAGTTTGTTCAGTACCGAGGGAGACTTTGCTCCGATGCTCGAACTTGTTGAGC…
24	TRINITY_DN27247_c0_g3_i3_4	CGGCGCACGTGGAGCCCCGCAAGATCAAGAAGGTCACCGGCGTCAAGGTCAAGGAGCTGTTCCTGTGGCTGTCGGTGGTGGAGGTGTACGTCGACGGCTCCGACGCCGGCAAGATCACCTTCAAGACCGGCACCGGCCTCGCCGACAGCTTTCCTGCTGCTGCTTTCGAACTGGGCGCTTAGATTAAGGAGTGACATGTAGGAGTTGACACGCACACACATATATAGTACTCCCTAATTAAGCACCTTTTATGGGAATCCTTTATTATTACTTATTAGTACTGCTAGATTAGTCCTTGTTCGACCATAAGTTCTTATCTTATATATATATGTTGGATAAGAACGCGAATAAGCAGCTTATGCACGGTACTTAATCATCCAAAGTATGTTTGTATTATTT…
24	TRINITY_DN23230_c0_g1_i4_5	TGGCGCTTCCGCTAGCTTCTCTACAGCCCGACAGCTGCTTCGTCTTCTCTTCTCCAGATCCTCGTCTCCCATCATACGTCCACACAACCGTCGACGAGAAACAAACGATTCGCCGTTCGCCGGGAAGATGAGCTACTCGACGGCCTTCCGTTTGCTCGTGTCAGGTCAGCAATTCGCCGGCGCCGGCCGGCTAGCAGCGTCCTCTCCGACGCCGGCAACTCCGGAGCGCAAGAGCAACGCCACAGCGATCGACCAAGCGGTCGCCTACGTGCTCATGGCCGTGGCCCTCATCATCACATATCTCGTCCACTAAATAATTAAGTACTCTTTTAAGTCTTCGGTTCCATTAATATATAGATGTATGCCGGATCACTCTGGCCTTCATGTTTGAAGGAACAG…
24	TRINITY_DN28467_c0_g1_i1_2	ACGGACAGGAACCTGCTGAAACGATGAAGAGGATGATGTCGAGAAAGTCCCATTCTTGGTGGTGGGACAGTCACATCAGTCCAAAAAACTCCAGATGGATGGCCGAAAATCTAGAAGCTATGGATCGTTTGGTGAAGGAAATGCTGAAACTGGTCGAAGAGGAAGGCGATTCCTTTGCCAAGAAGGCCGAGATGTACTACAAGAGAAGGCCGGAGCTCGTCGCCCATGTCGAGAACTTCTACCGCATGTATCGAGCTCTTGCTGAGCGCTACGACAACGTCACCGGAGAACTGCGCAAGAACATCCCAGAGGGCCTCCAGTCTCAGGGGTCGACGGTGGGTTCCGATCTTGGCTCCGAGTCGTCGTCTCCACCCCGTTCTCCTTCCCCCGACCAGACCC…
24	TRINITY_DN28174_c0_g1_i6_4	GCCGACACGCACGTGCTGCACCACCTGTTCTCGTCGATGCCGCACTACCACGCCATGGAGGCGACGGAGGCCATCAAGAAGGTGCTGGGGGAGTTCTACCGCTTCGACGGGACGCCCATCGCCAAGGCCACCTGGAGGGAGGCGAGGGAGTGCATCTATGTGGAGCCGGACCAGGAGGCCAACAAGTCCAAGGGGGTGCTCTGGTACCGTAAGAAGCTCTGATATATCAGGTAGGTGCAGCTCGCGCCGCCGGCCGGCCGGCCTAGATCTGATCCCCTTCCTTCCTGTTCCGGATCGATCTCACTGCATACTGAGTACTCCTCCAGTACAGTGTGCGCGCGACGGATCGGACGGGGCTGCTGGCTGGCAGAGAAGAAGAAGAAGAAGCCTAATTAATAT…
23	TRINITY_DN31011_c2_g1_i4_1	TGGGCCTCCCCGTGGGGCTCCTCCCTCTGGCGGACGTCGAGGAGTTCGGGTACAACCGCGCCGCCGGGTTCCTGTGGATCCTGCAGAAGAAGAAGCGGGAGCACACCTTCAAGGCCATCAAGGAGACCGTCTCCTACACCACCGAGGTGACGGCCCACGTGGAGCCCCGCAAGATCAAGAAGGTCACCGGGGTCAAGGTCAAGGAGCTGTTTCTGTGGCTGTCGGTGGTGGAGGTGTACGTCGATGCCTCCGACGCCGGCAAGATCACCTTCAAGACCGGCACCGGCCTGGCCGACACCTTCCCCGCCTCCGCCTTCGAGCCGCAGCAGGCGTAGGAAGAGATTACAGTATGGGTTATCATGGCAAACTCAATTAAGTACTATCATACAAGCGAGCAAA…
23	TRINITY_DN13324_c1_g1_i5_3	GTAGCATACTAGCATGTCTGAATTAAGAACCATGAGGCTGGGTTGACCAACTGGCATGTTTCATCATGCTTTATGGTTCATGAAGAGTTCTGTTCAGATCATAGTAACTTTACATATGTAGATATTAACCATCACAAAAGTTTTAAGCGTGTCTCAGTGCATCAAATTAATTTACAGCCATATTTCTTTCTTCTTTTTAAGTTGTAGCTATATAGTTTGATATCCTTGGCTTCACTAATTCCGACGTAAGTGCAAGAAGAGGATCAGCTAACAACCGGCAGTGCAGGTGTATCCGCTGTTTGCGGCAGTTGGCACAGCTGTCGGGATATGTGCCTTTCAGCTTGTGAGGAACATCACCGGCAACCCTGAAGTGAGGTATATATCCCTTAAATCTTGCTC…
22	TRINITY_DN25691_c0_g1_i9_5	CTGAGCTCGGAGATCGCGGGAAATTTGGTGGGTGGCGGTGGAGATTGGGGCTGCGTTCTGTTCTGGGTGGGCTGGGGCGGCGTCTAAGGTTCATCTCTCTGCTCTTCTTATTCGCTGGGGGTTGCTTTCGCGCCAGGGAATTGGTGTTTTTTAGTTCAGATCCGAAATAAGTGTAGGTTTTCGTGTGGTGGGTGGAAAAGTTCGGAGAGATCTTTCTCAAGTTTTGATCGCCCCTGAGCAAGTTTGGATTGCCTAAGTCGGGGTTTTGGCGTATCTGGGTTTCCAAAGCTTTTGCGGATCTGCGAGGTCTGTTGGTGTGATCTTAATCACTGGATACGTAATTTATTATTTTGAGGAAAAGAGTGAGCATGATATACGAGTTGTTCTAAGGCCTAGCGA…
22	TRINITY_DN31735_c4_g2_i3_5	GAGCTTCTTCCCCGATGGAGATGACGAGGACGAGGAAGAATTCGTGAAGCGGCTGCAGGAGTTGGCGCTGCGGTGTCAGGAAGGCGCCGCCGAAACCGACTCCTTCTCCTCTGATCAGAGTTCCAGGCGTGATCAGAGCGCTGCCGGCGAGGTCGACCTCCAGTACAGGGATCGTGCCGGTTCTGCCAGCGCCGTCGCCGGCGGGGTGTCGTCTTCCTTGTTCCATCCTGCCTCTAGTTACTCCCCGCACGGGCAGCCTTCTCTTGCGGAATCCGCGACGCCGCCTCCGTGGCTGGGGATCCGGCCGGAGCCTCCCGACTGGGCGGAGGAGGGGAGAAGAGAGATCGTCCCCGCGGCGGCCAGCGTGGAGCGAAACGCCGCCAGCGTCGACCTCCCGCT…
22	TRINITY_DN24279_c0_g2_i2_1	TCACCACCACCCCTCTTCACACAGCCGTTGACCTGTTTAATTAGGGGGGTTTCGAACGAGAATTCGACCTGATCGGGGTCCTTGGCGCCTGGCTATAAATACGTACATCGACCCTTCTCCTCACTCAGCAATATTCACATTACAACTCCACTAGCTAGCTTGCTCTCCTCCAAGCAGATAGCTAGCCCCGCACGTACCAATCATTAGCCTAGCCTTCTAGAAATTATAGTTGCCAAGAGAGAGTGATCGATCGAACAGATGGCGTCGACGTCGCAGGCCATGATCAGCAACTACCGCGAGGGCGCGGAGGTCTGCAGTGGAGACGACGCCCTGTGCAGGCAGAAGATCGCGGAGATGCTCAAGGAGGTGGGCCTCCCGGTGGGGCTCCTCCCGCTGGCG…
22	TRINITY_DN28012_c0_g3_i6_3	GTGCTCGCCCGGGTCCGCGCCGAGGTCGCCTCCCTCTGGAGCCCCCCGGAGGACGACGCCGCCCCGTGGCCGCGGATCACGGCGGAGATGCTGAGGGAGATGAAGTACACGGAGGCGGTGGCGCGGGAGGTGATCCGGTTCCGGCCGCCGGCGACGATGGTGCCGCATGTGGCCGCCCGCGACGTGCCGCTGCCGGCGGCCGGCTACACCGTGCCCAAGGGCACCATCGTCTTCCCATCGCTTCTGGAAGCTTCGTTCCAGGGGTTCAGCGAACCGGAGCGGTTCGACCCGGACCGGTTCTTGGCGGACCGGCAGGAGGACCGGGTCCACAAGCGGAACTTCCTGGCCTTCGGGGCCGGGTCCCACCAGTGCGTGGGCCAGCGCTACGCGGTCAACCAC…
21	TRINITY_DN29055_c1_g1_i8_3	CGTTTGTCTATTCCTTCAACTCCTGCACCTCCTCCGCCCTCCTCCCTCCTTTGACCTCTCTCTCTCTCTCTCTCTCTCTCTCTCTCTCTCTCTCTGCAACTGCGCTGCCCTTGTTCGGCCCAGCTCTGTTCCTGCGCGACCACCGCCACCTCCTGACCTCTTCCTCCGGAGCAGAGCTTCTGGGTACAGAATTGCCACCACCTCCAGCTGCGTCTTGTCTTGATATGATTGGTTTGTAACTACTGTTGGGGGATCCATGGCCTTCGAGCGGCCTCTCCTGGACCCTTCACCCCACCCGCCTCCCACGCCGCCGCCGCTGCTCACTTCGGGGCACCCGACTCCCTCCGCTGAGCTGCCCAAGCCCATCGCCGAGCCCCCCGTCCCTGGCGACCCCTCCTA…
21	TRINITY_DN25866_c0_g1_i1_4	GCCCAGACGTGTTCGATCGATCAGAGAATATCTCACAGAAGAAAGCGATCGATATGAAGCTTTCTGCACTGTTCGCCGCGTCCATCTTTGCTCTCCTCCTCGAACTTGCAGCGCCCGCCGACGACATCCATGGCCGAGGCTTCGCCTTCAATGGTTTCCGTAACGCCACCCTAAGCCTCGACGGCGCAGCGGCCGTCACGCCCGAGGGCCTCCTCCGCCTGACCAACACCTCAAAAGCGGAAAAAGCCCACGCCTTCCACCGCTCCCCGCTTCGTCTTTTTGCGTCGCCCCCTGCGACTACTACTGATCAGTACTCTTCCTCCTTCTCCACCACCTTCGTCTTCGCCATCGTCCCCGAGCTCCCCCTGGTGGGCAGCCACGGCATGGCCTTCGTCGTCT…
21	TRINITY_DN26051_c0_g1_i1_1	CCTCGTAGTTCTGATCAGCCATGGCGTCACCCCGTCGTTTCGCTAATCTGCTCGTCGCTTCCCTCCTCCTCCTCCTCTCCGTGTACTGCTACCCCGCCGCCGTCGCACAGAGACCCAAGGCCCTGGTGCTCCCCGTCACCAAGGACGCCGCCACCTCGCAGTACGTCACCAGGGTCAGCCAGAGGACACCTCTCGTCCCCCTCGATCTCGTCGTCGACCTCGGCGCCCGCTACCTCTGGGTCGACTGCGACGCCAGCCATGTCTCCTCCTCCTCCTACCGCCCGGCGCGCTGCCGCTCCGCCCAGTGCTCGCTCGCCGACTCCCACGGCTGCACCGGCGACAGCGTCTGCAGCCTGAGTCCCAACAACCCCTTCATCAGAACGACCATGATCGGAGACC…
21	TRINITY_DN30190_c0_g2_i2_5	TATGGGTGCGTTTGACAGCAGATGGCTTCCCAGTACTCGTCCAGTCGCAGTTCTCGTCCTGGGTTTGATCATCTGCATGTGCAGTACTAGATGCGCCGAAGCCAGGGTCCGTCACCACAGGTGGGAGATAACGTACCAGTTCAAGTCCCCCGACTGCTTCCAGAAGCTGGCCGTCACCATTAACGGGGAGACGCCCGGGCCGACCATCCACGCGCAGCAGGGTGACACGGTTGTCGTCGAGGTGAAGAACGGCCTGCTCACCGAGAACGTCGCCATCCACTGGCACGGCATCCGGCAGATTGGGACGCCGTGGAGTGATGGAACGGAGGGGGTGACGCAGTGCCCCATCCTCCCGGGGGAAACCTTCATCTACAAGTTCGTAGTCGACAGGCCGGGAAC…
21	TRINITY_DN18531_c0_g4_i2_5	CCAGCACGTCGGCATCAAATACAACTACTCCGTGCACTTCCTGGCCACCTGGGACTTGCTCCTCGGCACCTACCTCCCCTTCTCCGTCGAGCCTAGGAAGGATGGTGGCTACCAGCTCCACGCCGCCAAGGATCAGTAAAGAGACCATTATTATTATTTACTCAAGATCGGAAGAATTAATAGGGATGACGACGCGCGTGCCGTGGTGATAATATATAGCCGTCAAATTGAAGAACTATATATGAACACCACCCCTTTCATCTTCCTACATATATGTACACGGCATTCTTTTCCATTCTTTATTTAGGTATCAATTTTTTATGTCAAGATCTATACTCACATGTACACTGTCAAGATTCGTTCATTGTTATTTCTCCACTTTATACTGTCATTATAAAC…
21	TRINITY_DN21233_c0_g1_i9_1	CCACTTACATAAGGAGGGATCTGTCTCTGCCTTTCTTCTTCCCACATCTCAACCCACCACCACTTCGATCGTTTCCCACAGCGTATAACACAGAGAGAGAAGGAGATATCTAGAGAGCAGCTCTTGTTCGATCCTCGGTAGCTGCTATCTGTGATACATAGAATTGAATCGAGATATTCGAATGGCCGTGGAGTACATGTTCGCGGAAGGCGTGCTGATCAAGGTGGGCGTGTTCGTGCTGGTGCAGGCGCTGGTGTACCTCATCCTCTCCGGCTCCTCCACCGTCTTCTCCGAGAAGAAGGTGGGGATGAACAGGACGCTCAACAGCTTCCGCCCCGCCCGGTCGGTGAGCATCCGCCGGATGCTGGCCCTGCTCTCCGACATGCCTCCGGAGGCTGA…
20	TRINITY_DN26832_c0_g2_i1_2	GCGGCGGCGCCGGCGGCAGAGGCGGCGATCCCCTTGCTTACTCCATACAAGATGGGGAAGTTCGAGCTCTCCCACAGAGTGGTATTAGCGCCACTGACGAGGAATCGATCATACGGCAGCGTGCCTCAGCCGCATGCCGTACGGTACTACTCTCAGAGGGCCACCCAAGGAGGCCTTCTCATCACAGAAGCCACCGGCGTTTCCGATACTGCTCAAGGGTACCCGGAAACACCAGGGATCTGGACAAAGGAGCAGGTGGAAGCCTGGAAGCCCATTGTTGACGCAGTCCATGCGAAGGGCGGCGTCTTCTTCTGTCAGATTTGGCATGTGGGAAGGGTCTCAAACTACATTTACCAGCCAAATGGGCAAGCCCCCATCTCCAGCACGGACAAGCAGGTG…
20	TRINITY_DN22054_c0_g1_i7_3	GGTCCTCAGGCAGGTCGGAGCTCGCAGCTGAGCAGTCAAATGAGGCGATTCGAGCAGACGAGCATCGAGGGAAGCAGCCAGCTGCAGTTCCCCGGCGGCGCCGAGGGGGAGATCAGGAACTACAAGGGAGTGCGCCGCCGGAGATGGGGGAAGTGGGTCTCCGAGGTTCGCGTCCCGGGATCTCGGGAACGCCTGTGGCTCGGTTCCTACGCGACGCCGGAGGCCGCCGCCGTCGCCTACGACACCGCCGTGTTCTACCTCAAGGGGCCCTCCTCGTCGCCGCTGCTCAACTTTCCCGGCCGTTTCTTACCCGTGGCTTGGCACGGCATGTCCCCGAGGTCGATCCAGAAGGCTGCTTCGGACTCGGGCATGGCCGTGGACGCCCACATGGTCCACCAG…
20	TRINITY_DN26412_c0_g1_i2_4	CTGCCGAGAGACTCGACGGAGAGAGAGAGAGGAGCGCGGTGAGATAGCAGAAGAGACACAACAGAGGGCGGAGGGAGAGACTCGCGAGGAGCAGACGGGACGAGGTGCTCTCTTCTGAATCTAGCTTGAAGCATAGATCCGTTTAACTTTGCAAGCTGAGACCATTTTTCAATACCTCTTGAGACTTTGGGCTGTTGAGTGTACGTATCAACTTGAATGATGGCCACAGCTGCTGCAACAACCCTCTCTGTTCAGTCAGTTTCCTCTTACAGTGCCCAAACTGGGTTAGGAGCAAAAACTAAGTCCTTTGCCATGAGTGTCAACAGCCCAAAGGTGCTTGACAACTTCTGTGGTCTCAAGGCCGTGTCATCAGTAAGCTGTAAATCTGAAGGATCCTTT…
19	TRINITY_DN29041_c1_g1_i1_3	CTTCTTCTTCCCTCTTCCACCAAGGTCGACACCTGAATGAATTGGGTTTGATCAGCTAGCTCGAACCCAGGGGATTCTCTGAAGATTCTTAAATTTCCTTCTCTGACCTCAGTTGGGTTTCAGCTCTCTAGCTCTGCGGATCACAGAAGAAGTTGATCAAAGGAGCCGTCGTTGTTCCGCTGATCTCTGGTTACTGCTTTGATCCATGGCGACGGCGCTGTCCACCACACAAGGGCAGGGTTTCGAGGTCCCGCCCTACTTCCTCTGCCCCATCTCTCTCCAGATCATGAGGGACCCCGTCACCCTCCCCACCGGCATCACCTACGACCGGGACGGCATCGAGCGGTGGATCTTCTCCGGCGCCGGTGAGGAGGGGACCGCCGCCGCCGCCGCCACCTG…
18	TRINITY_DN30771_c0_g2_i3_4	CTCCTCATCATGCTCCTCGTCGTGAGCGGCGTGCTCAACGGCGTCCTCCCCCGGAGCTCGCAGCGGAAGCAGTGGGTGGAGATCACCAACCAGATCCTTAACGCGCTCTTCGCCATCATCTGCATCTACGAGCACCCCAAGCTCGCCCACCACCTCGTCCAGGTGATCCGGTGGGGCTCCAACGACGCGGCCGAGCTCCGACTGACTTACTCGAAGAACGGGGCCGCCCGCCCCCACGAGCGCTGCCACATCGCCTTCGTGGTGTCCCTCCTCCACCTCACCTGCTTCATGCAGTACACCATCTGCGGGCTCTACTGGGGCTACAAGAGGACCGACCGTCCCGACCTCCCCGTGAACGCCTGCATGGGGGTGGGCATCGCCGCGCCGATCGTCGCCGGC…
