# Supplementary material for: Transcriptomic and biochemical insights into key gene networks driving bulbil development of Pinellia ternata (Thunb.) Breit
Source: PLoS One. 2025 Feb 11;20(2):e0314396. doi: 10.1371/journal.pone.0314396 (PMC11813136; doi:10.1371/journal.pone.0314396)
Supplement: S7 Table — (XLSX) [file pone.0314396.s007.xlsx]

## Sheet: Sheet1
Degree	name	gene sequence
32	TRINITY_DN24626_c0_g1_i2_3	TCTCCTTCGTTGAAGTATGCTGCGTAGTTCACATTGGGTGTACTATTTAGATTACTATTTAGCACTATTTAGCATACTATTTAGGACTATTTATAGTACTGTAGCACTATTTAGAGTACTATTTAAAATAGTGTTAGCACTCATTCATAGCCTTAATCAATATGTATACGTAAAGTAAAGAAAGAAAGATAGGAAGTGATCACTTCTTAGAATGCTAACTAAAGGGATAATATTTTATTAAGACACTTAAGGTTTGCTCTATAAATCTCTAACCTCACCCAAAGCCGATGAGAACTTGGCGTTGAGAGGTGGGGGATTTGAAGGCTGTAGCTTGCTTGGAGCTCTCCAAGACTAGTTCTTCTTTCTCCTCCAAAGGTAGGTATTCTCTGGCCAAACTAT…
29	TRINITY_DN27198_c0_g1_i1_4	TTGTTGACAAGGGAGGCGGAGGAGATAGAAGGGAAATTCGAAAGCAGCCACTACTGGGTGGCCATTTGTTTGTAATATTGAGGTGCCTCGATCCCATACAAAAAATCTACTTATATATAATTCCCCTCCTCCACCTTCCTTCACCACACAGCCTCGATCGCCACCCCGTCGTGCTCTCAAGAATGGGAAAGCTTTACGCGTTAGTAGCCTTCAGCTGCCTGGTCTCTGCGTCGTGGATACTTAGCACCGTGGCTGAGCAATGCGGGAGTCAGGCCGGCGGCGCTCTGTGCCCCGGCGGCCTCTGCTGCAGCCGGTTCGGCTGGTGCGGGAACACGGCGCCCTACTGCGACCCCTCACAAGGGTGCCAGAGCCAGTGCTGGGGAGGCCCGACCCCCACCC…
29	TRINITY_DN26761_c0_g2_i3_3	TTGGGGTGGAGGAGATGGAAGCGAGAAAGAGCGTCCAGCTGGGGAGATTACTAGTTTCTGTGCTACTCTTTTGTGGGTTCCTTGGTCTCCCTGTGTGGTGCAAGAGACGCCACTACGTCTACAATATCCAAGAAGCTTCATATACACGACTGTGCCAAACAAAGAACATCCTGACCGTGAATGGGCAGTTCCCAGGGCCAACTATCTATGCACGCAAGGGAGACACGTTGGTGGTCGAGGTCTACAACCAAGCAAACATTAACGTAACTCTGCACTGGCACGGGGTGAAGCAGCCAAGAAATCCATGGTCGGACGGCCCCGAGTACATCACCCAGTGTCCCATCCAGCCCTCTGCAAACTTCACCTACACCGTGGTCCTCTCAGACGAAGAAGGGACGC…
29	TRINITY_DN16534_c0_g1_i1_1	CACAACCAGTACCACCACCTCCGCCGCAGCTCCCCACCCACTCCTCTCTCTTCCCCGCTGGCGTCCGCCGGAGGTGGTGAGGCAGCAGGAGTCTGATGACATTACGCATGGGCGACCCCGCAAGGGGTCGTCTGTGGCCGGCCATTGCGGTGGCCCTCGCCACCCTCTTCGCTGTGGCCAATGTAGGTGGCGTCGCCGGTGAGCCGCCTTACATCTATGCTTCTCCCCCGCCACCGTACCTCTACAAGTCTCCTCCGCCACCCTCTCCGTCACCTCCTCCGCCGTACCATTACAAGTCGCCGCCGCCGCCATCCCCATCGCCTCCGCCGCCGTACTACTACAAGTCGCCCCCTCCACCTTCACCTTCCCCTCCTCCTTACTACTACAAGTCCCCTCCTC…
29	TRINITY_DN21753_c3_g1_i2_1	GAGATTGGAAGGGTTTTTGCACACTTATGACATTAAATATTTGAAGTATAATATTTTAATATATTGATAGATTAAAAATAAGTTTTTATGTGTGTAATAATATTTTAACAATATTTGAGGGTCAAACACATGTGCATATGAGAATAAAACCTATTTTAATGGGTGTAAAATTTTGAGTTGCCGACTAATGCAAAAACGTCATGCATGACGTTTTTGCAGAAGTGGTTGGACTTATAAATATACACCTCACCCCTCATGCACAAGACACTTCTTCATGCTTGCACACACGCACAAGCACTTATCTTTCTCTTTTAATTATTGTGTTTCTCTTTTTCCTGTTGATTCTTCCTCTCTTCCTGCCGTTCTTCTTCTTCTTCCCTATATTTCCTTCTTCGACTT…
28	TRINITY_DN18654_c0_g1_i1_1	CGCTGCCGCAGGATGTGCTGCTCCGGCAGGAGGCCGACCGGGTGGTGAACCTTCCCGGGCAGCCGCCGGTGAAGTTCCGGCACTACGCCGGGTATGTGACGGTCGACGAGGACCGCGGGAGGGCACTGTTCTATTGGTTCTTCGAGGCCGCCAGGAAACCGGAGGAGAAGCCACTCCTCCTGTGGCTTAACGGAGGCCCTGGTTGTTCCTCCGTAGGTTTTGGGGAGGCAGAGGAGCTTGGCCCTTTCCTGATCCAGGAGGGCGTTCCGGAGCTCAAGTTCAACAAGCACGCATGGAACAAAGAAGCCAATCTTCTGTTTCTGGAGTCACCAGTTGGTGTGGGGTTTTCTTACACAAACACAAGCTCAGACTTGAAAGAACTTGGAGACAAAGTCACTG…
28	TRINITY_DN22494_c0_g1_i5_3	CACAAAGCACCAACGTGTACACAGGTTGTACGGAGAGTGCCGAGAGCTAGCTAGGACGTACGTCGCGGCAAAGCTAGTACAAACAATTGTACAAACAATGGCTCCAGCTGCAACAGTACTGCTGCCGTTCCTGCCGACCGCGGCGGAGGAGAAGACGCTGAGGCCCAGCTTCATCCGCGACGAGGACGAGCGCCCCAAGGTGCCCTACAACCAGTTCAGCAACGACATCCCCGTCATCTCCCTCGCCGGCATCGACGACGAGGAAGGGGAGCTCCGGGCCGAGCTGTGCCGTAAGATAGTGGCGGCCTGCGAGGACTGGGGCATCTTCCAGGTCGTCGACCACGGCGTCGACGCCGGGCTGATCGCCGACATGACGCGCCTCGCCAAGGAGTTCTTCGC…
28	TRINITY_DN24512_c0_g1_i5_2	CAACAGGACGGCGCAGGGAGGAGGTCAAGGAGGCCACTGGATTGGAGCATATCCCCGCACCCGATTCCCTCGCTGGTTGGAATATCCTCTCCAAGGCTCCATCTTTCAAAACTCTCGGATTCGCTTTCCTCCACCCTCTTCAGCTCCAACCTAGCTCCACGCTTGCGGCGATTGCACCCACGAAAAGGCCCGGCGGCGCCACCTCCGTTGTCACACGCCACCGCGACCGCCATGTCGCCCTCTATAAATCTCTCTCTTGCTCCTCCCCGTCCCATCCCCTCCTGCTCTCCCCATTGCTCCTCTTCTCCTTCCTCCGTTCCGTTCTGCTGCTTTCCTCTTGTTCCCCGGAACCCGCTGCGGCCCCTCGCTGCTGGGTCGAGGCCGCCTTCGCGGCCGGTG…
28	TRINITY_DN26433_c1_g1_i3_1	AAAGCTTCTTAGGATGACGCCCCCTTTCCCCACCCACACACACACCATACATTAATATATATATATATATAAGAAGAGAACCTCCACCCTCTCCTCTCCCTCCTCTGCAACGGCGGGCGAGAGGATATCGGAGATCTCTCTCTCTCTCTCCTGTGAGTTGCTAGTGGGCTGGGCGGAAAATTAAGACACACAAGCTGCCCTCAACGGCTCTGATTTGGGTCCTCCTTTGGCGCTGCTGCTGAGAGACGGGGAGAGAGAGAGAGAGAGTGATTGGAGGCGAGCTGTTGCCTCCCATACGATCTTGCCAGCTGCACGTACGTGCCGCACGTGTGTGGCACCATCTTATCCTAGCATGGGACCAGGTGGTGGCGGTGGTGGTGGACCCGGTGGGCCTGGTGG…
28	TRINITY_DN27768_c0_g1_i1_5	CTCTCTCTCTCTCTCTCTCTCTCTCTCTCTTGGTTTGGGGGTGTGGATTTCAGGGGGATCATCGGATCTCCCTCTTGCTCTCTTTTGTCAGCCTTCTACGTGGGTGCTCTTCTTTTCTCTTTTTTATTTTTTTGTTTATGTAACGAAAAAAGGTGGGAAGAGCCGTAGGAAAAGGAGGAGAAATAGATCTGAGGTTGGAGGAGGCCTGCCGACGAGGCGATCCATCTTTCTCTCCTTGTTTCTAGCATTTTAGAGGTCGTACGTCCGGTTGATATCCTCTGCTTTGACCTTGTCTTCGCATGTTTCTTCCCACGCCCTCGTCTGATACCTAAAGTTTGGAGATTTCTGTCGAACATCTGGGTGTCGGGGAGGAAGGTGTGATCTGGGGAAAATGTCTCG…
28	TRINITY_DN17814_c0_g1_i1_1	CAAGAGGTGGGGTTGATCGGGAGGGGACCCATCTGCCCGGCGTGTCTTTGCTGCACCCCGAAACCTGCGAGGGGCTGCTGCCGCTGCTGCCCCGCTCCCATTGGTCCAATCGCGTCTTCCGACCCCTGATTTGGCGACGTCTTCTGATCATGTAGGGGTGTAAACGGATCCGGTTCGGATCCGTATCCGAATATCTGGATAATATCTGATTAGGAAAGATCAGAATATCTGAATTTCGGATACGTATAATATCCGATTACTAAACGGAGCGAATTCGGAAACGGCATATCCGAATAAAAATGTTAACTATATATATATGGAGATCACGACGTGGACATGGGTTAAACAATGAAATGTAATAATGGACATGATGGATGAAAAATGTCAATAAATGGAAGG…
27	TRINITY_DN28478_c0_g1_i1_3	CCGTCTCCTCCTCCTCCCCGTCCTCCCCCTTCAGCTGCTGCTGCTTCTGCTACTGCCGGTAGCTGCGCTCCATCACTGTTCTCTTTAAGCACCGGAACATGGACATCGAACAGGGGGAGGTAGACGACGGCGAGCAGCACGGGAACATGTACACGTTAAGGAGGGGCAAGAGATCACTGCCTAAGATCGAAGTCCGGTTTGAAGGGTTGTGCGTGGACGCTGAAGTGCGCCTGGGGAGGAGGTCTCTTCCCACTCTCCTCAACACCACCATCAACGCAGCAGAGGAGGTGATGGAGTTCTTGCGCCTGCTCCCGTCGAAGAAGCAGCCGGTGAGAATTCTCGACAACATGACGGGGATCCTGCGGCCATCAAGGATGACACTTGTCCTTGGGCACCCTG…
27	TRINITY_DN27843_c0_g1_i2_3	TCGTCAAGCTTCCCCTCCGGCCGGCGTGCTGCCGAGCGTGAGAAGAAGAAGAAGATGACCACCGGCGGGAGCAGGAAGGGGACTGCGTGCGTCACCGGCGGCAACGGCTTCGTGGCCTCGGCGCTCATCAAGATGCTCCTGGAGCGCGGCTACCCCGTCCACGCCACCGTTCGGGACCCGGAGGCCACGGCGAAGGTGGCGCACCTCACGGTGCTGCAGAGCCTGGGGGATCTGAAGCTGTTCCGGGCGGACCTGAAAGAGGAGGGGAGCTTCGACGAGGCGGTGGCCGGCTGCGACTACGTCTTCCTCGTCGCGAGCCCCGTGGACTTGGCGGGTGAGGACCCTGAGAACGACCTGATCAAGCCGGCGATAGAGGGGACGCTGAACGCGCTGTGGTCG…
27	TRINITY_DN18710_c0_g1_i1_1	CGAGAGACCCATGGAGTCCATCAAGTCCCTGCTGTCATCCTACTATGGCGTCATGGTGAGGACCATGGCGAGGCAGCTTCTTCGCCACAAGAGCCCCCACAGTACTACCGCTCACGGCAGCTCCCGGCCCGCGGCAGAGTGGCCCACCGGCGGCGGCAGGAGGCTGGTGGTGTGCGACGTCGAGGGCGGGCTGCTCAGGTCCCCCTCCACCTTCCCCTACTTCATGCTCGTCGCCTTCGAGGCGGGGGGGCTGCTGAGGGCCCTGCTGCTGCTGCTGCTCCACCCTCTCCTCTGCGTCCTGAGCCAGGAGGCGGGGATGAAGGTGATGGCCATGGTGTGTTTCCGCGGCGTCCCGGCGGAGGGTGGTTTCAGGGTGGGGAGGGCCGTGCTGCCCAAGCA…
27	TRINITY_DN25083_c0_g3_i1_1	GTCTTCTTCGGCTGCTGCCGCCGCCGCCGCCGCCGCCGCCGCCCACACCTGTGGTTGGAGACCGGAGGTGTCGTCGTGGAAGCGGGGGAGACGATGCAGCCATCGGCGAACGGCAGCGAGAACGCCGCCCTGCCCCAGGTGCAGCAGCAGCAGCAGGCGCCGCCGCCGCCTCACTGGATGGCGGCGATGCCGTACCCGACGGCGGCGATGGTGATGCAGCGCCAGATGATGGCGGCGGGGGGAGCCCTGCCGCCGCCTCACTACGCGCCGCACTACGTGCCGTACCACCACGTGCCGCCGATGCCGTTGCAATACCACCAACAGCCGGTGCCGCTGCAGCAGCAGGGTTCGGCGGAGGAGAACAGGACGATCTGGGTGGGAGATCTCCAGTTTTGGATG…
27	TRINITY_DN25454_c0_g1_i2_2	TAAGAGAGTGCACAAGCTAGCTAGCTAGCAAGAACCATACATATTAACACATCGATTAGTACTTAGCATAATTATGGCTCGCTGGCACTGGGTCGCCGTGCTCCTGCTGGGCGTACTTCTGGCGGCCTCCCCGGCGGTCTGGCGTCGGCTTATCGACGGCGGCGGCGGCGGCGGCGGCGAGTTTTCCGACATAGTTGAATGGATCAGAGAGAGGCCCATGCTGAAGCAGTGGATCACGGCCCTCCTCTGGCGTCAGCTTATCGGCGGCGGCGACGACAAGTCTTCCGACGTAGCTGAACGGATCAGAGAGAGGCACAGGCAGTGGATGGCCCTCCACCGGCGAGTGTACGAGCACGAGGCGGAGATGAAGCGCCGCCTCGACATATTCCGGCGCAACCT…
27	TRINITY_DN26665_c0_g1_i2_3	AGAGAGAGAGAGAGATGCTTTGAAGTTTGTAGAATTGTGAAGTTGTTGCAGGCAGAAATCTAAAGCAGACGGTGGAAATGGGGTACTGTGGTCTTCCGGGGAGCTCTAGATTCCTTCACAATTCTCCTCTCTTCCAATCCTTCTTGCCGCCGCCTCCTCGCAGTTGCCCTGGTGCGGTGTCTTCCCACAGTGAAGCACACCGGAGGAAGCCAACGGTGCCAGCGACGGCCTCTTTGCGCCCAGAGGGCCCGGGAAGCGACAAGAGGAGGGTGCTTCTGCTCGTGGGTCTCTCCGCATTCCCGCTGCTGCAGCTCCGGGCGCTGGCTGCCGTGGTCCAGGGCCTGGGGAAAGAGAAACAGGATATCAAAATTACCGACGTCCACGGCCCTCATGTGCATG…
27	TRINITY_DN20909_c0_g1_i1_1	GTTGTTGACCCGGTAAAGCCCTGTTTAGGTCCAGCACTGCACGACGTGGTCAAATCTGAGCCTCATGCTGAGTCCACGGTGGAGAGTTCTGGGAGGCGAATTACGTCATACACACTACACGTCACGATGTATCAGGTCATCGCTTAAAACCATATCAACCATCCGATCTTCTGTGATGTCGCAGGTGGGGATGCGGATCATGTAATCAAGTGAGGGCGAGGCCACCAGATTTGACGGTGATCCCGGTGGGTGGGCGCTTTTTATTTGATCGGGAGCTGCGGGCGGGTGGGTCACGCACTGCCCAACTCCGTGAAATCCTCTTTTGACTAATCAAGGGTTGTTGACTCCCAATATCTTCTAGATGAGGTTTTGTAAATTATGTCATCCATGTCTCTAGAA…
26	TRINITY_DN13432_c0_g1_i1_3	CTCCTCTCCTCCCCTCCCCTCTCGTTGTCTTTTGCAGCCAGGGGTGCGGCAGCTTCTTAATTCATGTAGATGACCTGTCAGGGGATTCAAACATGCTGGAGTTTTCAGATGAGAGGTGCCAGAGAAATAAACGCTCAGAAGATCTGTCTTCGTCACCCTCACCCAGTGAGGATTTATGTGCCTGATCTCTCTCTCTCTCTCACTCTCTCCACATTATATTCCTCCTTCTACACACATATATATATATATATATCTTCTCCCTTTCTGCTCGGCCATTTAAGAAGTTGGGCTCCATATTCTCAGTTTGTTGTGTTCCCTATCACGGCCTGTTGCTCTCTCCACCTTCGCTCCACCTTCTTTCCAACAGTAATGGAGGCTTCCCAGGTTGTTGGAGTCGCA…
26	TRINITY_DN14874_c0_g4_i1_1	GGCTTTTAAAGATAAGGATCGTGGGGAGTTCTAGCTATCGTAACCTCCTTCCAGGGAAGGCCCACAACGGATCCACGATAGCCTCTCACATCTCAGGCAACACCCATTCGCACCATCGTCGCCCCTAAGATCATGGGCTCTTAATTAAATGGCGGTGATATTTCCGGACCTATTGAGGGAAGGCTCAAGGATATAACCCCTAGACATGCTGCAGCATCCCTCGATCGGATCCCACACCCTTTCTTGCATACCCAAGATATGTGCATGTACGTAATAGCATAAACTCTGTCAAACCCAGGCACAAGTGAAGCCGTGAGGTCATCCCTAATGAGTCACTTTGTTGTGATCGGCGATGTTCACACAAACACACACACACACACACACCGACGTATACACATG…
26	TRINITY_DN16109_c0_g1_i1_1	GCTCCTTGCAGTAGCGCGCGGCGGCTAATTCGACTCCGGCGGGAAGCTCCGACGTGTGCCCGATCGATCTGCATATATGGATTCCCAGGCGCGGGGCCGCCAAAAGTCCGACCAACCCTGCGCCGCCTGCAGGCTGCTGCACCGGAAGTGCAGCGCCGACTGCACGCTGGCCCCCTACTTCCCGGCGGACGATCCCGAGAAGTTTGCCAGGGTTCACAAGGTCTTCGGCGCCAGCAACGTCATCAAGATGCTTCAGACGGTGGAGGAAGCCGACAGGGAGGACGCCGTGAAAGGTCTGGTCTACGAAGCGCATGCGAGGATCAGAGACCCGGTCTACGGGAGCACGGGCGCCCTCTTCTACCTGCAGAACCACGCGCAGGACCTCGCCGTGCAGCTCGA…
25	TRINITY_DN16404_c0_g3_i1_1	TAAGCACTGGTGACAATCCAGCTCTATGCAACAAAGCAGGATCATGTGAAAGGAAAAAGAAAAAGAATATCATTGTCCCAATTATAATAGCTGCATCAGTATCCCTAGTGTTGCTATCAGCAATCTTGATCCTTGTATGGCTCATTAGAAGAGCAAGGACGCAAGAGACAAACACGAAGCAACTAGAACTTGTTGACAACCATAGGCAAAAGGACAGTCTGCAGACACACAGTCATCGTTTCACATTCTCAGAGATTCTTAGTATCACTCATAATTTTGAAAGGGAAATTGGCAAAGGAGGTTTTGGAGTTGTATACCTTGGATACTTACCAGACAGAACTCAAGTTGCAGTAAAGCTACTTTCTCAATCATCATCTCAGGGAGCAAAAGAGTTTCGAG…
25	TRINITY_DN27715_c0_g1_i15_1	GTAGGAATATTAGGGTATGCCTTTTTTCAAATAATTATATATATTCTAATTCATTTTAACAAGAAGGGAGTAATCTACGCCGGTAAGGACCATTAGGATTACACTGTGTACGTGAGGATCAGATTGGATCAGCTGATCCAGATTGGCCAGCCATCTGCCAATCCATTCCCATTTCCTGATTCCTCCTTTCTTCAATGGACTTAGCTAGGACTTGGACACATGTCCAACATACACTTGTAACTCACCTCAATACTTGAACTCCCCTTGCCCACATGCCTATGGCCTAACACTTTCATTGAAACTTAATATTCTGTCCCTAATTTAATAGTTTAATGATAATCACTGACCTGATATCTCTATCTTGAACTGTACACCTTGTGTCCAGGAATATACCTACAA…
25	TRINITY_DN24520_c1_g1_i9_5	CTCTCTCTCTCTCTCTCTCTCTGCTCCTCCCCCGCTCCTCCTCTCTGCTCCAGCGAAGGCCGAGGCCACCACCTCGCCGCAGATCGGTGGGGATGGCGGCGATCACCGTCGCAGGGATCCGCTTCCCCGCCTCGCAGGCCGGCGCTCTCTCCAGCGTCTACTCCGCGCGATCGGGTCAGCACGGCGAGAGGAGCAGCGCCAGCCTCTCGCTTCTCTCGAGGAAGGGTGCCACCCGCCACTGGAAGATTTTTGCCCGTAATTCTTCCTATAACGCCGACTCAGCATCAACAGCCGTCACATCTGGGAAGGTTCTGGTTCCTGGTGTACCACTCGACGAACCTCCAACCCCCACAGTTTCGACTGAAGGTGGAGAAGCTGTGTCCAACGACCTCCAGGTAT…
24	TRINITY_DN21590_c0_g1_i3_1	CTCGCCCACCTGCTCATATAATCCTGCAGGTAGCTAGCTGCTGTCTACGGATAAGAGTTTGCTTTCTTGGAAGCAATGAACACCTTCGCCTGCAGCTCTCTTCCTCCGTCTTCTTCTTGCACTTCTTCCATGTCTGCTTCCTCCTGGGTCGTCTTCCCCGCGCGCAATTTGCCGGTTCCGGCGGCTGCTTCTCCTCGCAGCTCCCCGCGGCGCCGTTCCTCCGGCGTCGCCCCGGCGGCTTCCAAGAGGGGCGGCGACGCCGACGGCGCCGGCCCCGGCGGGTGGCTGGTAGACGAGGACATGATCGTGCTGAGGAAGCGGCTGCACGAGATGCGGGCGGCGGAGACGAACTACCAGCCGCCGTCGCACTGGATGGAATGGGAGAAGCGGTATTACGCC…
24	TRINITY_DN20792_c0_g1_i4_2	CGCCGATTGCTTTGCATCCACACTTGAGGGCTAGCTAGCTCAAGGCCGGTCGACCAAGCAAACTACCATGGCCACCACCGAGGTTCTGAGGGTGGAGAGCCTGGCGAGCAGCGGCATCGCCGCCATCCCCCCGGAGTACGTCCGGCCCGAGGAGGAGCGCGCCAGCCTCACCGACGCCCTCGACGCCGCCAGGAAGCAGGCGGAGGAGGGGCCGCAGATCCCCACGGTGGACCTCGCCGGATTCACCTCCGGCGCCGACGAGGCGGCGCGCCGCGCGTGCGTGGAGGCCGTGCGGAAGGCCGCCACGGAGTGGGGCGTGATGCACGTCGTCAACCACGGCGTCCCGCTGGAGCTGATCGAGCGCATGCAGGCCGCCGGCGAGGCCTTCTTCGCGCTGCC…
24	TRINITY_DN16332_c0_g1_i6_1	CTACACAAGAGTTCTTTGTGAGCAAGTGTTCCCTGCAGGTGGGTACGTACTACTGTATGCGCCTATAGCTAGCTAGCTAGCTAGCTAGCTGGTTTCTTCCCTGATCCGGCCGGCAGCTGCCATGGATCGCTTCGTTTCTACTCTCATGGTCCTCGTGCTCTCTGTGGCCGTTGCAAGCGCCGCGGCCACAGTTGATCCTGAAGACTACTGGCGCCAACAGCTGCCCAATACTCCCATTCCCGGCGCCATCCGGACCTTGCTGTGTCCAGATTTGCTACGCGAGGTCCGTGATGCCCCTGTGAAGGCTGGGATGCACGGATGGAATAACCGTTACAATTACGCTGCCACCGAGAGCCAAGCCCGCAACGACCCCGACGGCGCCTTCTTCTTCCTCGAGAA…
24	TRINITY_DN19102_c0_g1_i4_5	GTTAGGCACTATCGTCATTAGAGGTGTAATCATTGACGGACCCATGGTTGATTGGTTAAAAAAAATTCCATGGAGATTGAACTTCCAAGAAGCTATCATGTCTCCAACAAAAGAACAAAATTTTCAAATGGTCAAACTCCAACCACCTCAAGATACTTACCAATCTTTTCACTTTATTGATAATTTTGAGGATCTACTCACATGCCTACGGTGGCAAATGTCTTTGACTAGTCTTTTGAGCCAAACACCTAGAGATCTAGGTTTCACATATTTCACTTGTCCATCCTTAGGGTCGATCACCTCAGTTTGTAAAATTGGCACATGCACGAGTGAACTACTGCTATTTTTGCCAATGCCCGAGGAACCTGACCTACCCAAACTTCACAGAAATTTCACACC…
24	TRINITY_DN27049_c0_g2_i3_1	TGGAGAGCCCCCTTCACTGTGTGGTCACCATTTCGCTCCCACAATGACGCGCCATGGTGATGTTGTCATGGCGTAGAAGTAGCTGCCGTTTTTGGTTCTTCATGTTCTTCGTCTTCTGAACAGTAGGATCCCAAAAGCGCCGCAGGACGCGGTCCATCAGACGCTGGGAATCGGTGATGCTGCATGCAGCGCTGCTGCTGACAAAACAGGGTGCTGCAAGGTGGGAGCATAAGGTTGCTTACTTGAAGGGGCAACATTAGAGGCCCCGCCGGAAAGGGGGAAGCTTTTGTATCACATCAGTACGAAATCCGACAGTGCAGATATAACTTTTTCCTAGAAGCACTAATGCTGCCCCGGAGAAATCACACTAATGTCCGCGGACATGGCCGCCTCCAGCAT…
24	TRINITY_DN15320_c0_g1_i5_1	CTTCGATCTGCACAGCGCAGTAGCCGCCGGCGGCCACACAACCGCACGTCACTGTAAAGAGAGACCAGCTAGCCCTGTCCCTTCTAGCTTCCCAGGCGGCGACGTACCCCTTTTCTCCGTTGATCTGGATAAGGTTAATTGGTATCCGCTTGCTCAAACCCATCGATCGTTGCGTGGAGCTGGTGGAAGAGAGAGAGAGAGAGATTCTTGGCAGCTGGGCATATGACGAAGAGGCCGTTCAGAGAGGAAGGAGATCAGATCATGGACAGCTTCGGCATGGCCAAAGCCCTGATCTTGCTCTCGCGGGGCGCCGGAGTGGCCGGAGTCGTCGACGAGGCCGAGCTCCAGGTGGGCATGCAGCAGCACCACCCGGCGGGGCGGGTCTTCGAGTGCAAGACC…
24	TRINITY_DN30156_c1_g2_i1_5	CAGATCGATCGATCTCCTCCAATTTCCCTCTCGTATAACATTAGTTCCAAATTTCCAATTCCTATACGATCGATCTCCCCGTCGGCTCGCCATGGCCGCTTCCAAGGTCGTCTCTGCCGGTAGTAGTACTACCGTTGCCTTGCTCCTCTCTCTCAACCTGCTCTTCTTCTCCGTGGTCTCCGCCAACCACCGATATAATTCCTGCCCCAGGGACGCCCTGAAGCTGGGGGTGTGTGCTAACGTGCTCAACATACTGAGGCTTAAGATTGGCACCCCGCCCAAGTACCCCTGCTGCTCCCTGCTGAACGGGCTGGTCGACCTGGAGGCCGCCGTGTGCCTCTGCACCGCC
23	TRINITY_DN13120_c0_g2_i1_3	GACATTGATAGCAATATGGGGGAAGTTCCCATCAGGCAACAACGGTTCTGCCTGACCCTACTAAAGCATGCATATGTTGTCAGTGAAGATTTTGTGTGAAGCCTTGGAGACTTCGGGGCTAGGGTGAGCTGAGGGGGGACAGCGTAAGTGAGCGAATGTGTGTAAGCCCAGTCAAACATGACTATTCATGGCGGGGCGGGCCATCCACCTTCGAATGGTGTTGGTCCTAATATGAGTAAGCCGTGAACGGATTCGCCTCTGGCCTCTGGGCACGTCGGAACCGCATGAGTTCACCGGGGTGGAGCACGGTCCGCCAAAATCGGCATAGGTTAGGTGCTATTGATGGAACATGGTAAGCCCATCTTTCTCCATATGGAAGTGCTGCGGGCACATAGATAT…
23	TRINITY_DN26660_c0_g1_i4_3	ACCACCACCACCATGGACTACTCCCCCGGCCAGCTGTTTCAGCTGCCCACCATCGCCGTCGCCTCTTTCCTCCTCCTCCTCCTCGTCCCCGAGCTCCTCCGCCGCCTGCTCTCCGGCCGATCCCGGCGCCTCCCCCTGCCGCCCGGCCCCCGGGGTTGGCCCGTCCTCGGCAGCCTCCCCCAGCTCGGCCCCAAGCCCCACCAGACCCTCTCCGCCATGGCCCGCACCTTCGGCCCCCTCTTCCACCTCCGCCTCGGCTACGTCGACGTCGTCGTCGCCGCCTCCCCGGAGATGGCCTCCCTCTTCCTCAAGACCCACGACGCCAACTTCTGCAACCGCCCCCCCAACACCGGCGCCTGGTACATGGCCTACGGCTACCAGGACCTCGTCTGGGCGCCC…
23	TRINITY_DN27120_c0_g3_i2_2	CAGGGCACCACCACCAGCCTCGGTAGATCTTTCTTCTCCATTTGCTCCTTTTTGTCTTCTTGATGGAGAGATCGGAGAGGGGTATGTGTGACTGCTCTCTTGATCTTCTACCTCTGCCCAGGTCATGGTCCAGGACTCCAGCAGAAAGTTCTGCACGCGAAGAGGGAGCTCGAGGAAGCCGGGAATTAATCGTTCGCCGGGGAAGCTGGTAACAAGGAAGAAGACAGCTCGTTTGCAGTATTTAACTTGTGGGTGTTCTGTTTTTGCTGTGCAGTCTCCGGCCGGAGATGTGGACACATGCAAAAGTGATCTTTTGTGCTGTAAGGGTGTTGCTGCCGACCGCTTCTGTTTCTGTACATGGTGTAGAACCTTCTGTAACATCTGCTTATTTCCTGCAGA…
22	TRINITY_DN26786_c0_g1_i11_1	GAGTTTATTTTGCAGGGAAAGCCACATCACTTAGGTGATGTTGCAATGGATGGGAGGTTCGAGGCGGAAAGTGACTGCATCAAGGAAGTCGACTCACAATCGGCAAAAACAATATTTTGAAAGAAAACGGCAACAACAGGCAACTAAGGACTATGCTGATGGACAAATCAGAGGTTTCAGTTACCATGAACACCCATCTTCACTGGATATTCTCAGCTTGAACAATTTGGCTATGGTGGCTGAACAGTTTAGTATTGATAAAGATGATGGGATTTCTCAAGTTAAGGCTTCGAAGGATTTCCCTGAGTTTCCATCAAGCAAGGGCGTGGCATGTTCCAGTAACCTTTCAGAGGAGATGAAGCAAATTAGGACTTCAGAGGTTTCTCCAGATTTCCCATC…
22	TRINITY_DN21630_c3_g2_i3_2	CACGTCGAACGCAGCGCATCCGAGCCCGTCCACGCCGGCACCCGCCCGCGCCCTACGGGCTAACACCGCGCCGGGTCCCCACCGCGGCGCCGCTCCTTCCTGACCTCCCCGCGACCCCGTGGACGTCTCGCCACCCCGAGCCACCGGTGCACACCATCGCGCCATCGCGACACCTCGCTCGCACTGCCGCTGCATGACGTGCCTCCATCTCCATATGCAGCACAGCCTTCCGCCGTTGCAGCGTCGTACAACCGTGACCACCACCGTCCCACGTCGCTGGTGCATCGTCTTCCCCACACTAAGCCCCGGCTTCGACGCCCGCCCCTGCTGCTACTCCACTGGGTCGTGCCGCCTCCGACCTGTCACGCACCGCCGTACTTCCTTGCCGACCAGCCGCAA…
22	TRINITY_DN22680_c0_g1_i1_1	GAGAGAGATGGGCTTCGATGAGGGAGCAACCAACGGCCTCCACGCCGGCGCCGGAGGTGTACCCGGTGTTCCTACAAATAATGGCCTGCATGCGGGTGAGGGCTTCAACGCGACTGGATACCACACCGCCAATGGCGGCGTCGACGGTTCACCTGCCGACAAGTGCCACCACGCTCGCAAGAACACCGCCGGGGAAACCATCACCTGCAAAGCGGCGGTGGTGTGGGGGCCTGGAGAACCCTTCGTGATAGAAGATGTGCAGGTCGCTCCCCCGCAGAAGCTGGAGGTCCGGATTCGGATCCTCTTCACTTCCATTTGCCACACCGATCTCAGTGCCTGGAAGGGCGAGAACGAATCCCAGCGGGTCTATCCTCGCATACTGGGTCATGAAGCCTCTGG…
22	TRINITY_DN29570_c0_g2_i1_2	AGCCATATATATATATATGGAAGATGCAGAGAAGCCCTTGCTTGGTCCTGAACAATATTTCAACCGGGATGACGTTGATCTAGAGCGTCTTCCACTGGAACAAGTGTTCGAGCTGCTCAGGACATCGCCGGGAGGCCTCTCCTCCGAGTCCGCCGAAGAACGCCTGGCCCTGTTTGGCCCCAACAGACTTGAGGAAAAGCCTGAGAACAAGTTTCTGAAGTTTTTGAGTTTTATGTGGAATCCTCTGTCGTGGGTTATGGAGGCTGCAGCCGTGATGGCGATTGTCCTTGCCAATGGCGGGGGGCAAGCTGGTCCAGATTGGCAAGACTTTGTGGGCATAATCTGCCTCCTGCTCATAAATTCGACCATCAGCTTCATAGAGGAGAACAACGCCGGGAA…
22	TRINITY_DN16828_c1_g2_i5_1	CTCCACGGGAGCTGGGCTTTGTTGACCACCAGACCACACATTAATATATATATTCTTCTATATATATATATATATTTCCTTTTTATTTGAAACTTTTGGGAATACGAGAGAGTTAAATTAGAAGGGTCGGAGATGGCAGATGCCTGGCACATACGTACGTACATCGGTCTTCTCGCCGGCCCTCCCCCTTCTGATCAGGTTCTCTCCCAGTTCAGCATTGGCCACAAACATTTGTCGTTGCAGAAAGGGTAATAAAAGATGGATTGTTCTCTGCTTTCTGTGAATTAAAGAAGAATAGTGGCTTGCTCTTTCTTGGGTTTTGATCGAGGGTAAAGTGGCCTCTTTAATAAGCATCATGAACGCCTCTCTCTAGGGTTCCGAATCGATGACGACGCACAT…
22	TRINITY_DN17446_c0_g1_i2_1	TATTTCTTCTGTTAATTATGCTTTCTGATTTCGTCCTCTTCAGACAACATCCAAGATATCTGCATGCCATTTGTTAATTTGCTCTCAAATCCGGGTGTCACGGAATGGAGTGACCCCCATTAGAGGATGTTTAATTCTCCTATACTGCATAAACCATCACATGTAAACGTGGGTACGTATATATATCAAGAATGTCGCAAGCACCAATAACCGATCGAGAAGAGCTCTTGAGATCAGTATAACCAACTGATCGATCATCAGATAACCGGCGCGGATCGCAGTAGATTGCATCGATATTCGCCAATGAGGAACTCCAAGGCATTGGCGTTCTACGTCACCCTCTCCATCATGGCGTTCATTGCGTCCAAGATTGTCATCGCAGTTCTCCTCTACAGGAGG…
21	TRINITY_DN18789_c0_g1_i2_3	GATCTGATCGGTAATGTAATTGGCACCTGCCCGCCGCCGGACGAGCTAGCTAGCCAGTGATCGTCGTCGTCGTCGGAGGCCAATTAAGTTGACCAGCAGGGAACGGGCGCCGCCGTGCTTAGTGATCGATATGGGTGACGTCGCGGGGAGCATGTTGAGGGAGCGGCTGCTGGTGGACATCGACGAGAGGTCCCGGGCGGCGGAGGAGCTGTTCGAGAGATCGGCGGGGGGCGCGGTGCCGTGCGGGGAGCTGGCGAGGGCGGCGGCGTGGGAGTCGAAGAACCTGTGGCGCCTCTCGTGGGCCTCCGTCGTCGTCCAGGTCTTCAACTTCTCCCTCAGCCTGGTGACGCAGATGTTCGTCGGCCACCTCGGCTCCACCGCCCTCGCCGGCGTCTCCAT…
21	TRINITY_DN13416_c0_g1_i1_3	ATTTCCCTTTTTTTTTTTCTACCGACACCCAACGTGTTCCAATTCATAAGATAGCCAGGCGTAACACCCCAAAGTTCCCACCTTTTTCCCAGTTTTCTTGCACCCCTCCACCAGCGAACGCCTCCGTATTCCCGGTGAAGCAGGAGCAGGAGCAGCAGCAGCGGCGCCGCTCGACGATGAGGAGGGAGGGACGCCAGCACGGCCTTGTGCTCACCGTCGAGCCCGCGGCCTGTCCGCAACCAGCCCTCCGCCGGGCCCGCCTCCTCGTCGACGCTTCCAACTCTCCCCCGACCACCGCCTTCCGGACCCGCGTGCCCGCGAGGCCCACCAACCACTCCAAGTACACCGGCAAGGCCTCCGCCGGCGTCCGACAGCAGCCCTTCTCCAAGTCCAAGGACA…
21	TRINITY_DN18703_c1_g1_i1_3	GGAAAGCTAGCTAGTTGAGTAATGCACGAGGGTTTTTATGATCTGTGTTCTAGATCTCGAAAGAAGATTGTATTTGCTTGTCACTTTCAAACTGCCACTTTTAAGCCTTAACTTTGCTTCATCTTGCTGCCCAGATTGTTACTTTTTGCAGATTTTTTGTGTAAGGTCTATTTCTTTAAGTATCAGCTTTACATAAGTGATGCACCACAAGAAAAAGTGTTTTCGGGCGGAAGATATCCGTCCGAAATCTGTCTGAAATCCGTCGGAAAGAGGTCTTCCGACGGAGTTCAGACGTTTTTCTGACGGAAGTGGCTCTCGTCGTCCTACTGCTCTGGGTGGTAATGGTTCAGATCGCACATATAGTTACTGACTTCATTTTCTAAAATTACCCAGAATAAA…
20	TRINITY_DN20231_c1_g1_i5_3	TGTGTTGATGCATGTACAAAGCTAACCTGTCGACCTCTCTCTTGGCATTTAGTAGCTACACATGTCATGATTTCCGTTTAGAGGTGCTATATATAAGCACGGGTAGCAGCGAGTTCCACAAGCTTCTCAGGCAGCAGCAAGGCCATCACCACCACCACCACCACCACGCCGCCAGCATCCAGGTCAGGCGGTGGTTCCCCTTTTCCTCCATCTTTCCAGTGGCGGTCCTCTGTTACTGCACCCACCCCGCCGCCGTTAGGCAGCAACATGTCTACAAATCACCTCCCGCTGGAGCCGCCCCCGGCTTGGTCATGGCAGCTCCCCATGGAGCAGCAGCTGCACCATGCCGGGAGGTTCTTGCCGCAGCAGCAGCAGCAACACCACTACTACTACCAGCAC…
20	TRINITY_DN17704_c0_g2_i1_2	GCCCCGCCCCGGCCGCCGGCCCAGGCAAGGAGACGGCCGCCGCCGCCGCCGCCCTCCGAGAACAGGGTGCCGTCGTCGTGGAGGCCTCCGCAAGCGACAAGGAGGCCATGGAGAGGACGCTGAGGGAGCTGGGGATCGAGGTGGTCATCTCCGTGCTGGGGGGTCCCAACCTCCTCGACCAGCTCCCACTGATCGAAGCTGCCAAGGCCGCCGGGACCGTGAAGCGGTTCTTGCCGTCGGAGTTCGGGAACGACGCCGGCAGGGCGGACCCGGTGGAGCCAGGGCGAAGAGTCTACGAGGAGAAGAGGAGAGTCCGGCGGGCCGTCGAGGCCGCCGGCGTCCCCTACACGTACATCTGCTGCAACTCCATCGCCGGCTGGCCGTACCACGACCTCCACC…
20	TRINITY_DN23114_c0_g1_i10_4	CTATAAGTCTCCACCTCCTCCATCACCATCTCCTCCACCACCATATTACTACAAGTCCCCACCGCCGCCATCACCATCTCCCCCGCCACCCTACTACTACAAGTCTCCGCCGCCGCCATCTCCATCACCACCTCCACCGTATTACTACAAGTCGCCGCCGCCGCCGGTGAAATCTCCTCCACCTCCCTACTACTACACGTCGCCGCCGCCGCCGGTGAAGTACCCACCTCCTCCCTACTACTACAAGTCGCCACCGCCGCCGGCGAAGTCTCCTCCACCTCCCTACTACTACAAGTCGCCGCCGCCGCCGGTGAAGTACCCTCCTCCCCCATACTACTACAAGTCCCCTCCACCACCAGAGAAACACTCACCCCCGGCATACTACTACAAGTCCCCACC…
20	TRINITY_DN14874_c0_g1_i1_1	TAAGTATAAGAGTATCACCTTTATATATGTACAGAATTCTCTTGGCTTATTGCTTGGGTTTTAGGTTACAGTTTGAGCCTTTAATTAGCATGCTATTAATTAGAGTGAATTTACTCATAGGATCATCCTTCAAATTATGTGGATTGAGTCTGGTTCCTCTCAGTAAAGAGGAGGATCGGACTCCAGTAGTACTCCCCAATATCAGCACATTTAAGTGTCATGGGCCCACTTTTCAAAACAATTTTTTACTCAAAAATCTGCTCTTCAGGTTAAAATACAATCATAAACATCAAAATACAACCATAAATATTATATTACAACTTAATATTTATAGTTGTATTTTAGTATGCTATGGTTGTATTCTGGTGAACGTACACGTATATAATATGGTTGCATTGT…
19	TRINITY_DN27843_c0_g2_i1_3	GACAAGCTTGAGGACATCTACGACGAGCTGGTGGAGCAGGGCAAGGCAAAGGGGGTCCTGCCGGCGAAGAAGACCCTGCTGGCAACATAAAAGTGCTGCAGCTTCATGTCTGCCTTTATACTTTGTGTTGCCCCACTCACGTAATTAAACTTCTTCGTCCTGCATGCGTAGCAAATAAGTACTTGTATGGTATATATCACCAGAAAATCTGGCGTATTGTGTTGTGCCAGGAGATTTGAAGAGTAAAGTGTAAAGAAATTAAAACTCTCAGAAGAGGAGAGATCAAAATATTTGAAGTGCATGCATGGGTTATACGTACGTACGTTGTAGCCAGTCACCATGATATTTAAAGGATATTAAAGAGAGATGTCACTCCGAG
19	TRINITY_DN24980_c1_g1_i2_3	CCCCAATTCCCAACCCCTAGTGCAAACCCAAACCTCAGCCCTACTCCACACCTGTGAGCACAGAGGAGAACCGGCAGGAGGAGAGGCCATCGCCTGCCGTCGCCGCCGGCGGTTACTGTTGCATGTCAGACCAGTTAATTGCTGAGCTGAAGAGCTTACCGATGTAGGCATCAAAGTCTGGCTTTCTTGCTTCAATGGAGGCTTTGATGCTCTCAAGGCTGTGCCCACGCTCTGCCATATCTCTCTGAAACCCAATTCAGTGAGAACCAGGTCAAGAATCATCATGCAGGTCAGGTCTAAGCAGTAAGCAGCTCCATTGTTCTGGTCCAAAGTAAGTGCATGCAACTCCTAAGGTTACAGGCTTCACTTGGGGTCTTATCTTTACGGCCGGACATCTAG…
18	TRINITY_DN19504_c0_g1_i1_4	GAAAGAGCGAGGGGAGCGACAGTGAGCGAGAGGTGGGGCGTTGCTCTGGGGATCTGCTCGGCCTCCTTGGCCGAGCAGAATCCCCACTATGGCAGCTCGTCGGAGTTCATCACAGGGCCCTTGGTGCCAGGCGCTTTCAGAGTTGGGCGTAGGAGAGGGCCTCCGCCCTCGTTTTCTTCCTACGGCTGTGGAAGGAGAGATCCGGTTCTGCGAGGGCGCCCAGGCCCTCCCAGTTGCCATTTCGGCCTGGTGAGGGACGGCGGCTGGAGGGCTTGGGCTTCCGGTCCAAGCGGGCAGGCCAGGGAGCCTGGATGCGGTGTTCGTCATGTCGGCAGATCAGTCGTCGGGATCCTCAAGGGGGTCGCGAGCTCGGTAGCTTCGGAGGCGAGAAGCCCCTCA…
