# Supplementary material for: Transcriptomic and biochemical insights into key gene networks driving bulbil development of Pinellia ternata (Thunb.) Breit
Source: PLoS One. 2025 Feb 11;20(2):e0314396. doi: 10.1371/journal.pone.0314396 (PMC11813136; doi:10.1371/journal.pone.0314396)
Supplement: S2 Text — (FA) [file pone.0314396.s015.fa]

>TRINITY_DN5716_c1_g1_i1_1
ACCCAGGAACTCCGCCACAAGCTGGAGGGCCTCATCTCGGGGCCTCTGGTGCTGGTCCAGGAGCTGCTGGCGCCGCCGCCGGCGTCTGAGGGGGCAGTACTGGTGCAGGTGGCGCTGGGGGACACCGCCGCGCTCATGTACTCCTCCGGCACGACGGGGAAGAGCAAGGCGGTGGTCTGCTCCCACGGCAACCTGATCGCCATGAGCCGCCTCCTGAATCAGGTGTGGGGCGCGGGCGGCGCCGCCCGGCCGGGGGAGGAGGTGTACCTGTGCGCGGTGCCGCTGTCGCACATGTTCGGCTTCTCGCTGTTCGTGTGCGGGGCGCTGGCGGCTGGGGCGACGGTGGTGGTGCTGGA
>TRINITY_DN5775_c0_g1_i1_1
CTGCTGCTGCTGCGATGGCCGACGCCTGCGCCGTGGGTGGATGGACGGACACGAAGCCTTCTTTACCCAAATCGAGAAGGGAGCCTTTGCCAGTTCAAATCCCCGCCCCCAGTTTCGGGCGAGCCCTCTCCTCTCCACCACACACAGACCGTCGGCCGAGGGCTTCATAACCCCGCCCGCGCTCCTCCACCTCTCTTCTCGATCCGTCCCTCGCAAATTCGCAATCCCGCAGCAGCAGCAGCAGAAGAAGAAGAAGCAGATCGTCGTCGTCGTCGGAGGGGGAGATCGAAGATGGGCGAGGTGGGACCGGAGGAGAAGGCGGAGATGGATAGGATCTTCAAGCGGTTCGACAAGAACGGGGACGGGAAGATCTCGTCGGCGGAGCTGGGGGAGGTGCTGCAGACGCTGGGGTCGGCGTCGGCGGACGAGGTGCAGCACATGATGCAGGAGATCGACACCGACGGCGACGGCTACATCGACTTCAGCGAGTTCGCCGCCTTCTACCTCGCCAACCGCGGCCTCATGAAGGATGTCGCCAAAGTCATCTAATTAATCCATT
>TRINITY_DN5732_c0_g1_i1_1
TCCTTTAGCCACCAAAGCCATTTGCATAGAAGTGCCAAGTTGAAGTCTAATATTTCTGATCCCATGCCAACCTGCCTCCTTGTTTCTACACACTCTACCCTAAGACAGATCATGCCAACCCCTTGCAAAATATGCCAGAAGAATCTTCCCTGAATGAATTCCAATTTCTTGGCTACGGTCTTTGGAATTCTTTAGACGGAGAGAAAAGGTGGCAAGCTGTCAAGCAAAAATGCACACAAAACTAACTGACCTTCATAGGATACAATTCTAGCCTTCCATCTTGCCAACCTTGGTTCAAATCCCTGCACCACTGCCTGCCAATCTCTATAACAAAGAGCTCCTGGAGTCAGAGGAAGGCCCAAATAACTGAATGACATTTCCCAATCTGGCAACAAGGACTGAGGATGCATGTTGAAGGGCAGTTTCTTCCAAGTTGATCCCTACAATGTGACTTAAACCATAGTTTACCATCA
>TRINITY_DN5766_c0_g1_i1_1
ATGTTTTCCTGCTGAGTCTTGCCTTTTTGGCTTCGCACAAGACTTGATTTAACATATTGATGAGATTTACTTTTCTAGGTTTGTTGAGTGTTTAATTTGACATTTTTTTCCCGAGTCTTGCCTTCCTGGCATTGCGTAAGATTTGATTCACTATCTGGCTACTAGAACTGGTCTTTCTGATTTTGTTCGGCGCTTGATTTAGATCTGACTTCTTTGACGTATGAATGACATTGACTGAATGGCAGACGATATTGGTTGATTGATTCGGCTGATCCCAAGCATGGGTTATGGGGGATTGACCAGGCTGCCCTGCATTGATGAGGCGATTTTGGATTTTTTTTCCCACCTCATTCTTGAAGATGCAGCAATAGTGTGTCCCAACATATAAGGATACACAATAGTTGGGCTTGTTCATCCTATTAACATCTACTGGCTTCTTTGGATGATGCAGGGAACCTTAGTGATCAACAATTGTGATTACATCTTCAGACTGATAAATTTCTGTTCATTTCTTTTTGAAAAGTGGATGGTACACTGGTATGTAAATTTCTGTTATTACTTCCTGCATAAGTATGTTCTCTGAAGGTTCCTATCCATTTGACTGTAATCGTCATGACCGACCCTAAAAAGGAAAAAAAATCACATTAATCATTTGGTTCCCAATGCTGTGCTTCCCTTGTTGGTTGAACCAGCTATTTTTCTCTGTGTGCATGCTTCTGTTAACTTTTGTCATTATCATCATTGTGAATATTGATCACTATTCAGTCCTTTTACGT
>TRINITY_DN5700_c0_g1_i1_1
AAACATATCTGTTTGATTTTATGTCTAACCACTTCAGTTGGAGATCCTATCTCCTACTAGTTTTTCTCTGTACAGTAATCATGTTAGATTCACAATTAGTAGCTGCTCTGCTCCAGTCTTCCCTTTTAGGTTCTTTGATCCTCGTGATCAGTTCAAATTTGCATGCTTCTACTTTGTCCCTCTTCCTATTAACGACAACATGGTTCATCTCCAATGTCTGGGGACACGTTATGTGGCTTATGCTTAAATTTTAAAGATAAACAACATTTTGAGATAATTTCTTAATTCTGTTGGATCAAAGAAAATTTCCAATCTTTCAGCAAGGATTCATCTACACTTCATGCAATCTGGCAGTTCTTACAGCCTCT
>TRINITY_DN5711_c0_g1_i1_1
AACAAACCCCTTCTCCTCCGCCTCTGCCAGCTGAGAACACTGCAGCAGGCGGCTATGGTGACGTCACCAGCAGCAGCTTCTCCCCTTGTGATCCTTCTGTAGAACAGAGGAAGCAGAGGAGGAGGAGGAGGAGGAGGAGACGTTTCATGAGATGGGTTCGTTGGCAATGCAAACACAGGGCCTGAGGGCGATGTCTCAGACCATCGCCAAGTCCCCTTCTCCCTCTCTCTATCGGCTCCTCCCCGCCTCATATCTGCCGTTTCTCAAGGTTGGATGGAGCCACAGTTCCTTTGTGAAGGGTCAATTCAACACCAGAAGCTTGTTTCCATGTGCTCCAAATCTTTGGGCAAGAAGCCGAACAGCTTCGCCAGTTTGCGTTCTTCCATTGACCGAAGATAATGTGGAACTTGTGTTGGATGAGATACGCCCCAGCCTCATGGCGGATGGAGGAAATGTGGCCCTCCATGAGATAGATGGCCTTGTTGTTGTGTTGAAGCTGCAAGGGGCATGCGGGTCATGCCCAAGCTCCACGATGACATTAAAAATGGGCATCGAAACGCGTCTCAGAGATAAGATTCCAGAAATCGAGGCAGTTGAGCAGATTCTAGATACGGAGACGGGGCTCGAACTAAATGAGGAAAATGTTGAGAAGGTTCTGTCCGAGATAAGACCGTACCTCGTTGGTACTGGAGGTGGGGAACTAGAGCTTCTCCAGATCAATGAATATATTGTCAAGGTTCGGCTGAGTGGACCAGCAGCCAGTGTGATGACTGTCCGCGTAGCTCTAACACAAAAACTGAGAGAAAAGATCCCCTCCATTGCAGCGGTCCAGCTGGTAGATTAGATTGTGAAAATTTTATGTTTTCTTTTTTTTTTTTCCACATGAACCTTCAATTAGATTGTGAAAACATCAGCATGCTAGCTTACTGTTACAAAAATCAAA
>TRINITY_DN5721_c0_g1_i1_1
GGTTAGAAGAATGTTTTCATATAAACTATGAATGCAGTGAACAAAAACTGTTTATTGGATTGAAATCGTTTTATCATGATCATTATCACCTCAATGTTAATTTGTTTGATTTGTTCGGATATTCATGAGGTATTATTATTCATGTGTATTTTTATTCTTGGAAATCTGTGAAAGCTTCGATTTTAATGGACACCTTGTTTTTTACTTGGATTAGGAGCGACTGAATGGGGTATGGTCGCTGTATTGGATGTTTTTATTTTTCTTTTGAATTCCAATGGAATGGGCGCCTAAAAGGTAATTAAATGGGATAGAGGGGATCGTTGCTTGGCTTTGGTTTTTTGCCCCTTCCCCTCTTTGTCAATAATTGGATAAGGGAGCATTGTGGTCCGATGATGGGTGAATGTGTCAATTAGTCAATTTGTTTTTGGGGTAATGAATGTGTGGCTATGTAAGTTAGTGAGGAATAG
>TRINITY_DN5741_c0_g1_i1_1
AATGTTGCATATATTAAGAAATTCATGATTGCATTTAACTGTTTAATGTTGCATATATTAAGAAATTCATGATTGCATTTAACTGTTTAATGTTGCATATATTAAGAAATTCATGATTTGGGTTAATTTCTCCTTTAAGTCACCTTGTCTTTGAGCGAGCTCAAGCTTCTAGTTTGAAATATGTGTCACTAGAAGTGATTTAGTCTTTTTTAGGGTAAAAGGCAGGCAGACCCAAAAGTAAACAGGCAGTTGCCCTGTATGTATTCTGCTGTGCGCTTTGTTAATGTCTTTAATATTCATGTATCGGTAGAAGATGGTAATAAAGCATGATTGGTTG
>TRINITY_DN5785_c0_g1_i1_1
GAGGAGGGCCGGCCGGTCTCGCCTGTTCGTTTTCTTCACTTCCCGGCGATGGCGAGTCCACGAGAGGGCGGCGGCGGCTTCCTCCCCTCTTCTTCCGTCTTCCTTGCTTCCGGTGGCCGTGAGGGAGGCCAGTGGCTCCGACGGCGGGTCTTCTTCATCCTTTCTTCTTCACAGCTGCAGGGAGGCCTCGAAGCGCAGGAGACCGGCTCCTCTTCTTCCTCTATGCTTCGCACCTGTGCAAGGCCGGAGCGGCTCAAGGCGGCGGCAGAAGCGGAGCCAAGGGCAGCGGCGGCCCACTGGACCTCCGGCGGTCGCAGCTAGCAGAGCCGGCACCGCCGGCGTCCGCTCCTTCCTCTTCTTCTGCTGTCCTCCCTGTCCGGTGGAGACAAGGCTGGCGGCCTCCGACGCGGCCGGCTCGGGTGCGAGTGACTCCGGCGAGGGTCGCGGTCTGCAGCGGAGGCGGCAGTGGGATCCGGCAGGGCCGGCAGCCTCCGACCACGCCTTCTTCTTCCTTTCCTCCAGCGGCCGAGGCGGGGGTCCAGGTGGACAGGGCCGGCGCGAACCAGAGCGGCTACGGCCAGCGCGATCGACTGAGCCGGGCCACCCGGCCGACGCGGGCAGGGGCTGCGGCGTCGGGTGGACCTTCAAGTGACACCGTCGGGCATCTCCGGTGATCCTGAGAGCGTCACAGAACGGAGGAGGAGAAATTGCATAGCATTTCATATCTGCCAGACGCCAATTGGAATATCAACTTGGCTGAGGTGAAAGGGGCATTTGATGGCACGGGATTGGTTATGCAAACGGGATTTTTTCTCACATATGTCTGGAAGGTGATTCAGGCAATGATGTCTCCAATATTCAAACAGAAGCTCATGATGGTCACACTTCCCAACTGAGACGTACAAAAATGCTCATTGCATAAGCTAAAATTTTTCTCATATTAAGTTT
>TRINITY_DN5727_c0_g1_i1_1
ATAAAACGGCTCCAATATCTTATTGTTGTTACTTGTGAGATTCTTCATGTTCAAACAATCCCATTTAAATTACTAGATATAACCTATCATCAATTTATGGGGAATACGACATGCATTTAAGTGGTTGGAGCCTGTAGTTCTTTCACTTCAAGGAGTTACTAAGTGGGAAAGTGGAATCCCAAACTTGATCTATGTACGTAGAAAAAGATGCATTTCCTTTGTTAAAAACAGATTTGCAGTATAAAACCTATGTTGGCCTGTTATTTGACAGCTACTCCTTGGATGTGTATTTTCCTGTACACTTATTCTGTTGGATACTAAATTTCTG
>TRINITY_DN5794_c0_g1_i1_1
TAATAATGTATTCATAAATCATAATCGACTATCAGGTTATTCAGGTCCAATATTGAAGAACAACATTGGGTAATGAGAGCAGAGTGATGAAAAAGTAGGCATCTTTTGTGTTTATTGAACTATTAGTTTCTAGAAATTCAAGTAGTACTGGAGGACAATGATATGACTGTTTGCATGCTTTCCTTCCTGAGAAAGCTAATCTATTGTCACCAATGGGCTTGGACATGATATGTCAGTATATTCTGGGCTCTACTTGTTTCACCAGTTGTCATGACCACGTGTCATTTTCTTTATGGATGTTTGTGCTGCTTTATGTGGTGCTTAATTTAGAATATGTTTTACTTGTTCTTTCTTTTTAAAATTATCGTTGGCTC
>TRINITY_DN5762_c0_g1_i1_1
AGTAGAAAGCCCTTGATTAAGTGGAGCTGGACCTGTCAGACAGGAACATCCAGACTAGTGATGTCCAAACTAGACCTTTGTGACAGTCAACACAGGATAAAGGGTGTTGTGTATTACTTCTTAACAAGAAGACCTTGCGTTCAGTTGTTGTGGACATATGGTGGATGCAATCAACATGAAATTTGATAAAAGTGATGGAGTTTCCATTTATATAGCTACAGTTTGCCATCTTTTTGCAATCTCTCTATATCCTTTTCTCTCCAATGGTCCCAAGACAGAATCTCTAGAGATCAACAGAAAGAGGGAGATACATGAGTATTTGTAAGTGCAAGACAAAG
>TRINITY_DN5759_c0_g1_i1_1
GATAGATAGATAGATAGATAGATAGACAGATAGATACCGGAGATACATAGCTAGCCTCGCCGGATTCCCCCACCAAGTTGTGAGAGCCAGGACCACCGGCCGAAGAGGATCTCATTAGTTAATGTTGGTCCCGCGGAGATAGCTAGCTAGAAAGAGAAGGAATCTCCCAATCCGGCCGGCCTTATGGTGATCACCTTCTTTATGGGAGATGGACGTGAGAAGAAGAGCGAGGAGAAGAATGAGGTGATCGACGGTGGCGATAAGGATTCCAAATATCAGTGGGAATCATGTGTATCTCCCGCCGGAGGGCCAAGTCTTCATCCTTACAGTACAGATTCGTAGCCCCCGGCTGCACGGCGTCCAGTCCTTGTCCATGGCCGGCGCTAGCTTAGCTGTCTTGGTGGATGCATGGATGGTATACCACTCTCTCCCGGGACCCTTGTTCTCAATTGCATGCGTTTCACTTTTTTGCCTCTCTTCGCTGGTTCTTTGGAGTACTCTCCGCCGGCCAGTTAATTTCCCATGGACGCAGAGCCGCCACAACTCCAGCGCGAAGCTTATGATGCATGTGTGGCGTCCACGGATCGTGGGAAGCTTCCTGCGATCGAGAGCAGTACTCCAAAGAGTCTTGTCTTTATCGAAGGTCCGTTAATGTCGAGAGAAAGAGCG
>TRINITY_DN5791_c0_g1_i1_1
TACTCTGGAACTCTTGCTAATTTCTGATCAGCTGAATAGAAGTTCCAGAAAGAAAGCATAAGCAGTACAGTGGGAAAATAAGGAAAATAACACAATGGAGAATGACAACGTACATAAAGAGTGATGCTTGCTGCAGACCCTGGGCTTGCTGCACCTATGGGTGTGCAATGTTTTTTATTTTTCTTTTTTTTCATTTAAAAAATGATGACTTACAGCTGACTTGAGGTACATGTCCGTGTGATGCACCCTGTGATTGGACCAAAAATTTCAAGAATGATAAAGGGCTATAATGGTACTGACCATTTTGGCCCAGCATGGG
>TRINITY_DN5778_c0_g1_i1_1
ACAGAAACTAGTTAGTTATTTTCTGATTTAAATATCTTTGTTGCACCTTTAGATGTAGGCAGCAATGATATGGCACTCTGGACTATTTTTTATGAAGAATGCTTGCTTGTGTCTTCACATGTTATAATAGATTTTCCAACCTTATAAAATTTGGAGCTCACAACTTCAATCTTGTCTCAATGGTGGAAGGCAGGTGGGCAACAAAAAAAGCATTTAGACCTGAGGATTTATTAATTCATTGCTCAAGGTGTGCTTTTTTCATGAAATATGAATGAAAATCAATGTTGTGATAGGATATTTATCAGTACCAAAATGAATGTGGCATTCTACTACGTTTCTATGTTCAAGGCATTTTACTTCAATCCTTGGTGCCAAAATGAATGTCTTTCACGTCTTAAAGTTGGTCATATATGGCGAATCAGTTACCAGTCCTTTTTTTT
>TRINITY_DN27227_c0_g1_i6_1
CCTGTGCAGTCGCCTCCCTCCTTCAGCCTTTCTCCGTCACTAGTGGCTGGCGGGGAGGGGGCTTCACAGTGAAGCCCCCTCCCCTCGCCAGTTTCGTCCTCAGCAAGATCGTCTCCGGTCGTGTTGTTTGGGGGGTTTTCTTCTCCGGATGAATGATCTCTCCCCTCGCCAGTTTCGTCTTCAGCAAGATCGTCCCATCGTTTTGTTTGGGGGGTTTCTTCCCCGGATGGTTCTCCTGCCTGGCAGGAGTTTTGTTCTCCACCGACGGTGGAGTTGGTTCATCGGCTTCGCCGGTGCTCTTGTGATCCAGCTATCTCGGCATCTAGGAAATGTTTATGTAGCTATTTTGCGTGTGATTAGGTGTTCAGCTATGGAGACTCTTCCTCCTCCTTTGGTACAGGACAAGATCTACACTCCTTTATGTGATCAATGGTGTGAAGTTTGCTGCCGCGTTGGTGTTCAACGACGACGCAACAGATCTTTCAAGAGCATGAGCAAAGGACTATTCGCCCTTGTGATGTTCTCAGGCATCATCATCTTTCTCCATTTTCCGTCGAGATCCTCCCTGGCATATGAGTTGGCTGTGGGTTCGCTTCATCCCGCTACATTGCCGCCGATGACATCCGGTTTTGGCCTGTGGCGTTTCAGAGCGACGGTGGAGTTGGATTTTCTCAGCCATGTTCTCCAATCTCTCGGGCGTTTAGCTCTTGTTTGGACCATGAATCCATGTTGGTCCTTATTTCTCGGAGGTGTATCTTGTTGCTATGTTGGCAACTCCAGATCTGGAAAAGGACACCACTTGCTTGTGTGGATTGAGTTGCTACTGGTGATGCCTGAACTCTTACCCACTTCATGTTTCCAAAAGCCCTTTGATGCATCTATCAGCAGCATCAAGCACAGTCGGTTACATCGAGCTCACCCCGCGACGTACCTGGTGTTCGCGGGCTCGCTACTACCGTTGGCCTCCCACCGGCGAAATTCGGCGTCCTTCTCCAACGTTTCTGTGCGATCTCCGGCGTGCTTAGATGTTTGCCTTGGATTATTTGGTGTCACCTTCTATGTAAGGACATTTGGTGGGTGCTTCCAACCTTGTACCTACAGCAAAGTGGGTGGTGTTCCAAGGGATTGGGTGGTTAGGTTGCGCTGTTTTCAACCTTTGTTCTTACCTCAGAGTGGGTGCTGCATCAAGGGTTTGGGTGGTATGGATGGGGTGTCTTCAATCCTTGTACTTACTGCAGAGTGGGTGGTGTTACTGGGTATGGATGACGTCCCCTTACC
>TRINITY_DN27247_c0_g1_i2_1
CCGCAGGAGAGGAAGAGAAGAGAACAAAAGGGAATTATTAAAAACGAGAGGTGAGGACGAGCCGGGCGGGAACCTGGGAGCGCCACCGAGCGGCCACACGATCGTCCAGATCATATCCGATCTTCTCCTCCGGCGCCTCCCATTGGCCGGCCACCACCCACCCTGTACTTCGCCTTCCAATCTCACCCCTGATGACAAGTCCGGTCGCCAGTGGAGGAGAAGGGAATACGGCATTTGGTCGGTTTCCCGCTCTTCACTTCTGCAGGGGAATGGCAGTGTAGCTGGCGGTAATATCTGATTAAGATGTTGCCTCTGGTCTGCTCCGCGCAGTTTCCGATTTCATTTCCTGTAGGTGCAAAAACATCTTCTTTCTTATGGAGGGGCAACGAAGATAGGTACGGTGTGGAAGATAGGGTCCTTCTTGGTAACCAAGATGGTATGCATAGATACGAAGTCTCCTTCAAACTACGTAGTACAAGAGATTTGCTTTCCCTTGTCGTGGAGACACCTGACTCTGAATGTGCCAGTTCCATAGACTCTTCCATATTTTCCCCATATCCAAGTGATTTTGATGATATCGTGCGGGGCTTTTCGAATGAAAACTCTGAAAGCAATCCCGAAAGGTGGAGTTGCTTCATGAAGGAAATGACTGTGCCATATCCTATGGATGCTGGAGTTGATCAAATGGAGACTTCATTCGAAATTGACTCTGTAGACTTTGTGGTCAGCAGTGGAGGAAGTGCAACAAATGAACTAAGCAGTCAAAGCACAACGGCAGAACCATTTATATCCCAAAATATTGAATTGCTATCTCCTGCACCTGCCAGTGCAGATGCACTTCTGAGTCTTCAAGAATCCTCTAATGAAGCTGCGAATGTGCTGTCTGAACCTGCGACATCAGGATACCTTTCAGTTTCTGATTCTAGTGTAAAGATTGTGACAGAAAATACAATGTCCATCTCTGATGCACTTGAGGCAACCGGGGATGAAGTCTCCAAGCTCAAGGAAAGTGTTGAACATCTAATATCTGGGATTCTGGATTCAACTACCACTTCAATATCCAAGGCACAGAGTGCTGTTGAAGACACATATGGTGTTCTCGTTTTGTCAGTCAAAAGAACAGTTGACAATCTAACTGGATCAGTTGATAATGCCACGGGCAGTTTATTTTCCTCTATTGAGAAGTCAAAGGGTCAAGCTGATGGTAAATTGACGGTAATATCCAGCAACTTTAGAGACAGTCTCTATGGGGCAGGCAATCTAGCGATTGACATCCTAAGAAAAGCCATTCTGTCATTTGAAAATCTTTTAGGAAATGCAACAGATTTTGTTGTTTATTCATATGATTCAGCCAAGACATTGCTTCCAGAGGAGGTTAGGGAGACAATAAACACAGCTGAAGTGAAAGTTCTAGAAATCTTGGCACCTATTGGCACTGCTCTTCAGAAGGCTTATGTTGTGATTGAAGGACTGGAGAAAAATCTTGGCTTTGATCCGAATGACCCAGTAGTCCAAGTTACACTTATTTTCATTGGTTCAACAACTTTAGGGTTCTCTTACTGGATTCTTAAATATGGTGGGTATTCTGGAGATTTGTCCCCTGAGACAACCCTGGAGCTGCTAAAAAGTGATGAGGATGCAGTTCTCGTTGATGTCCGGCCTGAGGATCTGCGGGAGAGAGATGGCATCCCTGATCTGCGGAGACGAGCTAGATTCAGATATGCAAGTGTAAATCTTCCTAAGATTGATGATTCCTCAAGGAAGCTCTTAAGGAGTGCTAGAGAGGTTGATGATGCCTTAACTGCTGCAGTTATTCGGAATTTGAAGGCTGTTAAAGATGGGACCAAGATCATAGTGTTGGATGCTAGTGGTGATCAATCTAAAGGCATTGCAAGATCTTTAAGAAGACTTGGTGTTAAGAAACCATATTTGGTGCAAGGTGGCTTTCGATCTTGGGTCAAAAATGGCCTTCGGATCAAGGAACTTCAACCTGAGACGGCATTGAGTGTACTAAATGAGGAAGATATCCATTTTTGCAAGATGTGCTAACAAATGCCATGTTTATGCAAGTACAGGAAGCTGAGGCAATTCTTGAGGATCTCAGACCAACACCATTCCAAATCTTTGGTTATGCTTTGGGTGCTATTGCAGTTTCCTATGCTTTACAAGAATGGGAGAAAACATTGCAACTCATCGGGATTGTTGGTCTTGGCCAGACTTTGTATCGGAGAGTTAATTCCTATAAGGATCCAGAGGATCTAAAGGACGATATAAGGCTGCTTCTAGCTCCTGTCAGACTGGGAGCTCAAGCACTTTCTTGGGCTACTGGAAAACTTGAATCCAATAAGATTGGATTGCCAACATCGCCATCTTCGACAGCGGTTCAAGATCGCGTCCTGCAGGCTGCTGCAAAGCATGAATCTCAACCATCTGATGCTGAGAACTCCTCACTTGAAGCAACAACTCAGACAAACGAAGGCTTAGACCTCTCAGAGGCGTAACATCTGAGATGGCCCAACCGTTTAATTTGCGGTAGTTTATTGTTCAGTTATATCTCATGTGAGTATGCATCCTCCATCTTGCTGATCCTTAAATTTAATGTCTACAAGAAAAATAAACAGTTCTCCACTTCCTGAACTATGCATCGATGTAAATGGTGTCACACAAATGAAATTTCATATCGTGTCCACCTCAATGCCGG
>TRINITY_DN27248_c0_g1_i1_1
GTTTGGTGGTTGGTTTTGTACATCACATATGGTGATCACATAGGTGCTCTCGCAGATGCTTGCTTTTAGGGGTGTAAACGGATCCGGATAATATCCGGATCCGATCCGTATCCGTATCCGAATATCCGGATAATATCCGATTAGTAAATATCCGAATATCGGATACGGATAATATCCGGTTATTAAACGGAGCGGATTCGGAAACGGCATATCCGCTCCCTGTATTGGGTTGTTTCATGCTCGTTTATTCATGCAATCTGTATTTTTGAACTGTACTCTGGTTGTTCTTGAAGTGCTTTGGTAGGTGATGCAACAAATTATGATGAATGTATCATGTAATGGACAGTCTTTGTTTACCTTCCCAGTCTTTGAACTTT
>TRINITY_DN27248_c2_g1_i3_1
GTGCCCTCCTCCAGCCTGCAGCCCTCCTCCATGGCGCGCATCGGAGCCTTTCCTGCCATTTTTATGCTGGTCGTGCTGCTTGTTGCCACAGGTATAATTTAAGCTTCTCAAATTAATGACTCCTTTTTAATATTTCTCTCTCATCTCATCCGTTTAGTTAGTATGTACCTGCTAGCTCTTTATAATTAAGATTTATGTTTGAGGTTTTCTTCACTGAAACGTACATGTTGTGGGTGGTGACGTCGAACAGGGGAGATGACGGGGACAGCGAGGGTGGCGGAGGCGAGGACTTGCTCATCGCCGAGCAACAAGTTCAAAGGGCTCTGCCTCAGCCACCGCAACTGCGCCGGCGTCTGCAACACCGAGGGTTTCCCCGACGGAGACTGCCATGGCTTCCGGCGCCGTTGCTTCTGCACCAGGCCCTGCTGATCACGAGTGGATCGACTGCCAGGGGGGTGGAGTTGCAGCACGTAGCCATTGGCCACCCCTACGTACTCATGTTCTCGCTCGCCCAAAATCTCCATATGGATGTGGTGTGTCGTTGAAATAAGTGTGTTGTTATCACCATTCTGCTCTACGAAGCTTATCATTAGGGGTGTAAACGGATACGGATAATATCCGTATCCGATCCGTATTCGTATCCGAATATCCGGATAATATCCGATTAAGAAAGATCCGACGGATAAAAATTCGGATACGGATATTATCCGATTAGTAAACGGAGCGGATTCGGAAACGCCATATCCGCTCCGTTTAATATCCGATCCGAATCCGGATTAATCTCA
>TRINITY_DN27289_c0_g2_i1_1
CGCCTCTCCATGCTACTGGAGAACGGGGACCCCTCCGTGTTCCGGCAGATCGATTCCCGGCTCCTGTTCGCGGTGCGCCGTGGCGTTAGGTTACTCGATATCCGGTTTTATGACCCATTCAATCCCGACCCCACCGAACCCAGATACGGCTTGCCCCCTTGGGTCTTCCACTGCAGAACGCTCGAGGATTTCTCCGTGCATCTCTGTCACCTCCGCCTGCCCAGCCACATCCGCCTCGTCTCCCTCAAGAAGATGCGTCTCGGCCTGACCAAATTCGACAACGGCGAGCTGAAGCGCCTGCTTGTCGGCTGCCCGCTTTTGCAGAGCCTCGAGTTGGTGTACTGCAACAAATATAGCGATCTCCTCATCGACGCACGGGAGAGCCGAAATCTCGAGGAGTTGGTCATAGTCGATGATGGGTTTTCAACACCCTCCGCTGGGAAGATGCAGATCTGCGCTCCGAGTGTCAAGTACCTGACATTCAAAGGTGTTCCCTTTAGGCGGCGATACGAAGTGAGGGATCTCTCTTCTCTTGTCGTGGCAAGTTTTCAAATCGACGAGGACATGTTCTTGTACGAAGGCAAGGCCAGTGTGTTTGCGGGTCTTCTGCTGCGGCTTCATCAGGTTCAAGTGCTCAAGCTGTGCAGCTTGTCCTTGCAGGCTCTGTCCGAAAGAGAGCTGCAAGGAAATTTGGTTTCAGCACT
>TRINITY_DN27270_c1_g1_i9_1
GGCGTTGTATGGATAGCTCACCATTCGCAAGGCCAGTGGCGCTGGATGTGCTGCGGCAACTGGACATATCGGTCGGAGCCATCGGCAGAGACAAAGCTGCACAGAGGGGACTGGGGACGAAGCCGTCAAAGCCTCAAAAGCATAGCTCACCATTCGCAAGGCCAGTGGCGCTGGATATGCTGCAGCGACAGGACATGACGGCGAGAGTATTAGGCTACAGATCCCGACAGCAGGTGATTGGGCACCCGGGCATTGCCGGACACTCGGAAGATAATCGTAGATTTGCCCCGACGTCCAAGACGGAAGAAATTTCTACAGAATCTGCAACTCCGATGTCTGGCCACATAGGAGACCCGGTTACTACTATTTCGCCCACATTGGAAGGCTACCGCTCAGCTAGAAGGGGAGGAAGACACACCTTGGAGTCGCCGGATCAAGATGATGTCATTGCAGAAAGCGAGAGAACAGACGCAACTGATCATATGCCATCTAGATCAGGAACAGGGATCAACCCTGCACTGTCCAGAATCGACTGGTCCAAGTTGGAGAATGTGGAAGTTGATCAGCTCCAAGTGCAGCCGTCCACATCGCCAGTACTACTGATCAGCAGCGAACCAGATTTGATCTACCAAAGCTACTTCCTCACTTTGCACAAGCTGGCCAACACATCCC
>TRINITY_DN27258_c1_g1_i4_1
CGCTTCCCCACTCGCGGCGGAGACTCCCCGCCCCGGATGGAGATGGCCAAAAGTTGAGTTTTTTTTTCTCTTTTCTGCAAGAAACGTGAACGACGAAGAAGACAAGGGCGGACCCGCCGCCGGGGAGGGACTAAGGAGGAAGGAGTAGCAGCGCCACAGCCAGGAAGAAGGGTTAGAGTGGGGGTGAGAAGAAACTAACCCTCGGGTCTGTGTGGAGGAGAGCGGGGGGAGCTGGGGGAAACCTAGCTATTCTTTGGAGATGTCGGCGGAGGGGGCGAACAGCTCGACGGAGTCGGAGGTGTCGGGGCTGGACTTGGAGGCGAGTGAGCTCAAGCTGGCTCCGCCGGGGAGCGGGAAGAGGGGCGCCGTTGCCGCCATCACCGACGCCGACAGGAAGCGCGGGTTCCCGCGGGATGCCGTCGAACTGACCCTCGGCTCCCCCTCCGGCACCCCGCGGGACGTCGTCAGCCGCGCCGATCTTGCCGCGGAACCGACCCAGTCCAAGGCCTCCGCCGCCGCGAGGCCCCCAGCTGCCAAGTAAGTCTGAGGAAGAAGCTGGAAGCTCTTTTTTCCTCGATCGCCTCTTTTCTCCCAAATTTTTTTTCCTGGGGGTGGTTGTGCGATGTAGGGCACAGGTGGTGGGATGGCCGCCGGTGAGGTCGTTCCGGAAGAACGCGCTGAAGAGCTGCACCTACGTGAAGGTGGCCATGGACGGAGCGCCGTACCTGAGGAAGGTCGACCTCGAGCAGTACGGCGGCTACCAGCAGCTGCTCGCCGCACTGGAGGAGATGTTCTCCTGCTTCGCCATCCGGAACTGCCCGGAGGAGAGGAGGCTGGTGGACACCGCGAGCGGGATGGAGTACGTGCCCACGTACGAGGACAAGGACGGCGACTGGATGCTCGTCGGCGACGTCCCCTGGAAGTAAGTGTTCCTCCCCACAAATCCCCCAGCTGGTTCATCAAGTGCTGTATAGTATGCAAAGTTCTCTTCTTTCCACATATGTAGATTACCTGATCACATTGTATTATCTTGATTTCTTCACATGATTAGCCACCATTGAACAGGATATGGCATTTGAATCCTTCTCATAGTGGTTGCAGTCTTGCAGGGAGCATGTCTTTTCCCTTTTACTAGAGTTGTATATATTCTGAGATTAATTAACGGCAGTTGCAATGTCCATTCCATGTGATCTGAAGGTAAAAATGTGGATGTAAAACTTTCGAGGACACTGATTGTTATGATCCTTTGTGATTTCGGAAATAGTATGATAAAGTGATTTCGTTGAGAAAGAGTATAACTGTGGCAGTAGATGCTCTGGATCATAAATTTTCAAATTTCACATTTTTTCCCTACAAGACCTAAAATCACTTTTGTCTTTGCATGTGAGTAGTATGTATATTTTGTGTACTATTTCTGCCAAAGAGTACCTGTTAAAGCTGCAATAAGTTTGATAGTGCTGGCAAGCAACTTCACTGGACTGTCATCTGTTAGAATGCTTGCCTATTTGACAACCAAATATAAGAGCTCCATCGATAGGTTAACAGAGGTTTAACAACCTTTTTTTTTTTTTTTTGCTTTGACACAAAACTAGGATAACCCCTCATAACCCAAAGATAACTTTGTCAGAGGCTTCTCCCTCGATAGTTTATCCGGACTTACCAGGGGTATACAAGACTTATGTTAACAAGATATTTTTCAAGTTGAAATAGCATTTACCTGTACTACTAACTCTACCTTACGAGGGCTAATAATTACCTGGGTCGCTAACTAAGTTGGTTGTGCAGGTTCATGCTGCAGCATTCAAAGAATCTCATTTATGAGTGTCCTGTGCTGGATAGGTTTGGCAGAGCTTCTGTACCATAACTTAAAAAAAGGATACTGTAAAACCCACATTTATTGCTGGCGAGTCATAAAGACGAACGGTTGTTCCAATGTTGCCAACTCAGTGGCAGAATCTTCCCCACAATCATTCTCGATTAGATTAGATTGTGGTAGAAGTCACTAGCTAGATTAGATTGTGGAAGAAGTTCACTAGCTAGATCAGGAACCGGTTCTTGTATCAAACGGTAAGAAGTTTTGAGTTCTGAACATAATCTTTGTTGTCGAATCCACTCATCTAACTAAATATACTTGTCAAATAGTGACAAAAAGGGCGCGACAAGGTGATGCAAGATAACTAGCTGCTGCTGTGGGTTAATTAGATCCCCCCATCTCTCTCTATTTCTATCTCTTCCTGGTGGGTTAATGGCAACAGATACCACTGATGATGGTGTAGCAGAAAACTTGGGGACGCGTGTGTGAATTATTGGCACGCCCCTGCTGGAGTACAGTGTGCTGATCAGGTAGCACAGTTGGTGGGGAGCCAATTTGTCTGGGTTGGGTCCATCTCTGTGCTGGGTCTCTCTCTTTTTGGTGCTGTTCGAAGAAGACACAGGAAAATAAGCAGAGAAGAAGATAAGGGGGTACGCACTGGTGATGGCTGCAAGTCGGCACCTTTTAATGATGGAGAGGTGACAGATCATGAATTCTGGATAAGAAACGAGACAGTAAGATCCAATCCTGCCGCAATAAAAAAAAAGGAATTTTTTTTCTTCTGGATTTCCAGAGTAAAGGTAACATTTCAATCCCTTGTGATCTTGCTCCTGTCACTTGCTGTAACATGTTATATATCCTTTGGTTATAACTTAATTTCGTGGGGGCAGAAGTAAATTAACTCTAATCAATCATCTTGCATCTCTCTGGCTCGCAGAATGTTCGTGGAGTCGTGCAAGCGCCTTCGCTTGATGAAGAGCTCCGAGGCTGTCAATCTGGCTCCAAGGACGCCTCAGAGATCCACCAAAGCAGGGTGATGAGAGACTCAGGCAGAGCTGGCAGCTTGTTAATTAATTAAGAGATCATGTACTGATGTACATGTTGCTTCTTGTCCCCTCTTGGCTTTTTGTTCAGAGTTTCCACTGAGGCCAGGTTGTGAAGAAATAAGCAATGTTCCTGTAATATAGTGGTGTTTTTTTTTTTTTTTT
>TRINITY_DN27213_c0_g1_i2_1
CTTCTGTTGGCAAAGCCCGTGTCCGCGGAGGAGCTTCTGGCTCTGGGGTTGGCGTGCGAGCCCTACGGCTTCGATTTCCCGGCTTCTCCGGAAAGAAATCGTCTTTTCCACTGCGACTGGGAAAATGAGCAGCCGCGCCACCCGCACTATTTATGTCGGCAACCTTCCGGGTGATATACGCGAGAGGGAAGTTGAAGATCTGTTTTACAAGTATGGCCCCATTGTTGATATAGACCTGAAGATTCCTCCCAGGCCTCCAGGTTATGCTTTTGTTGAGTTTGAAGATGCTCGTGATGCTGAGGATGCTATCCGTGGTCGTGATGGTTATAATTTTGACGGTCATAGAATTCGGGTTGAGCTTGCACATGGTGGACGAGGTTATTCATCATCAGCTGATCGACATAGTAGTTACAGTGGTGGAGGTGGCCCTCGTGGACCTTCCAGGAGGTCGGACTATCGTGTCCTTGTTACTGGTTTACCAAGCTCTGCTTCCTGGCAAGACTTAAAGGATCATATGCGTCGAGCTGGAGATGTCTGCTTCTCCCAAGTGTTCCGTGATGGGCGTGGCACTAATGGAATTGTGGATTACACAAACTATGATGACATGAAGTATGCTATTAGGAAACTTGACGACTCGGAGTTTCGAAATGCCTTCACACGGGCATATATACGGGTTAAGGAGTATGATTCTCGCCGTAGTCCTTCCAGAAGCCGCAGCCGTTCCCATTCAAGGAGCCGAAGCCCAAGTCGTAGTCGCAGTGAGGATAGAAGTAGAAGCTTGAGCAAGTCTCCAAAGGTGAAGAAACCTCGATATTCTCCAGATAGATCTCGATCAAGATCTGTCTCTTTACACTCCCGTTCAGTGTCTAAAGAACGATCTTTGTCAAGATGTGTGCTTATGCGGCGATTTGGGGAATTAGGGACAAACTGGGATTTAGCGCTATATGCTGTTTCGGGAGTGAACAAACGTTGGAAACAAATTATACCACTTGATGGCATTTGGAAGATGTCCTTTGGATCAAAGTGAGACAAAGATGAACAGCAATGTTTACGTGACAAAGTGGCTGTGGATGTGATTAGCGGGGAATTGGCTCAACAGTCGGAGGTCAAAATTGGTTCTATCATTTATCCTCAGATGACTTTGCACCAATGAGAGTCGCATCTGGATCTGTTGTTAAATTTGGTGTGGACAGTGGAAAAAATGGAAATTCATGTTTACGTTAAAACATGGTCCCTCTCAAATTTAAAACCACCAACTTTGGATTTGCCCGGATTCCTATTTATGGTACTAACGTTATCGAGGTCACAATCCAGTAGAACTGTTACCAGGTGATTCCTCTTATTCTGTTTTCTTTTGAAACAATTTACTGGTAGGTTTTTGTCACCTTTTTTTT
>TRINITY_DN27213_c0_g4_i1_1
TGCAGACCTGCGACAGTATCATATTTCTTACTACACCTACTTCGTTTGTAAGCTTGCATTTCTAGTATTATTTCCTAAATAGCACCAGTTTCTCCCTTCATGTGTTTATTCAAGGATAATCATTGAGTAAATGTCTTTAGACACTTTCAGAAGAATCATAACGTGGATGTCATGTCATATGTCTTCATTTTTCCCCTCGTTTGCATTATTAGACATTATGATGTTATGTCATTATTCTTTTTAAACTACTTTTAGTTGATTCTCCGGCGTGGTTGCCAGATGCAATTATTGAGGCAATGATACAGTTAATATCTTTATCCTTTGAAGATGAATAAAGTG
>TRINITY_DN27299_c2_g1_i10_1
ATGAAAGTAATATTAATATGCAAGAAAATGAGGAGCGGACAGCAGAGGTAAATGAGGAAGTTGATATTTTGATTGGGTATGATCAATTTCTTCATTCACAAGTATTATTGCAAGACTCTACGTCTGAACTTGATCAATATTTGAGCGAAAGTGTTGTATCTCGAAATCAAAAAGGTTTTACCCTCTTAAGTTGGTGGAAAGACAACACTATTAAGTACCCAGTGTTATCAAAAATGGCACGAGACATTTTAGGAATTCCAGCCTCTACAGTTGCTTCAGAGTCTGCATTCAGTACAAGCGGAAGAATCATTGACCAATATCGGAGTTCTTTATGTCCAGAAACAGTGAGGACTTTAATTTGTTCACAAGATTGGCTTAAGGATAGTATGGAAGAATTAATCATATCTTCAGATAGTTAAGGCTCATAAACAGTTGATGTTGTTCATGGTGATGGATATCACTATAAAATGGATGCCTTTTGATGAATTCATTGACCAACAGTTCTATCAAGAAGATTGCATGTCCAGGAAGGCAATTGAGATTTGCCTTGCAATACAAAGGGTTCACTGCCCACCAAGTGATTTCAAAGTTTGAAGAGCAGAAGAGATGTAGGCAGTGAAGAGCTTTCAGTTTTGGGATCCACCTTGATTCAGTTCAGTCTCCTTTCAGTTTGTTTTTCTAGTTTTTTTGGTCAGTTTGGTTTTCACTTGGTTAGTTTGTTTCAGTTGTTTGTTTAGTTTTCTGCCCTGTTGGCTCTGAGTGTGTCTTATTGTTGCTTCATGTTTTCAGTTTCTGCCCCTGTGTGGCTGTTTAAGTGTGAGTCTTGACTCTGTAATCATTTCAAAGTTTGATGATAGATTGTCCTACCAAGATCTTGTGAAACCCACTAATGGGTGTATCTCAGACTGAACCTGAACTATAAAATGCAAATGTGTTATGTATGTGCTCTGATGTAAGTGCTTCATTATGAGAAGTTGAGAAC
>TRINITY_DN27299_c2_g2_i3_1
CCGCCGCCACGCCGTTGTCGTCAACCCACATCCGAAGCCCCCCTCCTCCAACCTGTCCACGCGATTAACCCCGTCTGGCTGAACCCTGTTCGCCAAGGGCTGGAGGCGAAGAAGAAGAAGAAGACGGAGGCGGCCAGGAAAGTGTAGGGTGAAGCGTGCGAGGACCAGCCAGCTCCTCGATCGGTTTCTATCGTTCTTCTCCCCCTTCGTTTTCCCTTTCCCATTCGATCACTGGGTTTCTCTTCTCTTACGCTTTTTGCACCTGTGATTCCTACTGGAATCATCCGTTCTTGAGTTTGTTGTTGCCCCTGCGGCGGAAAGTTTCAGCCTTTCGAACGCCGGAGGCTGCGTTCGGCTGTTCCGTGTGAGAAAGGACCCAACTTTGTGCGGGTACGTTTCAATCCAGAACGAAATTTGGGTGCGAGCATCATCCAGATCATATGACGATCGGGAGCTTGGCGTCGACGGCGCCGGCGGAGAGGAAGAGGTCCGGCCGGAAGGGCAAGGAAGCGGCGGACGAGCACGCGCCTCTGCTGCCTAGCCGGCGGGAGGGCGGCGCCGGCGAGCTCTCCGAGTTTAACGGGGCGTCCTTCGCGGGGGGCGTGCTCAACCTGTCCACGACCATCGTGGGCGCCGGCATCATGGCCCTGCCCGCCACCATGAAGGTGCTGGGTCTGGTGCCGGGCATCGCCATGATCGTGCTTGTGGCGTTCCTGGCCGACGCCTCCATAGAGATGCTGCTCAGGTTCAGCCGGCCGGGGAAGAAGACCTCCTACGGCGGGGTGATGGGCGATACTTTCGGCGAGGTTGGGAGAGTGCTGCTGCAGGTCTGCGTCGTCGTGAACAATGTGGGTATACTGATCGTCTACATGATAATAATTGGTGATGTGCTTTCTGGGACTGCTTCAAGTGGTGAACATCATTCTGGCATCTTGGAGGGATGGTTTGGCATGCATTGGTGGGACAGCCGTTTCTTTGTTCTCTTTATTACAACTGTTGCTGTTTTTCTGCCATTGGCATGCTTTAAACGTGTAGATTCACTAAGGTACACCTCGGCGCTATCTGTTGGTATGGCAATAGTATTTGTTATAATCACTGCTGGAATAGCCATTGTGAAGTTGCTCTGTGGAAGCATACCAATGCCCAGATTAGTACCCAATGTTACAGATTTGACATCTTTCTCGAAACTTTTCACAGTTGTGCCTGTCATTGTTACTTCGTACATCTGCCATTACAATGTTCACACAATACACAATGAGCTCGAGGACTCATCTCAGATACGACCAATAGTTCAGGCATCACTTACGCTGTGCTCCACTGTCTACATTACTACAAGCTTCTTTGGTTTCCTGCTCTTTGGAGATGACACCCTTGATGATGTGCTCGCCAACTTTGATTCCAACCTGGGAATCCCTTATAGCTCTTTTCTTAACGATGCCGTCCGTGTGAGTTATGCTGTTCACCTGATGCTTGTGTTCCCCATTGTCTTCTTCGCTCTCCGACTCAACGTGGATGGCCTTCTCTTTCCCTCAGCAAAGCCTCTATCTTCTGACAACCGAAGGTTTACTTTAGTCACTGTGCTTCTCATTGCTCTAGTGTTCTCTGGAGCAAATTTCATACCTAGCATTTGGGATGCCTTCCAATTTACCGGAGCAACCGCTACGGTTGCCATTGGCTTCATATTTCCCGCTGCAATTGTTCTCAGGGATCCCCATGGTATCGCGATGTTGAGGGACAAGATTCTATCTGTTTTTATGATTGTTCTTGCACTGCTCTCCAATGGCATTGCTGTCTACAGTGATGTATATTCCATCTTCCATGGTAGCAAAGTGTCCCCTCGAGCTTGAGCCTTTTCCAGCATCTCCTTGCAGAGCGAGGTTTCTGGAGCCTTGCACCCGTGGGTTAGAACTTAGAAGCTCTTCCCCCAGGGTACCTGATCGCTGTGCATATATTGGTCATGTGTTCATATTAACATCCAAGAGGGCAAGCAAATGTCTAGGGAGGCAACTTTTTGTGGTCAATAAAGTAGCAGGCTCATCTCAATCTATAGGCTGTTTGAGTTACATGAAAATTCATGACATGTACATATGTGTTCAAATGCCATAATAAGGTGTTGTGGTGCGGTTATGTTGGATTGGGTGTTTACATCTTGTGAATAAATTCTGTGGAG
>TRINITY_DN27257_c0_g1_i1_1
CAGACGGCGAGGAGGGCCTGGTGGCAATGGCCAGCGCCGCCGACGGATCTCGGCGGCGGCGCCGTCGCCGGAAGGGACGAGAGGGGTCGGGCCCAAGGCGGCGGCGGCGGCAGGAGCAGCAGCCGCAGCCGCAGCAAAGGGACTGGTCCGACCTCCCCAACCTCGCCCTCTTCTCCATCCTGCAGCGCCTGACCACCTTCAAGGACCGCTTCGCCTTCGACGGCGTCTGCAGGGCGTGGCGCGCCGTCTCCAGGCCCACGCTGGGCGGCTTCCTCTCCTCCCAGCCCCCGCTCCTCTGCGGCACCGGCGGGCACCACCTCTGCGGCTTCTCCCGTGGCCCCTCCTACCGAAGCACCCTCCGGGGCCTCTGCCGGCAGGACGCCGCCCTCCTCGGCTTCTCCCACGGCTACCTCATCATGGCGAACGCCGGCTCCCGCAGCGAGATCTGGCTCGTCAACCCCTTCACCGGCCACGAGGTCTTCTCCGTCCCCCGGGTCCACTGCGCGCACTCCCCCGAGTGGGCCGCCCTGACGGATCCCCCTTCTTCGCCCCGCTGCCGCCTCGTGGCTTGGTGCCGGCTCACCATCGTCTACTGCAAGCCCGGCGACCTCTACTGGTCCATGTACTGCTGCGAGACGGAGGAGGAAAGAACCTGCGGCCGCTGGCCGAATGTTGTCGGAGGGGCTCTGTGCGCTCGCAGCCTAAATGGGAAGCTGCTGAGATTTGAGTTCGATCCCCTGCCGAGGGTGACGCGCCTCGGGGTGAGGCATCTGCTGCCGGGCTCGACCAACGTCTGGTTGGCCGCCGCCGCTTCTGGCGGCGGCGGGGAGATCCTGGCGATCCACGCCAATCCCCGGCCGGAGGCGGCGGAGGGCTGTGTGGTCTACCGATTGGACGCCGCCCGTGGTGACTGGGTGAGAATGGAAACCCTAGGGGGGAGGGCTCTCTTGTTCACTTCGGCTGGGTCTGCGGTGTGTGACGAGCAGCCGCACAGGTGGGGAGGCGAAGGCAACTGCGTCTACTACCAGCGGCATCCGGGAGGGGAGGTGAAGGTGTTCCACATGGAGGGGAGCAGGACGGAGACGCTTCAGGTTAACATTCCAAGCTCGCACCTGCAAGGGAAGTGCTGCTGCT
>TRINITY_DN27207_c0_g2_i2_1
GGGAGTGCGAGGGAAACAAGTTGAAATAATGAATAATGCATTTCTGGTTCTTTTTCTTTTCTAAATAAGTGGACCAGAAGGGGAATTTTTATTTCTAAAGAAGGAAAAGGAATCAAATGTTACAACATTTACCACAAACCAAAAGTCTGTCAGTCCATATCTGCTGAATATTAGAACAACATCTTGGATGATTGCAAGGGCAGGACTGCAATGTCTTTATGCCAAATGTGTGCTTGTGGAAGCGTTTAATAGTGGAACAGGCACTAAGTCAAACTTTGATGGGAGCTCATTGACAATCATCAGTAGCAGTTCCAGTGTCTTTCCAGGACTGCATGCTGCATTGCTGTGTATCCCTACTAAATCTGTTTCTCGCAAAATCAACAAAAGTCTCATATACTATGGGTGTCTTGTCAAGCACTCGCAATGCATGATTCCTATTTCCTGATTTTATTGGTTTACGTACTGTACTTGTTAATGGGATATATTGCATGCAAATAAGTGATAATTGAGTATGACTAAAGTGTACATTAATTTTTTATGCAGTATGGAGTCAAAATTTTTGTTATCACATCTTTCAAGAACACCTGTTACATTGAGATACTACCCAGCGTGCAGAAGTCAAAACGAGTTATATTCCTTAGTTTCTGGGCAGAAGTGCACTATAACTCGATATATCCCGAAGGAGAATTGCCAGCATCAGAGTCGAAGAAGAAAAAGAGATGGTGGAACTTCGGGAAATAGATGGCGATCTTATGCCCTTCTCCAGTGGGTATTTGGTTCTATTCTTGCCATGTTCGTCTTTTTT
>TRINITY_DN27286_c0_g1_i3_1
GCAGGATGGAGACTCTGATGAGGAAAAGGAGGGACACCATCACAGGTCTCACCACCGCAGACATGACTATGACGATGAATGAATCTTGTGAGTGGGGTTCTGTCTGCCCCGGTGCTCCCCCTTCAACAGTAACTAAATAAAGCCTGGGTAGGCATTTGTAAGTCAACACCATTACTAGCTGAACTTAAGTTGGGTGTTGCTGGTGGTGCTCCTACCTGGTGATGCTTGAAGCTGTCGTTTGCTTTTGAATAATGCACTGAGACGATCATTTTGCTGCAGGGACTTGTCTGATCTATCTACTATGTTTTTGGACTGTTACAAGAGTTTGGCTGCCCTGAGAGTGTTGTTTTGATCCAGGGACATGCTATTTGTATGCTATGTTTTGACATTATCACAAGACTTGGTGCCATGTTTAGGTGGAATGTCAAAATCTTGCTATTGCTACTTTTTAGTGACTGGATGTCAATGTTGGTACGGATGTAGGAATTTTGAGTATGGAGGGTGACGGTAAA
>TRINITY_DN27260_c0_g1_i1_1
GCCGCCTCCATGCCCCCAACCCTCAGCCGCGACAGACTCCCCTCCTCCCCCTCTCCTCGCACGTCTCTGCCCCCCATCGTTCCAATTGTATGATTTCATTCTTGTATTCTATGTTTCTGCTTGTGAATATGTTGGTTCGTCCTGGCAATTATCTCCCGTAACATTTTCCGTGAGTATCTGATCTGTAGCCTTTCTTTCGAACTTATCTTGCGGCTCTATTACGGACAATTGCTAATGGTTCAGGGTTCTCCAATCTCCCCCTGATTTCGCACGGTTGTTGGTCCTGGTCCTCTATTTCTGGGTTCCTTCATGTTCTCTCTCTATCTCTCTC
>TRINITY_DN27260_c1_g4_i1_1
GTATCTGAGGTAATCACTACTATACTTTGTTTTGCTTTGGAATCCTCTTATTCTGAACAAAACTGTGATTTGTGCTTTACATTGTTCCAAGTGAGTTGATGTGATTTTACAATATTTTTTATAGCTCTGTCAGAATTGGAAATAAATGGGATGCTTGTAATTACTGGTTTATTTCTCTTCCACTGTCATGAAGATGAGGGGTATTTATTTCCTGCTTAGTAGTTTAATAAGGTAGCCTAAGGCTGAAATTGACTGGGAGACCTCCTGTTATGCATGTTTGTCCCCCCCACCACCCCAAAAAAAAA
>TRINITY_DN27226_c0_g2_i1_1
GTTCTGAAGCATATCGATCAAATTCTCGATCATCAGTTCCAATTTGTATACCAGTCCGACTGCTAGCTAGCTAGCTAGCTCCCAATCGATATGGCCGCCGACGTGTGCTCGCCGGCGGCCGGGAAGCAGTACAGCTTCGAGAGGGCGTGCAGGGAGATCCACGACGCGTGGGGCAGGCTGAACCACCTGTGCGAAGCTCTGGCCAGACGCACCACCGGCGAGAGGAAGCAGATAAGGGAGGTGTACAAGGCCATGTACGGAGAGGACCTCGTCGAGCGCCTCCACAGAGACCATAATATTGCACCTGCTGCCAATTCTAACCCAACAGATCACAACAACGAGATGGCGGCTGCTGCGTGCATGTGGATGCTGGACCCGGTGGAGCGGGACGCGGCGGTGGGGAGGAGAGCCCTGGGGTGCATGGACACC
>TRINITY_DN27295_c0_g1_i7_1
ATGTAAATATCATTCACATGGTTCATCTGACGAAGCATTCTCCAGCAGCAGTCATGGTATTACTATATTTCCTGCTGCTTTATGAGTTCATTCAAAATGAAATGAGTACTTATTTTGCTGAATACCTTCAATGAATCTTTGTGGTTTTGGAAATGACCTTGACCTTTGTTAGTCTTTAACTGCATAGTGGCTGATTAGATTCCAACTTCTCCAATCACAGTGGATAGATGAGAGTAACTCTAGAATGGTTTTATTTCTCTCTCACTCATATATTATGAGTCTGTAGAGTTACTCCATACAATGCATACTCATGCGTGGAATAATTTTGCAGCCCTTGGTCTTACCACAATGGTGGATCTTGGCCGACCCTCCTCTGGCAGGTACTTGTTCCTTTCCCTATGCATTCATTGTTTACTGAAATGCTTGCCTGGTACGTCATTTGAATCCCTAATCTTTTGCTGTTATTTCAGTTCACACTAGCTTGTATCAAAATGGGACGGCCAGAGTTAGCCCGGAAGGCCATTGCAGTTGCAGAGAAGAGGCTCTCCGGTGACAAGTGGCCTGAGTACTATGATACCCGAACTGGCAGATTTATCGGGAAGCAATCTCGGCTGTACCAGACTTGGACTATAGCTGGATTCTTGACTTCAAAATTGCTCCTGGAGAACCCAGAGATGGCTTCCATTTTGACATGCGAGGAAGACCTCGAACTTCTGGAAGGCTGTGCTTGCAGTGTGAACAAAAGCCGTCGCACAAGGTGCTCCCGCATCGCTGCTCGGTCGCAGATCCTTGTCTAACTCAGCCATCCTCTCCGATCGCTTCTATATCTCTCTCTTCATACTGTATATAAAATCAAATAGCATCCTCAGGGCACCCCAATCTCCCATGGAAGTTGGTTGAGACCCTCCTGGTACAGGTGAAAGAACACTTATTCTTATGTTCTCTTCCCTCCTTCCGTGCTCATGTTTTAGTTGAGCCATGGACGGGGAAGCCTGAAGGAGCAGATCCAGTCCCTTGAAGAGTTACCTGGGCCTACTCCATATCAGGACATTTATATGTATATTGATAGAAGCTACCATTTCACGTTTATGCTAACTTTTACTTGGATCACAAATTTGAAAGAGAAGCACCAATGTAAAATGGCTTCCATGTGGAGGCTATGCTCTTAGTTAGAAAATTGTTCTCTTTTGACAACTCTCTTTTGATGGTGACTATTGTAACATTATTATGACTTCTTATGTATGTTTCACTGTGAAATATTTGACGCCTTACTGATGAGCTTG
>TRINITY_DN27280_c0_g2_i1_1
AACTTCTCACTGACTTTTTTTCCTCACTTAATTGAGCTATTGAGTTTTCCTCGACCTACGAACATAGTAAGAAGTGGGTATCCTCAAACATTCCACCCTGGAACGTGGTGATACTTCAATCTAGCATCAATTATAGTGAAATCTAGAAGACATACATTTAGGGCATAATCACTTGGGTCATTTCTCATTTATGCACCTTAAAGTCCTGTTCTCTAAGATACTTTATTCCATTTAACTGGATCTCTTCAATGTCAAGTTTGTCAGCTTGCAGGTCATTGTGGAGGACGTTGTAGTTGGGGAACAATGAAGATATCTTTGCTGAATACTAGGCCAACAACGTATATGCATACTTGTAGACAAGTGAGAAAAAGGCTTATGTTAACCCAAATAGAAGTAAAAGCCTAGTCTAAGCTGGACTCAGCGA
>TRINITY_DN27280_c0_g1_i11_1
CCTCCCGTCCTCCATCTCCTCTTGTCTCCTTCCCACTTCTGTTTACCTCCCAAAACATTCCCCGCTGGGGAAACAGATGAGATGGATCGATGCTTTCAAAAAAGAAATCAAAAGCGCAGGAAAAGAAACCACCAATTTGGGTTCTTGCAGGCCGCTTCCTCCTCCCAACTTGGAGTTCCTGTTCTGCAGACGACGTCACCACGCAAGGTGATGTCTCCTTGTCCTGGCGAACCATGGATTACTTGTTCGTGTCGTTCTAGTGCTGGGCCTTGCGAACGTGAAGTCATTGCATTGTGAGAGGCAAACCATGGCCATAACATGCTTCTTTGCGTCTTCCGCTGGGGATAAACTTGGTAATAAGCAAGGTACAAACACACATGACGATGGCAGCTGTCCCTTCTTTTTGTGCCCTCGTCCCCCCCTTTCTGGGCTTGGCCGTCTTGGAACGTTGGCTTGATATCTGGGTCTATGAATTCTGTATTGGAATCGAATGAGTAGGATAGATATCCACAAATCATCCCACATCTTCCGTTTTTTTTTTCTGTGGGGGACCTGCTTGCCGTTCTTCTTCGTCTTCCCCATAACCCATTGCCTAGGCTGCAATTTGGAGATTGCCCAGTTGTGGAATGGGCATCTGTAGCAGGGTGGCAATTGCTTTTGCACTGTGCTGCTGCATTTTGCTTCTCTCAGGTACGCAAAACTTTGGCTTGATTCCGTCTGGTTGTAGGTTTCTTTTGTAGTTCTTATCTGGCTACTTCTTATACATGGTGGCGAGTTCAGTGGATGAAGTCACTGGGTTTAAGAAGGTCAGAGGCGTGAACTTGGGGGGATGGCTGGTGATAGAAGGTTGGATCAAACCATCCCTGTTCGACGAAATTCCTAACGGAGACATGCTAGATGGGACACAGGTACAATTGAAGTCAGTCTTGATGCAGAAGTATGTAAGTGCTTCTAATGGGGGAGGCATGGATGTAACTGTCGACCGAGACGTTGCTTCCTCATGGGAAACCTTTAAGCTATGGCGGGTGTCAGAGGCTGAATATCATTTCCGGTGCGATGGAGGCCAGTTTCTTACAGTTGATACCAAAGAAAGCTTAATTTATGCCACAGCCAAGTCACCTGACATGAATGAGACATTTTATATCGAAAGAAATGAAAGCAGAGTCCACATAAGGCTTTTGAGTGGAAACTACGTGCAGGCCACAACAGAATCTCAGCTTACAGCTGATTACAGGGGAGTACCAGGATGGTATGACAATGAAGCAACATTTGAAATGCTCATTGTTTCGAATAATTTGCATGGTGACTACCAGCTTGCTAATGGACTTGGACCTGACAAAGCTAAAGAAGTCCTGATGACACATAGGAGTAATTTCATCACAGCAGAAGATTTTGGTTTCCTGTTTCATCATGGTATAAATACTGTGAGGATTCCTGTTGGGTGGTGGATTGCACAGGATCCAAATCCACCAGCTCCTTTTATTGGGGGATCACTGGCATCTCTGGATAGAGCATTCTGGTGGGCACAGACATATAATATAAGTTGCATCATTGATCTCCATGCTGCTCCAGGCTCCCAGAATGGGATGGAACACAGTGCTAGTAGAGATGGCTCTGCTGACTGGGCCTTGTCATCAGAATACGTCTCACAGAGTTTGGATGTAATTGAATTTTTGATTTCCAGATATGTGAACCATCCTGCTTTATTGGGAATAGAGCTTTTGAATGAGCCTTCTGTGTCTGCAGTCCCACTTGATGTCTTAGTTTCTTATTATATGAGAGGGTATCAAATCATCCGGAGATACTCATCTACAGTCTATGTTATAATCTGCCAAAGAATAGGGAATGCAGACCCAGTGGAGCTTTATCAGGCCAATATTGGCACATTAAATATTGTTGTTGATTTGCACTACTACAATCTCTTCAGTTCTATTTTCGACAACATGAGTGCTATGGAAAATATTCAGTTCTTGTACAAGAGCAGACAACCTCAACTACGGGCGCTGAACAGTGCAAATGGTCCTCTTGTTTTTATTGGTGAATGGGTGAATGAGTGGAGTTCAACAAATGTCACTCAGATGGAGTATCAAGAATTTGGGAAGGCTCAGTTGGATATGTATGGTGAAGCTTCTTTTGGATGGTGTTACTGGACAATAAAAAATGCCAGGCCGCATTGGGATTTTGAATGGAATATCAGGAACAACTATCTCCCCTTTGGTGCTTCATCAAACAAAAAAGTGCCAATTCATATTGTCATGCTTGTATCAACATTTTTGTTCTTCATGTCAAGAAGGATGACAATAATAGAAGGAATACACCAGTAATCGTCTGAAGGAGAGATTTTACACTAGCTTTTTGTTGTTTTCACCATTGTCATTCCTCTCCATGGATCCTGTGCAGAATAAAGTTCCAATTGCTTAACATTGCCAATGAAATGCCTGCAGAGTAATTCATCTTTGACATTCTTTTTCCCATGTTTCATATGAAGGGTTGATGTTGGCCTTTCACGTTTAAAATGTAACTTTGCTGTTTCTTGTCTAAAGCCATTTCTTGAAAATCAAAATATATGCCCTTTTGACAGCATGGCTGACCATAAAATACCCAAGAAGAAGGACCAATAGGAACCCAAAGTATGTTGGTGGAAGGTCAGTTAATCCCATTATTCTTCCTACTGGAGTGAATGGTATTGAAATTCCAAGTGTGGAGACAGCCATAGTCGAGCAAACCAAAGGCCATGATGCTGTGTCCTGTATGAAAGGAATTTTTTGTGTTCTTATCACATGGATGACGACAGTTTGCATGAGGAGACCTTCAACAAACCATGCAGACTGGAAAAGGCTGGATTTTGAAACTTTATTGGCACCATAATAAAGCCAAAGGAAGATAAAATTTGCTGTATCAAACAGAGAGCAAACAGGCCCATTCCAGAGTGTGAACAGTGGTAATCCTTTAGAAGACCAATATTGTGGGTTTTTTGCATACTCTTCCTCCATTTTATCCCATGGGATTGCAATCTGGCCCACATTATACAAGAAATTTTGAACAAGGAGCTGCCTGGGGTTCAGTGGTTCAAACTGCAGGAACATGGCTGCAATGATGAGAGATACAACACTACTAAAATTTGCAATTAGTGACATTTTTATGTATTTCATGGTATTACCATATGTAATTCTCCCGCACTCTACTCCTGAGACAAGGACATTTAGATCTTTCTCTAGTAGAATTATGTCAGCAAGTTCCTTGGCAACAGGTACCCCTGAATCAACAGAAATTCCAACATCTGCTGCATCCAGTGCGAGGGAATCATTTATTCCATCCCCTAAATATCCAACAACATGCTTTCCATCTTTCTGCAGCGACTGTATCACATGAAGCTTCTGTACTGGAGTTAATCGTGCCAGGACGGTGACTCTTTTTATTGTGTCTTGGAACTCATCGTCATTTAGAATCTCAAGATCTGGGCCTGTGATCACATGAGATGTGCTAATACCAACCTCCTTACACACTTTTATTGCAAGAGCTAAAGAGTCACCAGTTAACACTTTTGCACTTACTCCCTTCTTTGCCAATCTCTGTAGTGCTTGCTTGGCTGAATCCTTAGGTGGGTCGAAGAAAGTGAGAAGACCGAGAAATACCATGTTGCACTCCATAATCTCATCATTGATCATTGTTTCACCACCTGTTTCCTGCTAAAGTGACAAAAAACATTTGAATTGTACAGAACAAATTTGGTAAGAGCTTGTACAGTGTGT
>TRINITY_DN27212_c0_g1_i1_1
TCTCCACCCCCTCGTCGTCTCGGACACCATCGTCCTCGTCCACGGCCTAGGACGCCACCGTCGTCGTCCGCACCGCCCTCCGCCGTCCTTGTCGTCCATAACCTGCTCGACGGCGGCCATCGTCGGGCAACCCTTCGGTCTCGGCGTCTTCCTCCGCGCCCTCCGGCATCGTCGGCGCCGTCGGCCACCATTGTCGTCGCCGACGCCCTAGGACGCCATCGACGTGGATGCTCTCCAATCGGACGCCCTAGGAGCAAAACCCTCTTCCCCGACTGCAAAGCCCTAACAACCCTCAAATCCGCCCCTCCACCGGCGATCGTCCGTTGCGCCCGAGCTGCTGGCGCCGGAGAGCTGGTTGGGCGGCTGGAGACGGGGAATCCGACCCCGACCCCGGTGGAGGCGCCAGAGCTTCTAGACGGCAACTGGGTTCTGATGTGAGTCGCATGATATACTTGGTGAAAATGAGCCTGAAGCTTCAGTTCTTATGGACATGCCGGAAGGGTAGAAGACACAGTTGATCAGGACAAGATTGTATTTTATGGACATACGAGAATGGTAGAAGATGTGGCCATAATTGAAGAGAAATTGTGATTATTTTATGGATATGATGTCTCATTTTCAAAATAGACAATTGTGATCAGGAC
>TRINITY_DN27212_c0_g2_i3_1
TCTCCACCCCCTCGTCGTCTCGGACACCATCGTCCTCGTCCACGGCCTAGGACGCCACCGTCGTGGTTCGCGCCGCCCTCCGCCGCTCTTGTCGTCCATAACCTGCTCGACGGCGGCCATCGTCGGGCAACCTTTCGGTCTCGGCGTCTTCCTCCACGCCCTCCGGCATCGTCGGCGCCTTCGGCCACCATTGTCGTCGCCGACGCCCTAGGACGCCACCGACGTGGATGCTCTCCAATCGGACGCCCTAGGAGCGAAACCCTCTTCCCCGGCTGCAAAGCCCTAACAACCCTCAAATTTGCCCCTCCTCCGGCGATCGTCCGTTGCGCCATGGCGGATAACCGCGTCGATCTGGACGACAACCCCGCGGATATCATCTCCGGGGTGTGGCCGGAGAACTTCTCCCTCCTCAGCTACGACGACCTCCGGACCTACCTGGAGACGCAGATCGTCGACGACGAGATGAGACCGGCACTGTTGGGGGAGGTCATGTCCACCACGATCCGGGCGGCTACTCCCGACCAGACTCTGGAGGAGATCGAGCACCATTTTGAGTTCGTCTCGGGGATGCCGGTAGTGGACCATGAGCTGAGATGCATCGGAGTCATCTCCATGAAAGACAAGAACAAAGCTACGCATGGGTTGAAGTCAAAGGTTGGTGAAGTCATGTCCTCTCCTGCTGTGACCATCTCTCCGGAGAAAACCGTCAAGGATGCTGCTGCCTTAATGCTCAAGAAGAAGATCCACAGAATCCCAGTCCTTAACAGAGAAGGACAAGTCATAGGTATGGTTACCCGCACTGACATTTTAGAGGCGCTTGAGACCGTGTTGGTATGAAGCTTTTTTTTTTGTATAGTTCACCAAATACTGGATGTGGAGTCCTATCTGTGAATGTGTATTGCTGCACTTGCTGTACAAATTATACTTCCCTTCCCTCGAGCTCTGTAAATATTCCGTTTACAAAATATATGGTTGTAAGTTCAGATTGTCTCATATTGTCTTCTTCCGCCAAAATTCTCAGTTATTTATTAGCCCTTATGTTGATGGTCAAACCCAGTTATTTCGGAGGATTTCCATTCTACTACTAAGTTTTGATGAGTATTGAGTAGACATGTAAACAGAGCGGATACAGATCAGATAATGCAAAAAAACTGTCTATCCAATAGAAAAGGTGCACTTCTTTCCATTTTGTCTTATATGTTTACTTGAATACGCTGTCTTTATCTAACTTGGAATTTAAGGATCAATTTAAGAGAAGGTTAAGTGATGCCTTGAAAGCCACATCTTATGGTTAAAGGACTATGTAAGTAGTTA
>TRINITY_DN27222_c0_g1_i1_1
CCCCGCTTCCACACCCCCAGCGTCTACTTCTACCGCCCCGACGGCTCCGCCAGCTTCTTCGACGGCCGGGTCCTCAAGGACGCCCTGGCCAAGGCCCTGGTGCCCTTCTACCCCATGGCCGGCCGCCTCCGCCGCGACAAGGACGGCCGGGTCGAGATCCACTGCAACGCCGAGGGCGTGCTCTTCGTGGAGGCCGAGACCAGCGCGTCGGTGGGCGACTTCGGCGACTTCGCCCCCACCATGGAGCTGAAGCGCCTCATCCCCCCCGTCGACTACTCCGGCGACATCTCCTCCTTCCCCCTCCTCGTCCTCCAGGTGACCCACTTCAAGTGCGGCGGCGTCTCCCTCGGCGTCGGCATGCAGCACCACGTCGCCGACGGCTTCTCCGGCCTCCACTTCATCAACTCCTGGTCCGACGTCGCCCGCGGCTTCGACATCGCCATCCCCCCCTTCATCGACCGCACCCTGCTCCGCGCCCGAGACCCGCCCGCCCCGCGCTTCCCCCACATCGAGTACCAGCCCGCCCCCGCCATGAAGACCCCCCCGCCGGAGGCGGACTGCGACAAGACCTCGCCTCCGGCCGCCTCCGTCGCCATCTTCAAGTTCACCCGCGAGGAGGTGGACATCCTGAAGGCCAGGGCCCGGGAGGAGGGCGGCCGGCAGTACAGCTCGTACGCCCTCGTCGCGGGGCACGTCTGGCGGAACGTGTGCAGGGCGCGGGGGCTCCCCGCCGACCAGCCGACCAAGATGTACATCGCCACCGACGGGCGGTCCCGGCTGCGTCCCAGCCTCCCGCCGGGGTACTTCGGGAACGTCATCTTCACGGCGACGCCCGTCGCCGAGGCCGGGGAGATCCTGGCGGGGCCCGTGGCCACGGCGGCGGGGAAGATCCAGGACGCCCTGGGGCGGATGGACGACGAGTACCTGCGGTCGGCGCTGGACTACCTGGAGCAGCAGCCGGACCTGTCGAAGCTGGTGAGGGGGGCCCACACCTTCCGGTGCCCCAACCTGGGGATCACCAGCTGGGTGAGGCTGCCCATCCACGACGCCGACTTCGGGTGGGGGCGGCCGGTGTTCATGGGGCCCGGCGGGATCGCGTACGAGGGGCTGGCCTTCCTGCTGCCCAGCGCCACCGGCGACGGCAGCCTCTCGCTGGCCATCTCCCTGCAGCCCGAACACATGACCAAGTTCCAGAAGCTTGTGTACGACCTCTAGCTGTGTCACTACACATACATGTACAATACAGCAACGCGAGGAGAAGTCTACGGATGGATGCCCAGCTCTCTCTCTCTCTCTCTCTCTCTCTCTCTCCATATATATATATGGGGTGTGGACGATACGTATATCCCTGTACCAAAAATCTATCTGTGCTGCATGCTTGCTTCAGGATACCGCTTCTAAAAGATGGTTGTTGAGGTGCTACATACAAATTTTACCCTTCTTGTTCAGGACAGTTCACGAGCAGGGTTTTTTTTTTTCTTATATAAGGGTGCTTTTGGGAGCATATGTTTCGGCAGGGCATGCACTTGCAGTTCCTGCTTCCTGATCAGATGAAGAAAAGTGATGTGGAAAATTGTATAATGTTGTTTCTTTCTTTTCATTCAAAATATTACC
>TRINITY_DN27293_c2_g1_i7_1
CTTCTGCCCGACAGCAAGCAATCTTTGGGTAATCTCTTTCACATGGGTCCTAAAACTTTCAGTTTCCTTGTTCGATTACCCAATCAGAAGCCGACAAAGATAATTTTGGATGAAGAGCGTCAGGATAATTATATTTCCAGAGATATTGTTGATCTGTTGTTGCAAACAGGAGAAATTATTGTTGAGGGTAACCAAGCTTTCGTTGAGTTCCATCGGCATTTTAAGAGTGAAACTCTGCTGAAAACTGTTAATTATTTTGATGGAGCATATTGCACTATTGATACTTCAACATCTTACATTACTTTAGGACAACAATGGATGAAAGAGAGACATGTTGATGTGGATTTTACTCAATCTATTTGCATTATTCAGCCACCACATTTATCTGGAAAATATTGTTTTTCAAAGTACATTCCTGCTCAGATCAAACCATCAATTCAGGATGTTATATATGAAGCTGCTCCTGCAATGGCCGATGCGTATGAAGAAGAGATGCGAGCATGGTCTATGTTACAAAACACTTGGGATCAGGAATTATTTGTTGCTTCGGGATTAGATTTGATAGATGAGTCGGTCCTCATTGCTAACTCCTCTTTTGTGAGTAACGTATCGGTAGTTCTTGACACAACTTGGGATCAAAGTTTATTTATTTTGTCTGAATTTGATCGGATTGATGGCACTTTATTCGGGATTGCTCCTGCAGCTACACCATTTGATGCTTTACTATTTCAAGAGTCACCTCACGTTGATATGATTTGGATAGATTTTTGTGAGGCACATGCTGACTGCCAGATCAAGATTCCTGACATGATCGTTTGCTTGGAGCTCTACACTCGTTCTCTCTCGTTTGTTTTCGTCATATTACGCCACTTCAAAATTCGAGGACGAATTTTCTCGAACCGGGAGAGAATGATGGGAATCGAGATGCATGG
>TRINITY_DN27284_c0_g1_i1_1
GGGAACCATGGATTCGAGCATTTGTAAGTGTAATTTGAGATTGCATGGCTCGTTACGTTCTAATTAACTGTGAATCTGAGCAGATTCATTCAGTCTGAATTTATCTGTTTACCGTGGTTTTAGCCAGATTTGGTACCAGGCATGTTCTTGTTCTGTATGACTTCCCGCCGAGTACCCGGACTACAGAATTGGAGAAGCTTTTTGAGGGTTTCAGGGATGATGGTTTTGTCATTCGATGGGTCCATGATACCTGTGCCTTAGTGGTATTTCGGACACCATCTATTGCGGATCAGGCTCGCAGCAGTGTTATTTGCCCTTTCAAAGTACGCACAATTGATGAGAGCGATAAGCTTCTAAGTCAAATCTCAAAAAAAGATTTAGAACCACCTTATCCGAGGCCAAAGACATCAGCAAGGACAGCGCAAAGGATGATTTCTCAGGTAATGGGTTTAAAGCTTCGCACAGATTTCAGCTCCCGGGAGCTCAAGATTCAAGAGGCAGCAAGAAAAGATCGAATAAATACGCGGCAAGTCTTGAAAGATGATGCTTGGGGTCCTGACGACCCATGAAGTTCCCGGTAGCCGTCTAACGTGCCATTTGTTTCCGTTGAGGAAAGAACCTTCTCATACTTCACTGGCCACCATGTATGGCTTCTGTGTCTTTATTTTCCTGGGGGACAAAAAAGA
>TRINITY_DN27262_c0_g5_i1_1
AATTAAAAGGGACAAAGTGCCTTTCAAACTGACACAAAAACTTATAATCTCTTATTTTTTTGGAACCCTTTTCAGATGATAATACTTCCAGAAAATGAGAGAGAGGTGTCCAGTACTCTTCTTTTGCCAAATTGAAAAAGTTGAAGATGATAATAGAGGGGGTTCCACTTACCCCCAAAGTAATCCTCCTCTTCTCTAATCGGCGCCCATAATTAATGCACCAAAGACGAATGTCTAATTTTGTTTTTCTTTCCATCACAGGTAAATCTATTGAATGCCAACCCATTCCACATTTTACTCCTGAAATAGGAATAAAAGTCTGACATAACTATGCAAATTTGAGCTTTTCAAATGCATTTTCAAACTTTGCTTTTGCCACATCTTACTTCCCAAAGATAATTTCCAAATGCGGAGATACCTCCACTTGTAAATGAGTGAAAATAGACTTGGTGGTTGGACATATGCACTGTTGCCATAACTCGGTGTTGGTTGAAAGATGTGACAAAATCTTAGTGGATACTAGTAAAAGAGCTCGTGAAAGGCTTAA
>TRINITY_DN27215_c2_g1_i11_1
GATCGTTAACTTTTAAGTCATTTTAAATTTTTTTAAACAATTGAGCTTCCCGTGCATTGCACGGGGTTAGGACTAGTCCCATCTATTTCTAGGTCTACATCAATCGATCGCGGTTCACCTTCAGCAATTAAGCTCTCTTTGATTGAGGGTTAAACTACCAAAAGATAGTTTAACTCGAGGTTCACTTAGGGGTGTTCAATTCTCGGGCCAACCCGAGAAACCGAACCGAACCGAACCGTTCGGTTCGGTTCGGTTTTTTAAATTGTTTTTCGGGTTAGTGAACCAACCCGAACCGGGTTCTTTTAACTGGGCCGGTTCGGGTGAATTTTTTAAAAAAACCGGACAGACCCGAGCTGAACCGAACAAGGTCCCCAAATCCCTAATCGCCGTAATCGCAAGCTTCCTCCGTTCCTCGCGGCGTCGCCGTCCTCTTCCAGATCTTCGACCGACGGCTCCAGTGTTGCCGCTGCTGCTGCGCTAGGCGTGGTGGCCGAGTTGGGGTCCCGGCGGCTTGGGGTCGTGGAGGAGGGGAGGCGAGGGCGGCCATCGGAGATCCGTCCCGGCTGCGGATTTGAGGAGACTCGACTCCTGCAAAAAGGTGCCTACCTCTTCTTCCGCCGCTGTCGAAGATTTCGGATTTTGGCGGTCAAATATTCTTGGGTTTTTGTTCTTCCGCCTGTGGCTTGTGGGGTTTGACCTTAAAGATCTGTGCTGGTCGTTCTCCATCTTCTTGAGTCCAAAAGCGCAGCTATGGTGGGTCACGGGGAGGGGACGAAGAAGACTGGAGCAGAGATTTCGAATTTCATCCGATTTCAAAAACAGTTTGACAAATCGACCGCCTTAATCGATCGAGTTTTTATGTTCGGAGGGAACAGAGATTAAATTCCCAATTCATTACTTGAATAATTTTTAAGAGCTTAGTTGATGTAATCCCATTCCAGATCGAATCTCACACACTCCATTCTCATCATTAATATTGGCCGAGATTTTTTTCATAGAGAAAAAAATACCCCCCACGCCCCACCAAAATGGTAATTCCATTTTTTTCTTCCTTGAGCAGAACTTCTGTGTTACTGCTGTAAATGCTCCCATAATT
>TRINITY_DN27202_c0_g1_i1_1
GGATTTTAATGGCAAAGGTGGAGACGCCGTGATCATATTACAGCTCGATCGATCTCCTCAGCGTAGGTAACGCGTATGTATGGTCACTCGCCCGCCATCTGGAGGGCCGACGTCCTCTGATCCCTATAAAGCCTTCCAGCTCTCCCTCCACTCCTCTCCTTGTCGAGCTCATATGCTTCTCGATCGATCGATCGATCCTTCCCTTGCTTTTGGCTTCTTCCACCCCTGCAGGATCATCTCCCCGTACGCGCGTGCTGCTTACCTGACCCTTCTTCGCCTAGATCAGAGACTATTATAGCTGCATAGAAGGAGATGGAGGTCAAGAACCGCGGCCACGGGCAGGCGAAGAAGGCCGTGTGGGACTGCGACAGCGCACTCTACGACTCCTTCGAGCTCAAGTCCTTCAAGCAGCAGCTCGACTCCGCCATCGCCACCAGGTCCTACTCCATGCCACACCTCTCCAACCCTGCGCCCGCCCCGCCGCCGCCGGCGTCGACGGCGCCGGCGCCCAAGATTAACAGGCCTTCCAGGATCTCCAAGTCCGTCAACAGGCTCCTTCGGGCGCTGCTCAGGATGAGGCCCGGCCACGGGGCGCGGTCGCGCGGGTACGGCGACATGTTGTTTGGCGGCGGCGGAGACTTGCACGGCCTGCGCGCCAACTACGGCGGCCTGACGACGATCCCCGAGGCCTGCGAGAAGGACGCCGCCGGATCCCCGGACCTGATCAGCTCCGTCCTGGGGAAGTCCATGTCGGAAAGGTTTGCGGCTCCCGCGGCCACGGCGGTCCGAGTCTCGTGTCCCTGACTCGGCGGCGGCGTCGGCGGCGGCCACCATGACGAGGGGACTATTGCGTACATAGCGTGGACCTTGTCTTTTTTATTCGACGTTACTTGATTGTGGTGTAATTATATACTTAAGAAAATGTTGGTGACGTAGTTATCTAGTCAGAATATAGAACAGTGGTCGGAAAGAAAGGGTTAATCTGTGCTTTCTTAGCTTCTGCACAGAAAACGGGGTTATAGGCCGGAGTCGGTAGCTAAATGGGGTTTTGGTCGGCCGGCCATCTCACGGCTGCAACTCCTTCGTCCTCACCTGTGCAACCCTTCTCCGGCCGGCCAACTCACGGCGCTCTCCATTCCATGCCCATGTGGGTACGTGCTCATGCTTTCGTGCAGTGACGTCATTGGGGCATGGTTTGTGAGTTCCATGTCGCATTTATCTCGATCGGCTGCTCGAAGTGTAATTCCACCAATCTCTGCAGGATGATTAACTCTCTGATCAGAGCGGGACAATTATTAGTTCTGTCGGATCTGATATTGATGCCTGATCTACTGAGAGCTTTTATTATTCGGAGCAGATCTTGTTTAGTTGGAAAATAATACATTTGAATAAAAGTTGTGGAAGAG
>TRINITY_DN27203_c0_g1_i1_1
CCGCCCCCCGCCGGAACCCTCTCCCTAGCCCGCCGGCGCCGAAGAAGCCCACTGGAGAAGCGCCAGACGCCGGAGAACCCCCGCCGGAGCGCTGCCGTTGCCGGTGAAGAGCGAATCGCATGCGTTGGTGCACCTTAGGCCGAGTCGCGGATCGACTTCGGCCTGACTCGCCCCGATTCGGGGGAATCGGGCCGATTCGATCCGCAATGGCCAACCATGCCGAGAAAAGCCTAGAATATTCTTACAATATTCTTAGTTTCCATGTATATTTTTAGTTTGTGTAGTACCGGGTTTATTGGTCTTATGCACTATTTTGTTTAGTTGAGCTAACATATATAAATTGGTGACCTGCTGTTTCTCTCACTTCTTTCATCAAATTT
>TRINITY_DN27209_c0_g3_i1_1
CTCGGTTAAATTTGCTCGCGTCGTCTGGGTTTTGTTAATTGATTATATAGGACACAGCTTGTAGCAGCAAGGATCCGACACGGTTATGTCGATGCATATAAATATACTTCTTCTTTTTGGTGACGGGAAACTCCGGTTTCATGGGATCTTAACAGACTTAGGAAATTGGTGTTCGAAAGCATCAAGAATTATTTAGGCCTCATACTTTCTGTGTACCCTTATTACTTTCACCCAATGAACCGTACAAACTCTGAGTGAGGAGAGGTATAATTATGAGAAAACACCGGGTAAACCCCCTCCCTGAGTGTAGGTGGAGTCGAACCCACCACCTCTCCTTTTGAGGAGGAGGTGAGTTACCAACTCACCCACACCCCCTTCCCATATATATATACTTCTTAATTTGTCTTCGAGCTATATATGTGTGTTGTAAGCTAGGGAACGGTACTGTTGAGC
>TRINITY_DN27209_c0_g1_i5_1
ACTCCAAAGTCCAAACCTTCATTTCAGAATCTATATCTCTCTTTTAAAGTGGAGACTCTGGTGACTGGAAGAACGATCATCGATCGGGAACATCTACTACTCCAAAGTCCAAACCTTCATTTCAGAATCTATATGGTTTCAAAGAGATATGTGAAATTAATGTAACGACCTCATTTTATCTCCCAAAATCTAATTATATTCGACCTATAATTTCCATTTCATTTGATCAGCTACTACGGCGGCGGCGCCGGTGAGGTGATGGCCGGAGCTGAGAACGACCCAAAGTGCAAGTGCGGCCCCGGCTGCACCTGCACCACCTGCCACTGCGGCCATTGATCACGGCCCCTGCTGAGATTGGATGATGGATCTGCTCCTGGTTGCTGTCATCATATGGTATTATTAAGGAGATGAGAGCATAAAAAAAAAATCTTATCTGCCTGTGTAATAATTAATGTGTTTGCAGTGCTGAGTGTTGTCGTGTCTCTTGTGATCATGTGTGGTGCAGCTAGCCGGTAATGGAGTACTGCGGCCCGTGTATGGCTTTCTAGGACCATGCAGTTCTATGCCCGTTGGATGTACTAATTATTCTGCTGTTTAAGCTAAAGAAGTACGTACTACTTCATATTACTATATATAATGGTTGCGTTCACTGTGTGTGTTGTGGAAAAAAGGCAATTTGGGAGCACGTCATGTGAGGAAGGGTATTCTTGCATATTCCATCCTCTTAAAAATTGAATAATGCAAAATTATGAGGT
>TRINITY_DN27251_c0_g2_i3_1
TCTTCTCCAGCTGTGGCCGTCCCGGGAGGAGCCCACTGCTGCCTCCTCGCTTCGTCGTCGCTCTCCTCCCGCTGCTGCTCCTCCTCCTGCTGGTCGCGGCGCCGACGTACGTCGCTGCTGATGGCGAAGTGTTCGACCCCCTGATCCGGCTCCCCCGTGGCGGGGACGGCGACGGCGATGACGACGGAGGTGTCAGGGTGTGGCCGCCGTCGGTTTTCTCGGTGGATCGGTTCGGAGCGGTCGGAGACGGGCTTCACAATGATACGGAGGCATTTCTACTTGCTTGGCAGACTGCTTGTTCTATGCCAGCAGCAGCAGTTCTTAAAGTTCCAGCCAAAAAGACTTATCTTGTTGGGCCAATCGACTTTCCACGGCCTTGTACCTCAAACTTGACTTTGTCGATCTTGGGGACCATAATTGCTCCTAATGATCCTCATGTGTGGCACAATTTGAATCCGCAAAAATGGCTGTACTTTCATGGCATACATTATCTCAATGTACGAGGAGGAGGCACCATCAATGGCATGGGAGAAAGATGGTGGGCTCAGTCATGCAAGGTCAACAAGACAAATCCATGCCACCATGCCCCTACGGCCATCACTTTTCATAGATGCAAAGACCTGAGGATACAGAATTTAATGCTAGTGAATAGCCAACAAATGCACATTGTGATTAGAGATTCCATCAGGGTGAAGGCATCTGGTCTCAAAGTGATTGCACCTGTGTATAGCCCGAACACTGATGGCATACACATTAGTTCATCAGTTTATGTCGAGATTAAGAACAGTGATATAAAGACAGGAGATGATTGCATCTCCATTGTGTCCAATTCTTCTAAAATCAGGATAAGAAACATTGTGTGTGGACCTGGTCATGGTATAAGCATTGGAAGCTTGGGAAAGTTCAATTCTTCATCCTCTGTGAGTTATGTTCATGTTGACAATGTGACTTTTTCCAACTCTGAGAATGGTTTCAGGATCAAGACATGGCAGGGAGGAACAGGTTTCGCCCATAAGATGTTTTTCCGAAATGCTGTGATGATAAATGTCTTACACCCCATCATCATTGATCAATATTACTGTGACTCCCTTCTCCCCTGCCCAAACCAGACCTCTGCAGTGAAGGTAGATCAAATTTATTTTGAAGGCATAAGAGGGACATCAGGAACTCGGAATGCAGTGACAATCATGTGCAGCGACACTCTTCCGTGTGAAAAGATCTTCCTGAAGGACATCCAGCTGTCCTCAACCTCTGGAGGACATGCAGCGGCATCCTGTTGGAAAGCCTATGGATCCAGTTATGGCTTTGTAGATCCTCCTTCCTGTCTCGGAGACCATCG
>TRINITY_DN27277_c0_g2_i1_1
AAACGAGGGGAACACGGCAAGGTGCAGGAGCTGTGCGTGTACGAGATCAACGAGAGGGACCGGGAGAGCCCCGCCTACCTCCGCCTCAGCCAGAAGCAGGTCGAGAACGCCCTCGGCGACCTCGTCCCCTTCACCAACAAGCTGTACCACGGGAACCTGAAGAAGCGGCTGGGCATCACGGCGGGGCTGTGCGTCCTGATCCAGCACGTCCCGGAGAAGAACGGCGACCGCTACGAGGCCACCTACAGCTTCTACTTCGGCGACTACGGCCACCTCTCCGTGCAGGGCCCCTACCTCACCTACGAGGACTCCTACCTGGCCGTCACCGGCGGCTCCGGGGTCTTCTCCGGCGCCTACGGCCAGGTGAGGCTGCAGCAGCTCGTCTTCCCCTTCAAGCTCTTCTACACCTTCTACCTGCAGGGCGTCCCCGACCTCCCCGCCGAGCTCCTCGGCGCGCCGGTGCCGCCCAGCCCCGCGGTGGAGCCGGCGCCGGAGGCCATGGCCTGCGAGCCGCACCACACCATCAAAAACTTCACCGACTAGGTGGTGTGAAGACGCCAGGGGGGAAGACGGGGCAGGTCTGGCTAGCTGCTCCGCTGGAGCAGCACCTGCCTTCCCCATTTGAAGACCTCCTGTTCTTGGAGTTCGCATGTGAGACTAATGAGACGGCTTTCTTCTTTGGGGTGTCAGTTTTGTGGAGTGAAGACAACATCATCAGATCTTAACTACCGGTTCTATGTGAAGAGTTTGTTAATTTGAGATCCTCTAATTCTTATATATGTGGTGGAATGTTATGTG
>TRINITY_DN27278_c0_g3_i3_1
CAGGCACTGATCTCGAGGCGATGCCTGGCGAGGTGTCCGTCTCTGGCTGAAGCGCACCGGCCAGACCGCCACTCCAAGGACGATCGTTCGTATTTTATTTATTTTGCTTATTTATTTCCTTCTGACAGGCCTGAATAATAGTAGCAGGAGCAGTAGGAGTATTTCAGAAGCCTCGCTGATTTTGATGCACTGGAATATGAAAGGAAGTAGAGAGAGATAGAGAGGGGCAGAGAGATGGGCGGCCGCAGAAGAAAGTGAGAAGAGGAGAGAGAGAGGGTGTAGTGTACTGCATAAGGATTCAGGCTCACACCATTGTGGTTTAAACCTATTTCTACGGCGTTAGAGGCCTCTCGAGGCCAGCTCCATCTTGAGGCCTCTCCCGGACACAGAGAAGGGGGAGGAGGAAACCGAGAGGCGCCTGGCGGACGCGTTGGCAAGCCGAGAAGGCGCCGGCGATGATGCTGAGGAAGAGGAGCAGACCGGCGCAGCAGGACCACAACGGTGGACAACTGACGAATGATTCGTCCTTGGAGACGAGCTTCTCCTCCGATGCCGCCCG
>TRINITY_DN27231_c0_g1_i14_1
TTTCATAATAAGGTATTCATATCTGTCATAAGTAGAACTTCTAAAGCCCTTCTTTTTCTTGTGAAGTTTTAGCTTATTTATTTTGCCATATTTTTGTAGGTGGTTTTACTCAAAAGTACTGCTGACTGTATCAGTAAGTATACCTTCACATTACGACATCAATCATTTAGTTTTGTGTTAGCAGATAACAGAAATTGATGTGTTTATCTATTAGTTGCAATCCTGTACAGTAAACCTTTAGTTTATATATCACATCCTCACAGTGTTTGGACCAAATTCAAAATGATTGGGGTGGAAGTTGTGTTCAAGCTGTTATTTTGCATCACAAGTTATCACATTTTGATTGACACCTTCAAGTTCTAACTTCTTGACAATTGAGCCTCATGCTGGCTCTTTTTGCCAGTGGTTCGAGAAAAGGATGTCTGTTGGGAGTACTGTGAGAAATTGGAAGGAAACAAGGTGAGATGTAACTTTTGCCAAAAGGTCTTGAATGGTGGAATCAGTAGGTTGAAGCATCATCTGTCTCGTGTTCCTAGCAAAGGCGTTAATCCATGCAGCAAAGTGAGAGATGATGTTACAGAGAGGGTTAAAGCTATCATAGCATCAAAGGAGGAAGGGAAAGAAGCAGCAAGTGCAAAGAAACAGCGTCTTGTGGAGACAGCTAGATCTCCTACCATTTCTGTTCCTACAATGAAGGTTGTACCACTTATGGCAGCCGGACCTTCTTTGGCCAAGTTTTTTCCCGACAACACAGCAGCGAGGCCACCTCAGCCAGTCTTGGATGTAGAGAGATGTATAGCTGAATTCTTTTTTGAGAACAAGTTAGATTTCAGTGTTGCTCATTCTACTTCCTATCAACTAATGATGGAGGCACTTGGTGGCGCAGGATTCAGAGGACCCTCCGCAGAGGCCCTAAGGACCACATGGTTGGAAAAGCTCAATTCTGAAGTCAGTTTTAAAATAAAAGAAATTGGAAAAGAGTGGACAACTACAGGCTGTACAATCATTGCAGATACATGGACAGACAATAAATCAAGAGCTTTGATAAACTTTTTTGTCTCATCTCCCTCAGGAACTTTTTTCCACAAGTGTGTCGATGCATCTTCGTACTTTAAAAACACTAAGCATATATCTGACCTGTTTGACTCGGTTATTCAAGATCTGGGCCCTGACAATGTTGTTCAAGTAATTGTGGATAATGCTTTGAACTATATCAGTGTGGGAAATTACATTATGCAGAAGTATGGATCCATTTTCTGGTCCCATTGTGCATCTCACTGTTTAAGCTTGATTCTGGAGGACTTCTGCAAGATTGATTGCGTTAACAGATGTATCCTACAAGCACAGTCTGTTACTAGATTTGTTTACAATAATGTCTGGGTGCTTAACTTGATGAAAAAATATACAGGGGGTCAGGACATTGTCAGAACAAGTATTACCAAATCCGCATCAAACTTTCTTTCTTTACAAGCAATGTTAAAGCAGAAACCAAGGCTGAAGCATATGTTTAATTCTCCAGAATATTCATCTTCTCCATATGCCAGTAGGCCCCATAGCATATCCTGTATCGACATTCTTGAGGATAACCAATTTTGGAGAGCAGCTGAAGAAATAACAGCTGTTTCAGAACCTCTATTGAAATTGCTGAGGGATGTTTCAGGAGGGAAACCTGCTGTTGGGTCTATCTATGAGTCCATGACCAAGGCAAAAGAATCCATAAGGACATACTACATCATGGATGAAAATAAGTGCAAGATATTCTTGGACATTGTTGATAAAAGGTGGCAACATCAGCTTCATTCGCCTCTCCATGCAGCAGCAGCTTATCTGAATCCTAGCATACAGTACAATCCAGAAGTAAAGTTTATTGGAAATATAAAAGAGGAGTTCCTTGCTGTCCTGGAAAAGCTATTGCCTATTCCCGATCTGAGGCAGGATATCACGAATCAAATTTTTATTTTTAGAAAGGCGCAAGGGATGTTTGGATCTAATTTGGCACGGGAAGCTCGCACCACTGCATCACCAGGGATGTGGTGGGAACAGTACGGTGATTCGGCCCCTCGCCTGCAACATGTTGCAGTTAGAGTACTGAGTCAGGTCTGTAGCACTGCCATTTTTGAGAAAAACTGGAGCACATTTCAGCATATTCACTCTGAAAAACGAAACAAGCTAGATAAAGAAACTTTGAATGATCTTCTTTATGTACACTACAATCTCAAACTCCAAGCAAGGGAAAAGCATGTGGACGTTGACCCTATAGTGCTTGAAGAGATAGATATGTCTTCAGATTGGGTGGACGAGACAGAGAATACCAACCCAACCCAGTGGCTTGATCGGTTTAGCTCAGCATTGGACGGTGGAGACTTGAATACAAGACAGTTTAATACCTCCATCTTTGGTTCGAATGACCATCTATTTAATTTGTGACTATGAACTCAGTTTCTAACCTACATTAATGTGTGTCGTTTGTCGGACAGCAGCAACTGAGAAAAGGCAATCACTTCATTGAATGAAACTAAGGTAGGACTGATTAAAATGCTGCTATCCTCTTGTAAGAATGTTTATCAAAGGTAAAAGGTCTCATCCTCTAAACTTCCACCTCTTGTTCTCTACTTTCCGGAACATCCTTGCATCAGTGGTTGATTCTGGATTTGAGAGGTATGCAGGTAAATGGCATATTACATTAACTTGGGAAGTTACCTGTTTTCACGGTGTGCCATGGGGCTACCGGCGATTCCTCCTGCTCATTCTTGTGAGAATACACCTGTGGCAAACTAGCACATCATCATAGGCAAATGTAGCTAGTGTATCTTTGATGTCAGTAAATCTTGGCTACAACTACAATTGTGGCAGCGGCAACAAACAATTGATGATGGGAACTAGATACCAGATATAGTGGTACTCATGGCAAAAATCATTACGACAGCCACGAGAGCAGTAAAGACGGTGGCATCGGTTATGTTAGGGGCATTGCACTGCGGCTGTGGTGCCGTGGTGGTGATGTTGGAGATGAATGAGATGGTGACCATTCATAGGGATATTAGATAGTGGACAGATTCAGGTGTCACACTGACAGATGCCATCATATGAAGAGGTCCTGCGGTGGAGACATCACCAACGACGGTGGTGGAGAGGTGAAGGACGACATGAATTATGGTGATGAGCGGTAACATCCAGCGTGCAGCAGCATTATTGCTCAATCGGAGCAATCAAGCTGTGCAACAGCAAGCATAAATTTTTGTGAAGACCCTTCGTCGCCATGGTGTGAGTATATAGGTAAGTTGTGGCATAGGACCCTTCACCCTGTGGATTATTACTCTTTTAAATCCCATGTTGCAATCCACCGCAAAGGGTGGACAGGATTTGTTAACCCGTGGCCTTGGGATCTTATCGGTGTTGCTCTACCTTCAAATCGAGTATATTTGTATATAATTCTCTTAAGTGCTC
>TRINITY_DN27275_c0_g1_i1_1
GGGGGGGGTACAATATTCATAGTGATACCCCAGTTACAAATGATTTCTGGAAAATGAGGTAATGGGTGACTGACATGCGGAACATGGAAATACTTACCATCATGCCAATATGTAGAGTTCGAGGTATAGTGCTGCTTCATCTCTATACTGTTGACAAAGGGTAAATTTAGTTTGTGTTGTATAAATATCTAACAATCTGCTTAAAGACTCTATATGGGCTTCTCATAAATTGTGCCAAAAATAAGATAGGGAAGATTGTGGTTTCCCAAATATATGCTCCAGAAAAAGGTCACTTATCATTGGAGGTAGGATCCCATGATTCGAAGGAAATTAGATTTCTCCCACA
>TRINITY_DN27269_c0_g1_i4_1
TAATATGAGTATATTGCATTTGATTCTTTTCCAATCGTGATACTAAGATTGAAGAGGTGGTGCTCAGATTGCAAATCAACCTAGCATATACGTTTTGGACACTCCTGGTGTTTTGGTTCCCAGCATTCCAGACATAGAGACGGGACTGAAGCTTGCTCTAACAGGTTCCTCTTCTTTTAGTTTGACTTTGAGTGATTAAAATTGTCACCCATGCAATGTTATGTTACCTATCGTGAGTCCGTGCCGACAGTTTGTCAACTTGATTTTGACTTTGTTCAGCCTTTTACATATTTTGGTCATTGATTGTTATGATGGGCCCTCCAGGGGACCTGAGATGTCCATCTCTTATTTGCATTGGTTTTGGCTTTTCTTTTCTACCTTTGAGTAATTTTAACTTTTGCAATTGGCCGGTCAATGGTGGCGAACATGTGCATGACGGTCAATGTCCAGGGGCAGTGAAGGACTCGGTTGTAGGCGAGGAGCGCCTTGCCAAGTATTTGTTAGCTGTTTTGAACAATCGGAGCACACCTCTTCATTGGAAGAACTTGGACAGTGAGGAAAGGAGCAGAAGTCCATTTGATCCACCTACGAGAAATAAAAGTATACTCAAAGATGATGTACGGTGGAGGAAAATGCAGTTGGATGATTCTGATGTGCGATACGTTGAGGGTTTTGTGAAAGAGGTTCAACGAACTTTGTATGCCACATTCTCTTCATTTGAAGGTGACTTAATGGAGGAGAATGAGTTAGAGTGCCTCATTGATACACAACTGGCAGCTCTGCAAGAACTGTTCAAGATATCTACAAAATCCGAGGAAGATGCTCGTACCATGGTCTCAAAGAAGCTGATCACTTTGTTCAGAACAGGCAAACTGGGCCCCTTTGTGCTGGATAATGTCCCGGATGCCTGTGGGCACATCCCTTAAACTTTACACTTTCTTCCAAATCTTTGCCACTAGTTTAGGAAAAAGACAGAAGCTCTCAGAATATGTTCAGATTGTATCATGTTCTGAATCACATGAGGACCGATAACGGGGACCGGACCTTGTGATGGACACAGGGCGGGACCCAAGGTGCCGGACATGGGACACCGGACACGATTAGCGGATGACAAGCAGCGTCGGAGTAGCGTCATTTTTTTTGTTTTATTATGTATTTTCTCTTTATTTGAGTCTATGTTAGTAGTCACAAGAAGATAATGTCAAATCGATAATTTTGAAGGCCTTATTAGACTCAGTCGTAGCCATGTTGAGTCTTGTTATTTTTCTGTAATTTTCGGTATGAATTTCATGTTATTTTCAGGTCTCAGAGGTACTTTGGTCATTAGGTCTTGGGGTGTTACTTCTATGTAAGCCCATGTACTC
>TRINITY_DN27273_c0_g3_i1_1
TTTTCAAGGGGGAAAGCATAGTTAACGCCTTTTTTCGCAAGTACTTGTGGGGATTGGGAATCCTTTGGTGGCATCAATGCGCGTGTGCATTCAAACGAATGCATGGTGAGTCTGTACTGCGGTGCCGGCGGTGCCCGAGAAAACAATAGTAGGAATCACCTCTTGTATTGATCGTTTGTTTGAAGCGTAGACCTGTTCTTCTTTGTTGATCAGTCGCTCCGGGCAGGATTTAAAACCCAATCACGTTTAAATTGGTTAATGATCAAAAGAAGACAAAAGCACGGTCTTTTTCATATTCCTGTGGATCCCTTCCATACATGGACATACTTTCTTTTTCCGACTAGACGCCTCTGTTCCTCTTTTTTTTTTTTGAAAATTGACTACGCAATTTTACGGGAAATTATTCAACATCTCAAATTTTGTTAAAGTGGAATACAGACCCAAAATAAACAAATGTTGAAAACATTTTCAACTATAAACAAGCATCTTTACGCGTTGTTGCCTAGGTTTTATCGTCTTATTATTCATAAGGTTGTTTCTTCTCTGAACTGTAGGCAAATTCTTATTCCGAATCGCGGGAAAATGAATGCAAACTATAAATCATTTGCTTTCTCTTTTATTTCCAAGCCAAATATCTTTTAACTTTTGTTTTACCCTTTTCATGTTCTTCTCTGCTGACAAATTTTTAATTTTGAAAGTTCCCTGAAAGACCATGTTTTCGTCACCTATTATCCAGCGTTTCAACAAAGTATCTAAAACAGGGAAACTCAACTATCAGTTTATTTACATGAATAGTATGGTAGACGTTGTCAGGTGCAATCTGAACATGTTTTAACAACTTTTCATTCTTTAAACATCAAAATTAGAGGAAATTGAATTTCAGTACTTTTCACATTCTTCATGATTTCCTTC
>TRINITY_DN27233_c0_g1_i1_1
CGGGGAGAAGAGATATGTGAAGTACGGGGTGGAGGAGGGTCGGATGGATGCGGCGGTGGGGACGGAGGTGGCGAGGTACGAGCGGTCGGACATGTGCGACTTCCCGGCGAACGCTACCCTCGGATGGAGAGACCCCGGCTTCGTACACGATGGAGTCATGAAGAATTTGCTGAAGGGGAGGAGATACTATTACAAGGTTGGTAGCGATGCGGGGGGCTGGAGTCCTACTCACAGTTTTATATCACGGGACAGTGGCTCAAATGAGACTGTTGCGTTTCTGTTTGGGGACATGGGTACTTACGCTCCGTATGCGACCTTCCGTCGCTTACAACCAGAGAGTAAAACAACTGTGAAGTGGATTCTTCGTGATCTTGAAGTTATGGGTAATAAGTCTGCCTTTGTCTCTCATATAGGAGACATCAGTTACGCGAGGGGCTATTCATGGATATGGGATGAGTTTTTCAATCAGATTGAACCTATTGCCTCACAGGTCCCATACCATGTGTGCATTGGAAACCATGAGTACAATTGGCCATTACAGCCTTGGAGACCATCATGGTCCTATGGTTCGTACGGGAAAGATGGTGGTGGAGAATGTGGAGTACCATACAGCTTTAAATTCAAAATGCCAGGGAACTCCTCTCTGCCCACAGGAACAGGTGCACCAAACACAAGAAATCTCTACTACTCATTTGATGCTGGGGTTGTGCATTTTCTATACATATCAACTGAAACTAATTTTCTTCAGGGCAGTGACCAATATAATTTTATCAAGCATGATTTGGAGAGTGTCAATAGGGAGAAAACACCGTTTGTAGTGGTCCAAGGCCACCGTCCTATGTACACCACGACCTATGAAACGAGGGATGGTCCACTAAGAGAAAAGATGCTTGAGCACTTGGAACCTTTACTGGTGGAGAATAATGTCACCCTTGCTCTTTGGGGACATGTCCATAGGTATGAGAGATTCTGTGCCATGAAAAATTCCACCTGTGTGGGTACAAACCTGGGATCTCGATCAGGAGGCTCTCCAGTTCATGTGGTAATAGGAATGGCAGGACAAGACTGGCAGTCAATCTGGAAACCGAGGCTTGACCATGTCGATGTTCCAGTGTTCCCTCAGCCTCAAAGGTCAATGTATCGTGGGGGTGAGTTTGGCTACACAAGGCTAATTGCAACTCGGGAAAAGCTAACTCTTTCCTATGTTGGAAATCATGATGGAGAAGCTCATGATGTGGTGGAGATCTTTTCCTGCCATGCTGTTGAAC
>TRINITY_DN27205_c0_g1_i10_1
GGCGGCGCCTTCTGCAAGACTGTTAAGCGAGATGTAAAAGCCTTGAATGAGATCAAGGCATCTCTCGGATGGAGGGTTGTATATTCTTGGGTGGGAGAGGATCCTTGTGGAGATGGTGACCTTCCGCCATGGTCTGGAGTTACATGTTCTCAGCAAGGAGATTACAGGGTTGTAACAGAACTGGAAGTGTATGCTGTGTCAATTGTTGGTCCCTTTCCTACTGCTGTTACTAATTTGCTGGACCTGACAAGGCTGGATCTTCATAACAACAAGTTGACTGGACCTATTCCTCCTCAGATTGGACGATTGAAGCATCTCAAGTCATTAAACTTGAGGTGGAACAAGTTGCAGGACGTTATTCCTCCAGAAATTGGTGAACTAAAGAAACTGACACAGCTGTGAGTTAGGACATTTATGGCCTGTGAGGTTAATGACTTGTTTTTTCTGTCTGTTCTTTTATTATTAATCTGGAGATTATGCAGGCACCTGAGCTTCAATAATTTCAAAGGAGAGATTCCGAAGGAGCTTGCAAACCTACCAGAACTTCGTTATCTTTACCTTCATGAGAATCACTTTACGGGGAAAGTTCCACCTGAGTTGGGAAATCTACAAAATCTTCGCCACTTGGATGTTAGCAACAACCGATTGACGGGCACTATAAGGGATCTCATTCGTATCACAGGGGATTGTTTTCCATCCCTGCGTAACCTGTATATGAACAATAATCAATTGAGTGGTGGGATCCCTGAACAACTTTCAAATTTGACCAATCTAGAAATTCTTTACTTTTCATACAACAAGATGAGTGGCACGATTCCTGCAAGATTGGCTGCAATTCCCAGATTAACTTATCTCTATTTGGATCACAACTCATTTAGTGGGAGGATCCCCGACGCTTTATATAGGCATCCTTTCTTGAAGGAGTTGTAAGTTTCTTTTATGATCTACTTTACTTTCGAGAAACGTCGTAGAGGGCAATACCTAGAATTCCTCAAGTGACTGATTGGATTGTTAAAAAAAATGTGAAATCCCTCATTTTTTGAAGTCCATAGTTTTGAAGCAAGATCATGGATCATGGCCTGAATCAAAACAGTTGTTCCTCTTGCGTAAGATCGATGTGCCTCAAATACATATATCGGTATTTTGCGTCCATCCACATGAGAAAAATGAAGCTAAGGATTCAGTGTTTGGTTACCTTTTACTTTAAATGAAATGACTCCGAAGTTAAATTTTTGGATGCAGGTACATCGAAGGAAATCAATTCAAGCCTGGCACAAAAGCGAAGGGCAGCCACAAGGTGCTTGAGGCCGCCGACACCGAATTCCTGTTTTAGTTTGAATTATTCTGCTACCTGGTCTCTCCTCCATCACAAATCTTTTATATTTATTAAAATATTAGCACTTCAGGCTTTAGGTTACCTGTGTAGCAACCAGTGAGGAGTAGTAGTAAATGCCACGGGAGATGTATAGTT
>TRINITY_DN27206_c0_g1_i2_1
CAAAGTTCAGGCTGGGCAGAATTGAAAACCCCAAGGTGCGAACTTCAACAAGCAGTTGATTCTTACCGGCTCGACACGGGGTCCTGACTGCGGCGTATGGGGAGGGGCTCTCCTCTTTCCATGGCCCTATGCTGCTCTTATCTTTTCTCTTGAAGTGCTCCAGTGCTGGTGCGTCATCTAATGCCCTAGTCAGAGAGCAGCAGCTGCAGCTTTTTTAGGTTTAACCTCATGGTTCTAACAGAGGACAGCAAGAAGGGAGCAGTGCCAGGAGATCTTTTCTACTTTGAAACCCCACCTCCCCATCATGGGTGCATGTTAAGTCTACATTCCTGGGTTTTCCAACAGCTTGTTTTTTACTTGCCAGTGTGAATGATGACCCGATTTGTTAAAAATTTCTTGAGGGTGTCTCTGATGCAGCTTTAATGTAGTCATCTGGCAGATGACAGCATGAATGTCTTGGCAATAGGCATGGCA
>TRINITY_DN27204_c0_g2_i1_1
GTGGTGCTTCCGAAGATGTGGCAACGGTGAATGCCCTGCAATCCATCTGCTATTCCCGCGGCTCTCTTCGTCTCCTCGACCAGAGAAAGCTTCCTCTTGAGACTCTGTACTTGGACATCCGTACGTCTGCTGATGGATGGAGCGCAATAAGGGAGATGGTGGTTCGTGGTGCACCAGCTATTGCAATAGCAGCAGCTCTTTCACTAGCTGTAGAAGCATTCAACCTTGAGTTTAGTGGGACAGCTGCAGATTCAGCTTCATTCCTCATCGAGAAATTGGATTACCTTGTATCAAGTCGTCCTACTGCTGTAAATCTTTCAGATGCTGCGACAAAGCTCAAAAGTCTTGTCAAAAATGTTGCCGAAACAGCTTCAGACCCAAAAGCTGTTTTCCAGGCTTATGTTGACGCCGCTGAAGCCATGCTTGTTGATGATGTTACTGAAAACAAGAAAATTGGATTTCATGGAGCAACCTTTATTCGTGAAAACATCAAGAATCCTGAAAAGATCTCTATTCTGACACACTGCAATACTGGCAGTCTCGCAACTGCTGGATATGGAACTGCACTTGGAGTTATCCGGTCACTTAACGCTGGAGGTGTCCTAGAGAGAGCCTACTGCACGGAGACACGCCCTTTTAACCAGGGATCCAGGCTCACAGCATTTGAATTAGTACATGATAAGATACCGGCAACCTTGATAGCAGATTCTGCTGCTGCTGCGTTAATGAAAGCTGGTCGAGTGAATGCAGTCATTGTCGGAGCTGATCGCATTGCTGCAAATGGTGATACGGCTAATAAGATCGGGACATACAGCCTTGCTGTTTCTGCATCACACCATGGGGTTCCATTTTATGTGGCTGCACCATTCACTTCAATTGATCAATCGATCCTGTCGGGGGATCAGATAGTTATAGAGGAAAGATCAGAGAAAGAGCTGTTGTACTCTCATGGAGGGCTTGGTCAGCAAGTAGCTGCATCTGGAATAGCTGTTTGGAACCCAGCCTTCGACATTACCCCGGCTAATCTCATAACCGCGATTATAACAGAGAAGGGTGTCATCACAAAGGCTTCTGCCAATTCTTTTGCTATAAAAGAGTTCCTGGAAGGTGTGCCAGGTTCTAATACTAACTAGGATATCAAGCATCGGTTCTGCCCCTAGTGGTGTTTATGAACAAGCATCTTCTCCCAGTGAATGACATAATGCACTTCAGCAGCTGTCAGGGGGATAGCGCTCTCATATCCGTCGACCGAGGAGTCCGGTGTTTGGTTAATAAGCAGAGATCACCATGATTTCTGTAGCTCGAAGTTTGTTTGTTATTGCTCTAAGTTGTGTTTGTTTCTCCGGAAACGGATGTAATTGTGTAGTCTTGGAATCAAGGACGCAAAAGAAGTTGGAGACTCTGTGTGTGGATGAGCTTATTAAGG
>TRINITY_DN27281_c0_g1_i3_1
CTCCTTCCCGTTCCAGCAGAGCACCCCGAACCCCTTCCAGCCGCAGCCGCAACCGCAGACTCCGCAGCAGCCCCAGTTCCAGTTCCAGCCCCAACAACCGCAGTCCCAGACGCCGCAGCAGCCTTACAGTTTGCTGCCGCAGCCCCCGCAGCCGCAGCTCCAGCAGCAGCAGCAGGGCCAGCAGCCGGCGTTCCTGTTTAAGGCCGACCGGACGCCCGCCGGTTATAACACCAAGTGGGAGGAACTCCACCCCGACTCCCAGAAAACTCTCCGCCAAATCGAGGAGAGAATTTTGGAGTACAGAAATGAAAGTCAGATACTAGACCAATGTAGCCGCTTATTTGATTCTTCAGTTACCAACAATGGTTTTGAACTTGATGCTACTCACATCATTCAGGAGCTTGGAGGAATTAGTATTGCTATAGACAGAGAAAAAGTTTCGGCTCAAGAGTTGATGACTTCAGTAAAAAGTATGATGAGGAATACTGAATTAGCTGTTCGCTCCTTCATGATTCTTCATCCAAGGTTTCTTCATACAAGGACTGCAATTACATCAAATGGCACAGTTGGTAGTCAGACAGGCGGAGGAACTTCAGCATCTAATGCTCCTATTCAACCAGCTGCTAGTGCTATGCAACCGTTTGATTTCTACAGTGGGGTGCCAAAAAGGCCATCTCCATTTTTTACCAACACAGTTACTGAATTCGAGAAATATCTTGCTGAATGTCGTCAGTGGATTGAAGAATTAGAACAGTTGCTTCATGTGGATACAAAAAATACTTTCTCCACCACGGGAACTTCTTTGGAAAGTTTGCCATCAGTTTTGTCCAATGTGTATGACTACTTCATCTATGTGGCAGCCAAGGTGGAAAACCTTCATCAGTACATTGAGTCAATGAAGACTGCTTACCTTGCTGACCAGAGGCAACGAGGTGATGTTAATGATCCGTTTCTTGTAGCTGACAGGCGGGAAGCTGCAAAACTAGAAGCTGCTGCCAAGAGGATTCACCCAACACTCAATTTACCTGCAATTTGTTCACGGCCTAGCCAAGATGCTGGCCTACATGTCAGCTCATCAATGCCCATATCATCAACTGTTACACATCAACCTCTAGGGAGTTTTGGGGCTTCATCTGGAAGTGGTCTCCTAGGATTAAGTGTTCCATCAACTGCTGCAGCTTCTGCATCTCCTCCCTCATCTTTTCTATTTTCCACTCCCTCATCATCTGCACCAACATCTACATTGTTCGGTTCAGCCGGCTTTTCACCCCAATCTACAGCCTTCGGGTCTGCACAGGCTTCATTGTTTGGAGCCAGTACTCCAGCCCTCACCCCTACACCTGCTGTTGGAAGTTCGTCTCTTTTCTCTACACCATCTTTTGGCCCAGGTCCTACAATTGGTTCAGGGGCTAGCTTTGGAGGCACATCTAAATCATCAAAGCCAAGGTCTCGTGCCCCGACCCGACGCTGATATCATGTAACAACATGATCCTGAGAAATCCTTCATTCAAGATGTTAAGGTAGCTGTTCTAGCAGCACACCAAGTAGCAGTTATTCTTTCTTGGTTCAAAATGGAGCACCTGTGTGCCCAAGATAGCCTATTGTAGGATCTTATTAGTAGTAGTATAGCAGCTTGGAAGTCTTTTTCTGCCCAAGATGGTTATCCTAGTACTGACCTAGATGGCATAGCAGTATATATTTTTTCCCCTCACCTGGTTGCTGGCTCAATAACATAGATCATGTAATTTTTACTTTGGAAGTTGTTGATTCCTTTAAATCTTAGGTCGATTATTGTGTACATAGTGCTTTTCCAGATTGTGGTCATTTATGCTGAGCTTGTGGCTCTTCTTTTTCCTTCAAC
>TRINITY_DN27223_c0_g4_i1_1
AGCAGCGACGTCCGATTAGAATTTTGGAAAAAGGAATATTACCGATTCTGATTTCGGTTTCAATAATATAATCGAAATCGGGTAGAAATCGGACATGGCTATTCCAATTATACCGGAATCGGCATTGGAACAGGTAAATGGTTATCGAAATCGGAAAGAGGTGTTTCTGTTATGAACCCGACCCAGTTGGGGTCCTATCTGACAGGGATTTGCTGATTTTTCTTATGAAACTTTGATACTTCGCTGGAGTCTTCGGGCTGGTAGCAGAGCTCTCATCGGACGGCAGCCCTGCAATAGTTAAGGAATAAGGGAAAAAGGAACAAAGGAAAGGGGGACGACGAAGGAAGAGAGCTCGGCGGTGGTGGCATCAGGTGATCAAGGCCAACTGGTAGCAGCGGCCGTGACCCTGGCAGTAGCGGCCAGTATCTAAGAGAGGAACTGCAGAATGGGGGGTTATGCAAGCCTCAGCCCGTCCAGAATATTTAAGCGAATTGCAGGTATCCTGCGAAGATGCCTCTTCTATACACTATCCTTTGGGCCCATGCCCACTCATGTAGCCTTCATCATGGACGGAAACCGAAGGTTCACCTGC
>TRINITY_DN27223_c0_g2_i3_1
CAAACACCGCGCGGCGGTACTCCGCACCGGCGTGCGCCGTCGGATCCCCCCCCGCGACCGCCGCGGCATCCCCTCCGCCGGCGACGCTTTCCTTCCCTCTCCGCCACATTCTTCCGTCTCCCGACGACGCCTCCTTCCATCCCGGCGCGGCACCAACATCTCCTCCACCCTTCAGACCTCCGACCATCTCTCCTCACCGGCCTCATCCTCTTTTTCCTCCCAAGCGTCTCAGACGCCTGCTGCAGCGCCGCCCTTCCTCCCGCGAGTGGAACCCCTCGGAAAAGAGGAGCCAGCAGCAACAGCCGCCGGCCACCGGCGAGGGGCAGCCCTGTCGACATTGTTCTCACCGGCGCAGCATCCCCTCCGACTCCGGACCTCTGTGCTTCTCTCCTCATCGACGCGGCATCCCTTCCGGGCCGCTCTCCTCCCCGCCTCTACGGCGCCGGCATCCCCTC
>TRINITY_DN27223_c0_g1_i5_1
CGCTCAAACTTTGTAGCAGCGCGGCGCTCCCCGGCATCCCCTTCCCGCCGCCGGCAACGCATCCTTCTCTCCCCCCCGGTGTGGCATCGGCCTCACCCCCGGTCTCCGAGCACCCGACCCTCATCCCCGGCGCGGCGTCTCCTTCTCTCCCCGCCGCAGCGTTCCCTTCTCTCCCCTGTGCGGCATCGGCCTCATCCCCGGCGAGCCCTCAACTCAATCGTCCCCTCACACGGACATCTCCGGCGGACCGAGAGCGGACGGGGCTGCTGGGGGCGACGGAGGTCTTGGCCGCCGGTAGCGGCGGCCCTGGCAGAGGCGGGCACAGCCGCCAACATCCGCGCAGGTCCCCGGGGTGCACCGGCTGAGGCTGCGGTGGCCCTATTTGGCCGGTTTTGGCACTGTCGAGGGCGGTGACCCACCGAGACACTGTTGCTGTGCGCTTCCAGCGGTTACCTTCCCGGCTATAGCAGAGGCTTATTCTCCCGATGGGGAGCAGGAAACTTGTCCGGGACCTTCTCCTCTCCAAGGAGCTCCATTTCTTCCACCGCCAACGACAGGCTGCTAGCGATGCGTCTCTAAGGCGGCCGGCCAGTAACAGAACATCAGGCCTCCGCCAGTTTAGCATCTTCAACGAATTTTCCAGTAAGGTG
>TRINITY_DN27239_c0_g1_i2_1
CCACCGGACTTTGGATTTTTAGTGTTCTATTGGGTTTATTTGAATTATAACTTTTTTAGATATGCCAAATTATGAGAAATTAAAAAGTCACTATTTTTATGGAATCACAAAAATCACAATTTTCTCCTTGGATGGGAGAGTTGATTTTTTATTGGTAGGAGATATATGATTTTTTTGATATTTTTATTGAATTCAAATGGGGGGTACTTTCTTATTTGCATGTAATATTACTTAAATGGTATTCAGGTAAATAAGAGGATCATGCCAACCCTTACTCTCGATCCTACCAAACTAGCATGAGTCGGAAACCGACTAGTCGGCTAGCCCACCCGACCCTATTAGTCGGGCCGACTTTTCAATCATTGGTGAGGCCCGCCCCATTAGTGGGCTCCACACCCTTGTATGTTTTTGAGAGGTTGAGGTGCAATTTGCTAGTTTTATACAAACAACCTCATCTTTCTACTTGTTATTGTTGTGAATAAAGCCCTCCATCGAACAAAATGTTTTATGATAACTCGTATACGTTGAATGACTAAACTGCTTGTGCTAGACTTCAGTTTGTCTTCAGACTACATAAATGAAGTTCCTCCTGGGTATTATTTTTCTGCCCCAATCTACCAACAGGCTGTATTACAGGCTTTGGTGCTTCCGTTTACCAATGGTGGAGAAGAGGGAAGCCCACAGGTAAAGTTAGTTGATGTGCTATGTCGATAGTAAATTTTGTCATTTTCATTTGCAGTGGCGTTGATCGGTTCAAAAGACAATTTG
>TRINITY_DN27239_c1_g3_i2_1
ATTTATTATTCCATTATGGCGATATCCGGACTAGCCATTAAGTGATGCATCCTCCACTTCTCATGTATTTGACACAGATTGGTATAGTTAAGTTTGACTGTGAGGACGGTTTCTGTCCACATGGATTTCTCATTCAAAAGATTAGCAATGTTTTAGACCAGACCGCAGAATACTTTGGGCATGGCCAATCATCTTGTTCGCTTGGCTGCCAAAAGATACCTTTGGTGCAGATTGGGTTGACATATGATAGTAATATGTAACTTCTTATTGGTGGTTGGTTGATGAATATGGGCTGTTTACCCTCCAAAGTTGGCACGCTTAAATGAATGGCTTATTGACTTGGTCCTTGTCAACTGTCATGGATATTATTCATACTCTTTGTTTCTTGTCCTTTTTTAGGGAGCGTGTCTGTGCACCGAAAGACGAACTTGTAGACCAAAATAATGAATTTGAAAAGAGAACTGCAGAGGCTGTTGCCCGTACTACTCTTCAGAGTCCTCCAAGGGCTCAACGAGGTGAGGGAGATAATGCACCTCTAATGGAGAATGGACTGAACAGACCAAACTGCAGTGCTCGTAGTTTGTTAAAGAGCTCTAGCATTAGTGCTTCCAAGTGTGTGGTAGTCCAATCAAGAAGGGATACAGAAGATGACAGAATCACTGAGCAC
>TRINITY_DN27263_c0_g2_i2_1
TCTTATTTAAAAGAGTGTGGCCCCTAGGAGGGTCGGCTTTGGGCCTTTGGTCAATACTGAAAGGTTCACCAGTTCGATTCTCTCTGGGCACATGGTGTTGAACTGGATCCCCAAGGTGGGTTTGATCTTGAGCTCCCGTCGCGCTCCTTAACTTGGTCCCAACACAGTTGCAGCTGAGGTGGGGTCCGAGTTAGTGGGACGCCACCATGAGCTTGATCTCGAAAAACTAAAAGAGAAGCCTCTTTTGAGACCCAGGCGACCATAATTGCCAGCAAATAAAGTAGGAAACTGTATCATCTTATCTAGTACCCTACCAACTTTTTGTTTCACATTTCACCATTATAGTCTGTGGAAGGTAAGTACATAACTAGATCTTGAGTTGTGCTTCCATTCCATAAATATTTGTACTTCCAGATGTTCTGGAATATTCTTTTGTAGTACCTACTGATTGACTTACGCATCTTATGAGAGATGAGAGATTCCTTCCTTCCCAACTACTATCTATCTTGTCTTGCAGGATGAAGTTATGAGCGAGCTTCACAATCCCGTAGCCGACCAGGATCAGTGGAGTGACTAGAAGAAGCCCTGCATACATGGTTATGATCGATCCACTGCTACCTCCTCGGATAC
>TRINITY_DN27241_c1_g1_i5_1
AGGCAGTAGAACAGGAAGAAGGGGACGGCGGGGGTGGCGCAACAGGCTGCCTGTGCTGCTACCTTTCCTCCCCCTCCCCCTCCTCTCTTGCTTTCTCTCTCCACTGCACTACCCATCATTGCGGTGGAGAAAGGGGAGGCGCACAACGAGGTTTCGACTGTTACAGCGCCTGCGCGCCGCCCAAGCCGCGGGGGGGCCTTGCCAAAGACGACTCCTTGCTTTCCTCCGCCCTTTCCGTCGCTTTCCCTTCCACCACCTCTCACTTCCCCCGTCGCCATTGTGATCTCACCCCTCCCAAATCCATCTGGGCCATCTCCAATTTCTTGCCTTGCCCCACCCCATCACCCCGCCGGCCATTCCCGTATTAATTCCTCGTCGGGAGCCGAGAGTTCCCACCCACCAGACAGCGGCGATCTTGGGCGCGCGGGTTGAGTTCAGACAGATCCATGGAAGAATGCGGCGGAGGACAAGCACATCAAAGCGAGGTCTTCGCCGCAGGGGAGCCGCGACGGCCGCCTCCGCCGCGCGGCCACAGAGGCTGCGGCGAGAATGGCGCCGGGGTGGGCGGGCGGCGCCACCACCAAGATTCTCTTATGCAGCACTACTACAGCCGGCGGCTGCCGGACTTCCTTCAGAGCGTCAACCTCAAGTACGTGAAGCTGGGTTACCACTACCTCATGACCCACCTGCTCACCCTCCTCCTCGTCCCTCTCATGGTGGTCATCCTCCTCGAGGCCGGCCGCACCAGCCCCGATGACCTCCACAAGCTCTGGCTCGGCCTGCGCTACAACCTCGTCGGCGTCCTCGTCTGCTCCGCCTTCCTCGTCTTTGGCGCCACCGTCTACTTCACGTCCCGCCCCCGCCCGGTCTACCTCGTCGACCACGCCTGCTACCGCGCTCCCGACCACCTCCGGGTCAGCCACAGCAAGTTCGTCAACCACGCCCGGCTCTGCGGGGCCTTCTCCGACTCTGCTATCGAGTTCCAAGACAAGATCCTCGAGCGCTCCGGCCTGGGCGACGCGACGTGCCTCCCCGACGCGATTCACCAGCTGCCGCCGAGCCCGTCCATGGCCGCCGCGAGAGAGGAGACCGAGATGGTCATGTACGGCGCCCTGGACGTCCTCTTCCGCAACACCGGCGTCCGGCCCAAGGACATCGGCGTCCTCGTCGTCAACTGCAGCCTCTTCAACCCCACGCCCTCCCTCTCCGCCATGATCGTCAACAAG
>TRINITY_DN27232_c0_g3_i1_1
CGCGACCCCTCCTCGCCTGACTGTCGCGACCCCTCCTCGCCTGGCTGTTCTCGGACCAGATCGGCGGCGCGCACAAGCGGCAAGTGCTCCGGGCCTCCGGCGACAGGCACTCAGGCCACCTCCGGCGCCTCCGCCTCCGTCTCCTGTTCCGGCGCGCAGCCCCCTCCACCTCCGCATCCGCCTCCTACTCCGGCGACCGGTTGAGCCCCGGCTGTGGATGCGGCATCAAACACCCCCCACATTATAAACGGAAAGAAGAAAGCGGGGTTCTTGAATGTTCGATTGTTCTTGGGGTGAATCGTGGCAAAGACCTCAGATTGATAGACGCCAGTAACAAAAGGATGTAATAGCATGTGATGTCATAAATC
>TRINITY_DN27232_c0_g4_i1_1
ATCTACCATAGTATCCCAAAATCAAATAAATAGAGTTATTATATTTATCCCCCTAAACATTAGATTTCAGGGCCATAGAAGTATTCTTTTAGACAGTAAGGCATAAGATTTAGGGGCGTTCAGGCTTGGTTGAGGATTTTAAGGTTATACTGGCATTTAACATACAATAGGTATATAGTTTCTCAATAACTTATGAATGTATTAGTATTAATTAAAACATATTACTTTTATATCTATGCATCACACTTTAAAACCTGTCTCCTGGAACTCCACAGTACCATCCAAATCCACTTCATGATTAGTCATCATGTATTATCATGGTATAGAAACA
>TRINITY_DN27208_c0_g1_i2_1
AAACCCGGCCAGAAACAAAAGAGCCATCTTTTCCCCATCACCCACCTCAGAAAAATGGCAGCTTCTTCTCTCCGCCGCCACCTCCTCCTCTCACTCCTCTCCCTTCTCTGCGGTCTCACGGCGGCCAGGGAGTTCCTGGTCGGCGGCGACGCCAACGCCTGGAGCACCCCCTCCTCTTCGCAGGCCCTCAACAAGTGGGCAGAAGCCAATCGTTTCAGGGTCGGCGATTCCCTCGTGTGGAAGTACGACGGCAAGAAGGACTCGGTGCTGCAGGTGAGCAGGGAGGACTACCTCAGCTGCAACGGGTCAGCTCCGCTGGCCGTCCACCGGGAGGGGAACACCGCCGTGGAGCTGGCCAAGTCGGGGCCGTACTACTTCATCAGCGGCGCCGAGGGGGCCTGCGGGAGAGGCCAGAAGCTGATCGTGGTGGTGATGTCGTCGTCGTCGGAGAGGAACCACGGCAGGGGCGTCGTGGCTGCCTCGCCGGCAGCCGCGGCGGCGGCGGCGGAGTCCGAGGGCCCCGCGGTGGCCCCCGCCAGCGGCGACGC
>TRINITY_DN27246_c0_g1_i1_1
CTTTCTTGTTCTGGTGCCGAGGGCGAGCCCCGCAGACGCTCTCGACTACTCTGTGGCCCAACGGTGTTTGGCGGCGGCGCCCCGGAGACCCTCCCCCGCAAAGCGGCAGCTGCGTTGTTGGAGGAAGGCGGAGAGATGAAGGTGGTGGCGCTGGTGAGCGGCGGCAAGGACAGCTGCTATGCCATGATGAGGTGCATGGACTACGGCCACGAGATCGTTGCATTGGCCAATCTGCTGCCGCTGGACGACTCCGTGGATGAGCTGGATAGCTACATGTACCAAACTGTTGGCCACCAGATTGTGACTAGCTATGCAGAGTGCATGGGACTACCTTTGTTCAGGAGGAGGATAAGGGGCACCTCGAGGCATCAGCACCTTAACTACAAGGTTACTTCAGGCGATGAAGTTGAGGATATGTTCATTTTGCTAAATGAAGTTAAACAGCAAATTCCTTCTGTAACAGCCGTGTCTTCTGGTGCTATTGCTTCTGATTATCAGAGGTTACGAGTGGAAAGCGTCTGTTCAAGGCTAGGCCTTGTTTCTTTGGCATATTTATGGAAGCAGGACCAAACTTTCCTTCTTGAACAGATGATACAGAACAAAATCAAAGCTATCACTATAAAGGTTGCAGCCATGGGGTTGAATCCTACCAAACACCTTGGCAGAGACATAATGGACTTGCAGGCGCATCTGCTTAACTTGAAAGAAAGGTATGGAATCAATGTCTGTGGAGAAGGAGGAGAGTATGAAACCTTGACTCTAGACTGCCCTCTCTTCACAAATGCGCGGATCGTTCTTGATGACTTTAAAATTATACTTCACTCAGTGGATTCCATTGCCCCAGTTGGAATTCTTCATCCTTTGGCCTTCCATCTAGAGCACAAAAGTGTAAGGGAAGAAGTTGGATTTCATAAAATTTGTGATGTTCGTGAAGTGGGAGATCATGTACCTCATTATTTGGTTGGATGTCAATCTGTGAATTCAGTCTCTGATTCTCATGCTGCTAAGAAGAGTAACGTACACATATCAAGAACCAAAAGAAGTACATTCTTGATCGGTTCTTGGATCCAGAACTCTTCCCAAACTCTTGAAGGAGTAGAGGAAGATCTGACTTCCATTTTGGAAAGACTTGAGCTAGAACTGGGTAAAAGTAACTTTGGGTGGGAACATGTTTTGTACATCCACCTATATATTGCTGATATGAACGAATTTGCTTTAGCAAATGGAGTATATCTCAAGTTTATAACAGAAAAGAAATGTCAATTAGGTGTTCCTTCTCGCAGCACAATTCAATTGCCTCTAAACCAAGTTGGCCTTGGTAATGCTTATGTTGAACTTTTAGTGACAGATGACCAGAGCAAACGAGTTTTGCATGTGCAAAGCATCTCATGTTGGGCACCTAGTTGCATTGGACCATACAGCCAGGCAACACTACATAAAGAAATCCTTTACATGGCTGGGCAATTGGGGCTTGACCCTCCCACAATGATGTTGTGCACCGGAGGTCCTAGTGCTGAAATGAAACAAGCATTGGAAAACTGTGAGGCAGTGGCCAAATGCTTCAATGGTTCTATTGCTTCCTCTGCAGTTCTTCTCACCATTTATTGTGCTTCGTCTCTCTCTTTATCTGAGAGACTTGAAATTCAGCAGAAAAAAGAGCTTTTCCTAAGACAAGCAACTTCTGCTTCATCCAATGTAGGCTCATCAGGGGTACCTGATTGCATGTTTCTCTATGTTCTTGCTCCTGATCTGCCAAAGAGAGCACTTGTCGAAGTAAAGCCTGTGCTTCATATCTCAGAAGACAGAGAAGCTATGTTTCAGGATAGTTCACCAGAATCATGTTCTGCAAAAATACCTCTCCATTGGGATTTTGAACTCCCAAATTTGCATGACTTCTGTTGTCAAAAGTACATTGTACATCAAAAGATATGTGCAGTGGTGGTCTCTATTACATATGATGTTGCTATGCAGATATGCCCTGGCATGGATAAAAAGCCTTCAGATCCCAATTATTGCATCTCCAGGGAATACATGGAAAGAATATCAAGATTCTGCATTTATCATCTGAGCAGGACCCTTCTAGAGAACAAATTCTCTTGGAGTGATTTGATTAACTTGAGATTCTACTTCTCCATAGGCCTTTCTTTGAATGCTGATGCATTGGGGTCAATATTCCGCCAGACTTTCGCTGAGCTTGCTGGGGCAAGTAGATGCATTGACATGGACAGTGAACCACTATTTAACCTCATTCCTGTCATGGGTTCCGGCAGATCGGCAGCTATGGAGGATCTAATTACCTGCGAGCTGTTCGCCTCCAAAATATGACTCGTGAGGTTATCTCATTCCACATACATTAAAGACCTTATCCTGGTGCTTGGTAGTACCAGAAGGATCAGTTGAAATCACATATTGAAGCACCCGACAAACATATCGGTGCCAGCACAGCTTGCCATTTAGTCTCTTGCCCACATGCTGCTGATTTTCCCGTGCAGACATCAACCAGAAATTGTCATACATGATAGGGTGATGCCACATTGATGTAGGTATCATCAGACATGGTTTTTGTTGTGCTGAATAACAGAGTCGACAACCTCTCGTTGTCTGACTCTACAGCTCATTATTTATGATTGTGTTTAAACCTCTAGAGGACAATTTTTTGGTTTGTTATGTGCAAAGTTATGTATACATTGAAG
>TRINITY_DN27201_c0_g1_i1_1
TTTCCTTTCTTCAATTCATCCTTTTATTTATATAGATTCTTTTTAGTTCTACTCCTTTGTGTTTGATTTCTCATTGGTCCTTTTGGGTTGACCACACCGTGTTGTTCCGTTGTTTTAAACATTTGTGTTGTTTATTGTAAATATACCGCATCATTTGTCAACCATCTCTTCATTGTGGTCCAATATATTTGCATTCATGTATGTTGCACATCAATGTATAAACGAGTGCAAGGTTTTGCCGCATCAACCAAATCGGGCGAATCGGATTCTCCATTATCTGATTCGATTCAGCTGAATCAGGCCGATTCGCATGGAGAATCAGACCGAATTGGGTTTCCCCTGTTTCACCCGAATCGGGCCAATTTGATCCGATTCGGCAAACCATGAACGAATCCTCTCTAAATTAACGTGTCTGAGGAGTCTCAAATTTAGTGTTGTCATTATATTGCACACATGTGGGTTAGCATCTGTACAAAAAAGACTGCTGTGTTGTGAGTGCCGAGCAAATATGGGCAATTGCAGTGACACTCTTGGTGGCAGGAGTCCTTGCCCCCATGGTCTCCTTGGTGCAATAACTTGATGTCATCTCTTTGTCCTGTGCTGTGGCAAGCAAGATAAGCTTTTAACATAAGAAGTCTATTGCAAGTGTTATGAGGTGAATTATTGGGCAGAAAGCTACCTCTTTTCATATTATAAGGCTTTCACCTCATGTTTTTACGAGGATGGCTGTCAGAAATTCCCATAATCATAGCCTAAGCTGCTATGCTCAATTCTTTGTTTTGATGACTTGATCTTCAAATCAGTGTACCTGCTTTACTTCTTCGATCAGAGAGAGGTGTTTGATTGATCTTGCATCAAACGGAAGGTTATATATGTCATACGGCCCTCCCTGTGTGGGCTGCCTGTGGATTGAACAAAGACTTCACCTTCCATGTCCCTCGAAGGTGACTTCCTCAGTTGATTGGTTCAATTAGTGGCGGATCTAGGTGGTGTTCAATAGGGTCACGTGACCTCACTGAGTTTTTAAAACTCTATTCAATAGTGTAAAATTTGACCATTAAATTGATCTCCGGTGCAATTTTTTTGAAGAGAGTGACCCCACTAATCATTGTGTGACCC
>TRINITY_DN27201_c0_g2_i2_1
GAAGAACCGATCTTGGACTCGGAGAGAGAGAGAGAGAGAGAGAGAGAGAGAGAGAGAGAGAGAGATGCGTCTGAGCGAGAACGAGGGCATTGAGGGCAACACCTTCCTGGTCACTGGCGGCGGGGGCTTCGTCGGTGCCGCCCTCTGCCTGGAGCTGGTCCGCCGTGGCGCCGCTGAGGTCCGCTCCCTCGACGTCCGCGCGGAGTCCCCTTGGTCCCCCGACCTCCGGAACGCGGGGGTTTACTGCATCCAAGGGGATGTGTGCCAGAGGAAGGATGCGGAGCGGGCTCTCCGTGGGGTGCACTGTGTGTTCCATCTCGCGTCACATGGCATGTCCGGGAAGCAGATGCTCCAATCTGGGCGTGCCGACAAAGTTAACATCGATGGGACCTGCAACATATTGGAGGGTTGCCATGAGTTTGGGGTGAAGAGGCTTGTCTATGCGAGCACGTACAATGTGGTTTTCGGCGGACAGGAGATCCTCAATGGGAATGAATCTCTTCCGTACTTCCCGATTGATGAGCATGTGGATCCGTATGGTCGAAGCAAGTCGCTTGCCGAACAGCTGGTGCTGAAGAGTAATGGTCGCCCATCGAAGAAGAAGGATGGTACCCGGCTCTACACATGTGCTATTCGCCCTGCTGCTATATATGGGCCAGGGGAGGAGAGACATCTTCCAAGAATACTGGCTCTTGCGAAAATGGGTCTTCTAATCTTCAAAGTCGGTAAATCAGATGTGAAGTCGGATTGGGTTTATAAAGACAACCTTGTCCATGCTCTGATATTAGCAAGCATGGGGCTTTTAGATGATATTCCTGGTAGAGAAGGTTACCCTGTTGCTGCTGCGCAAGCATATTTCATTTCTGATGGCTATCCTGTCAACACTTTTGACTTTTTAAACCCACTACTAAGGAGCCTCGATTATGACTTACCCAAGAACACATTATCTGTCCAAAAGGCACTCTTCATTTCCCGTCTGTTTCTGGTTATGTATACAATGTTGCTTCCATGGTTGAACAGCTGGTGGCTTCCACAACCTTTTTTACTTCCTGCTGAAGTGTATAAGGTCGGTGTTACGCACTATTTTTCCTATTTGAAAGCCAAGGAAGAGCTCGGTTACACTCCCATAGTAAATCCTCGTGAGGGCATGGCCACCACAATCTCTTACTGGCAGGAGAAGAAGAGGAAGGAGCTTGACGGCCCCACAATATATGCCTGGTTATTTGCTGTTCCTGGGATGTTGCTGTTGTTCTGTGCAGCTTTTCTGCCTCCCTGCGGCCTCCTGGTGTGGTACAGAGCCTTGATTCTATTCGTCTTCAGGTCATTGTGGATGGCTCGCCTTGTCTTCGTTATTTCGGTGGCTTTGCACATAGGTGAAGGTATCTACGCGTGGCACCTCGCCAAGCGAGTGGATCCTGCCAATTCCACGGGGTGGTTTTGGCAGACCTTCGCTCTGGGGTTCTTCTCCCTTCGTTTTCTTTTGAAGAGGGCTCGCGAATCAAGATGAGTCTTCTCCAGGCAAACGAGACCAGTTCCTGCTGTCAAAAATCTTGCATATGATTGGAAAGGAGTGGTAATAAAACAAAAAAATGTGCTGGGGCCGGGGATCAACCTTTTAATGTCAATTTTACATTGTTTTGAGGCCCCATTCAGTATATCTTTGGTTACCCCAGTTTGGCAGGAGTTTTGTCATCCTTCATTTGTGCTCTAGAACGATTTCTTCAAATGTTTGATGGCCAAACTAAGTTTCTTTTGAGGGTGCCACGATTTGGTTTGATGGAGAAGTGCTGGCTATACCAGGACCCAGTTATCCATGTACTTCGTAGCTAGGAGGACTGCGAACTTCTGCAGGAGTGGTCATGGCCAGTGCCCGAGGCCGGCTGCAGTGATGCGAGTTGAGGGCTTGTAAAGTGTTACTTATGTGCTTA
>TRINITY_DN27279_c0_g1_i4_1
GAAATTTCCATCTTTGGTTTGGTCGACCCTCTGTCATCATCTTGCCCTCCCCCCTTGAAGCGTTTTGGTCGAGGAAGAGGCGAAATGGCGTCCTTCTCTATGGAGGACTTCGTTGGCGAGGGGGCTCTGAAGGAGATCCTCCCAAAGCTGGTGGATGAAGGTTGGGATGACGTGCCCACGCTGATGCTCATGAACTCTGAGGATATGGATTTGACGGGGATGACCAGGCGGCAGAAGGATGCTTTGGAGATCAGGTCATACCTGCATGATCGCAATTTGATGCAATATGCTGATCCCCTGGAAGCTTCAGGAAAATCTCTTGATGAGCTCTTAAATCTGAGAACACTGCTCCTCTCCACACAATTCGGCATGAAAAGGGGACATGTTGCAAGGTTTATTGATAGAACAAGCCCCATCCGGGTTCAGATGCCTTCTACTCATGCAAGAAGCTTAAGATCTTTCAGAAAAAACACAGACAGTGAGGAACTTTCCTCTACATCTTCCAAGAGCATACAACATGTCAAGTCCTCAGTAAGCACAGGCGTAAAGCATGAAAGATCCTTTGAGCAGTCCTTTTCAGATCTCGACGTCAAGGAAGGGCATGTGTTTAAGGGCGTTGTGGCATCACTACCAGCAGAACCAAGGGTCTGTGGTTGTGTACAAGCTCCTCCTGTAGTAGGTGAAGTAGCTCCATACTCTTCAATAGAGAAGATCTCAATCCAGAAGCTTACACCAGAATATAAGGCTGGGATGGAAAGGTTGGTCAACACAAAGGCACCACCTATGAAGGCGTCAGATCTATGGCGTGATAAACCAGTCATTCTCCTTTGTCTTAGACGTCCTGGGTGTATCATGTGCAGAGCTGAGGCCCATCAGCTTTATACAAGGAAACCTATATTTGAAGCACTTGGGTTTCAAATGATTGCTGTTCTACATGAACGTATTGAATCTGAGGTTACTGACTTTTGGCCCCGTTACTGGGGTGGGGTTGTGGCTCTTGATCGAAATATGGGGTTCTTCAAAGCTCTTGGAGGTGGAGAGCTTATGAAAGACAAGTTCATCACAGGTTTTGTATTTAATCCCCGTTCTATTGCCAACTACAAGCGTGCAAAGGCCGTGGGTCTAGACGGCAACTTGAAAGGAGAAGGTCAGATAAAGGGAGGTTTGTTTGTAATTGGAAGAGGCAAAAGTGGGATTATTTACCAATTTGTTGAAAGAAATTTTGGTGATTGGGCCCCTGTTTCCGAAGTCATTCAAGTTTGCAGACAGCTGAAGGATGCACTACCAAATCAGGGAGGATCAACTTAATTGGACACTGGCAGAAGCAATGTGATTATTTTCATTTGGATATCTAATACATCTTTTCAAAGAGCTTCATGGGGTGATAGTAATGCTATGTTTTTCCTGTTGTAGAATTTGTGTGTTGTCAGTGTTCATAAGCTTTTATGTATTGATCCGTCGTAAGCTTTTATGTATTGATCCGTCGTCGTTGTAAAAGGCATGTATGATAGTGTCTTGTTGGTGAATGTGTAGCTATTCTGATTGGCCATGCCGGCAAATAAAAATGTCCGAAACTACCAGCTAGTCTAAAACATCAGGGGTGATCCTTTCTCCAAGACATGGAGAAATGGAGAATCCCTACCAGTCACTTGGTTGGAAGTTGAAGAACAGAACCAGCAGATTGCTGACACTTGTGTTCTTGTTTCATC
>TRINITY_DN24437_c0_g2_i2_1
GATTACAACATTATTTATGGAGATTCCAAACCCTAATGGCTCACTTTGACCCTCTATGGACTAAAATACCCTTGGACTTAGAAATGGGCAGAAAATCATACATGAAAATACTCCAAAATAGAAAATGCACTATTGGACATCATTTGGGCCTCATTCATACAACCATATACTCAAATAAATAAAATTGACACATGGACATCATGGAAACACCTCATCGAACCAAATGGATGTTGTCGTTGTTGTTTGTCGCCTTTGTCTGCAGTAGACTTGGACCCGGTCAGTCCGGTCTAGTGCTCGGGTGTCCCTCCCAATCCTCCCCGTCTGGGAGGAACTCGACCCTGTCGAGTAAGGGTCTAGACGGCTCTAGTATCTCTCTAAGGAGTGGAGGTCAATCTGCTGTAGCTCCTCACATGTGATCCACGGCCACGCATCTTCAGTAGACAGTCGTCCCTTGCAGCGAACCAGGTAGCAATGATCGTCCCCACTCTTAGAAGTGATAACTTGCTCATCAAGTATATGGTTTATTCGCTCACGCCGTGCTGGAGCTGAGGCTAAAGGTGGACACTCAATGGTGGGTTCACTCGCAAGGGGAGGAGAAGATTCGAATGGATCGCTAAGAATCACTGCTAGATCGCGATAATCTACCATATCTGAAACATTAAAAGTGGAAATAATACCATAATTTGGTGGTAAATCTATGACATGTGCATTGGAACCAACACATTTCGAACCCTTGAACAGTCCAACTCCTCGAGCTTGTAGCTTCTTTACGGTTATCTGAAGGTTTGAGCCTGATCATGACGTAATCCCCTTCCTGAAACTCGTGGAAGCAAATGTGTAAGTTTGTTGCAGTTCTGTAGTTCTCATTGTTGATCTCAGTTTGATGACGAATACTATCATGTAAACTTCTAATATGTTAAGCTAAGGATTGGGTAGACTATGAGACACGAGACTGAGTAGGTAGTGGGACAAGGTCTATAGGACTCCTAGGCCTAAAATCAGTTACTCTTTTAAAGGGACTCATGTCGATTAACCAATAGACTGAGTTGTACGCGAACTCAACTAAGGGTAGGACCAAATCCAAGTTCCGACTATTTGTCCCACTAAACAGCGCAACAAGTCTTCCATATTCTCATTTATTTACTTCAGTTTGTCCATCAGTCTGGGGATAGTAAGCAGTGAAGAATTTGAGTTTGGTGCCCCAAAAATGCCACAAGGTCTTCTAGAAGTAGCTTATGAACCACACTTCCTTGTATGACACAATGGAGTTGGGAAGTCCTCATAGTTGCACGACTTCCGACAAGAAGAAACATGCAATCTTTGATGCATCAAAAGTTATGGCATATGGAACAAAGTTGGCCATATTGGAAAATCTATCCACTACCACCATGATCGAGTCGTGCCGACAGACTGTGCGTGGCAAGTCCAAGACAAAGCTCATACTCACAACTTGCCACGAACGTTTGGGCACAAGCATGGGAGTGTAAAGACCGATGTTCTGTTTTCACTGCTTGGTCATCGCATAGATGCGACATTGAGTCACAATTCAGCCCACATCACGCTTCAAACTCGGCCAAAAGAACCGGTACTCCACCAACTGAATGGTCTTATTTCGGCAAAGTGACCAGCAAGACCCCCATCATGCACTTTCCACACAAGAAAATCACGAACAGATGTTTGTGGGAGGCAAAGCCGGTGTTCTTGAAAAACATACTCGTCCTGAAGGATGTAATCGTTGTACTCTTGGGAGGGGCTTGATTAGAGGATTACATAGATTGGTCCGAAATTCGGGTAGTTGGGATATTCATCTCGCAGCTTCTCAAACCCCGTGACTTCGGTGCTAACGACTGCCGACAAGGAGACATGATGACTTAAAGCATCGGCCACCCGATTCTCCTCACCATCTTCATGATTCAGGACAAAATGATAGGCATGGATATACTCAATCCAACGACTGTGGCGAGGATTTAATTTCTTCTCGGTTAGTGAATATTTTGAGATTGAGAATTGCAGGCTTGCAGCCGCCACGTTCTTGCCGCGAAGGCTATCCAGCGCGTGCGAAGTCACAGGGTGTGGAGCCCAATCTTGTTCTTCCTCCCGTCTTCTCCGTTCCGCATCAGAAGCCGCATGATTCATTGTGACCTTGGATTATGTTCACATAATCTCTTGCATGCGATGCGTGACGATCCTGATGTCCATATTCCATGCAAGCATTTGAGGGGAATTGATACCATCGAGCTGACACTGCTGTCAGGCGGCAGCTTCCTCTGGAACCCAACTTGTTGTCCTTGTTGATGAATCGACGTTTGTTCGAACATACAGATGGTGTGTACTGTGTAGTCATGTGAAGTACGAATGCCAAAGCATTTTGCTGATCCTGCTGTTGTAGAGAGAGGTCAGTCACAGGTATCTTACTCTTCCCACTGCAGATTACTGTTTATGTACTTGTACATTCCTTTTGTATCTTGAAAGTTATTTTGGTATCTCTATACAATTTTGATGACCATTCCTTGAACGGGAGTTCTTGCCTGTGGATCTGGTGCAGACTTTTTGT
>TRINITY_DN24471_c0_g1_i3_1
CGGAGAGAGAGAGAGAGAGAGAGAAACCAGAGCGGAGAGGAGGGAGGGGAGATCTGAGATGGGAAGGGGTGGCTCCGGCGGCGGGGCGGCGGCGGCGGCGTCGGGGATGTCGGAGACGGTGCTGCGGAAGGTGCTGCTGTCGTATGCCTACGTCGGGATCTGGATCTTCCTCTCCTTCACGGTAATCGTCTACAACAAGTACATCCTCGATCGCAAGCTCTACAACTGGCCCTTCCCCATCTCCCTCACCATGATCCACATGGCCTTCTGCTCCTCCCTCGCGCTGCTCCTCGTCAAGGGCCTCCGCCTGGTCGACACGCCCGCCGCCATGTCCCGCCAGATGTACCTCTCCTCCGTCGTCCCCATCGGCGCCCTCTACTCCCTCTCCCTCTGGTTCTCCAACTCCGCCTACATCTACCTCTCCGTCTCCTTCATCCAGATGCTCAAGGCCCTCATGCCCGTCGCCGTCTACTCCATCGGCGTCCTCCTCAAGAAGGAGACCTTCAAGACGCAGTCTTTCGCCAACATGGTCTCGATCTCGATCGGCGTCGCCATCGCCGCATACGGCGAGGCCCACTTCGACTCCTGGGGCGTCCTCCTCCAGCTCGCCGCCGTCGCCTTCGAGGCCACCCGCCTCGTTCTTATCCAGATCCTCCTCACCTCCAAGGGCATCAACCTCAACCCCATCACCTCCCTCTACTACGTCGCCCCCTGCTGCCTCGTCTTCCTCTCTATCCCCTGGCTCCTCGTCGAGCTCCCCGTCCTCCGGGAGGCCTCCTCCTTCCGCCCTGATCTCTTCATCTTCGGTACAAACTCCCTCTGCGCCTTCGCCCTCAACCTCGCCGTTTTCCTCTTGGTGGGCAAGACCTCGGCGCTCACCATGAACGTCGCCGGCGTCGTCAAGGACTGGCTCCTCATCGCCTTCTCCTGGTCTGTCATCCGCGACACCGTCACCGTCATCAACCTCGCGGGATACGGCATCGCCTTCCTCGGCGTCGCCTACTACAACCACGTCAAGCTGCAGGCGCTCAAGACCAAGGAGGCGCAGAAGAAGAGCGCGCAGCAGCCAGACGACGAGGAGGCTCGGCTGCTCGAGGGGAAGATGGAAGGTGGAGCTGGGGAGATGGAGCTAGGGAAGAAGATCGACGACCGTGCCTGATCTATGCAGCCTGATCCGGTCCAAATCTTACATGCGGCGCCCATTCTGGCGACTTGTCAGTCACACTCTCCTCGTGCCCATGGATCTGACGACAACAGGTTTTGCCATTTTTTTATTTTTCTTCACATTTAAGTTTATTCATGTTATCGGGAAAGGATAGCCAATTAGCAAGGGAACATAGAGATCTGCTGAAATCTGGATCTGATTTCGTCCACGGGGTTGGGGAATGGGAGAATAGGGTTTGTTCTTTTGCATGTGATCGCAGAGTAGGATGAAGAGCTCACTTATCTGATAATCGTTGTTCTGTAGAGATTAGAGCTGGAATGCTGCTAGATATTTTCGGCTGTGTACTCGGTAGTTGAATCCAATTTTCCCCCTTCTTCTCATCCAGTGCTACTGCCATACTTTTTTATGACCTAAACGCTGTGGCTGCAGTGGAGATCCTTCAGGATCTCCCCTCTCCATTCTGTTTTCCTTTTCCATTTTAGTCAAGTATTTGTTATGTATCTGTTGGAACGCAGTCTTCTTCTTGAATCAAAGCGTGTTTTGATTGTATCATTATATTTTTCTTTACTCGGTTGCACACGTGAGTGTGCACATGTGACTGTGTAGAACTCGAAGAACTTATTGTCGAAATTTTTGTTAAGCAATTAATCCGTG
>TRINITY_DN24471_c0_g3_i1_1
CATATTGAGGAGATCAGTAGTTTTCCTAGGTCTGCTCACTGATGTGGTTTCCTTAGTTCTGCAGACTTATTGTCCTTCCTTGCTTGATGAAGATCATGTCCCGATTGATGTGAATGTTGGACGCAACCCGCTCATTGCTTTCTATGCTGCAGACCCACCTTCTATGAGTAGGATTTGACATTTCTTTCAGTCCCTTTTGTTTCTAAAATTATTTGTTGGTCGCCAGTGTTGGAACTTATCTTTATTCTTGAAACTATTATGATCTAAGGATCCATAATTTATTGTAGTAGTTGGTCACTCCAATTGTGCATTTGTCCATCTTTTATGTCTTAGAAGTTTCGTTCTCTTAATATGCACAAGCATGTCGTCTTTCCTCTTTGTGCTGGAGGATGTGCAAGTAATTAGATG
>TRINITY_DN24419_c0_g1_i3_1
AGCTGCTGGAGAAGCTGCTGTGCTCGGGGCGTGGCGTCGCCGGCGCACCGGCCTCCCCCGCCGCCGCCTTCGCCTCCCGCTCATTCAACACGTCGGCAGTGGCGCGCGATGTGGAACCCAGCGAGGAGCGGAGCGTAGACGTCGAGCGCCGCGGCGGCCGTGCCGTCTCCCGTCGCCGCGACGGTGATCCCTTCTCAGGCTTCTTCTCAGGTAAACCGCGGTTGTCCATCTTCCTCGCCGATCGCTAGCTCCGATGACGCGCCCTCTTTCCCTGTTCTCCCTTTCTTCTGGTCGCTACATTCTCTTGGCTACTCGCGTCCTGACGATCTTCATCTCTGTACCTGTTCCGCGACGACGATCGGTGTAGACGTGTTGGACCCGATCTTCCCCGGCCGTAGCCTGAGCCAGGTGCTG
>TRINITY_DN24490_c0_g2_i2_1
GTCATATTTCAATTTTTTGTTCTTCCTTGTTCTTCTGCAAAATGGAGGCTTATGCCTCCATTTTGCAGGGAATTGTTAACGAGGTGGCTAGATGTTCTTCCTCATTTGATTCCATTTTAGTGAACAAATAACGTGGAACAGATTGACTGCCCTGCAGGATGCTTGAAGTCACCTCCTCTGATCGACCGAAACAGAGTGAACTTTTCAAATAGACCGGGGATGCTTTGGGTCGCAAAAGCACATCGTTCACTTTGGGCTGTCGCAACCAGGAAGTAGACCTATATAAGCAGGGCGGACAGTGTAACATTTGAATTTGTATTTTATTATCTTCAGTGGGATACTCCCACTGAATTAGACAAATTCAAATTTGGTGGATTAATGTTGAGATTTTGAATAAATTCAGATATCTGAG
>TRINITY_DN24430_c2_g1_i3_1
GATCCCGGTTGCAGCGGCCCCTTTCCGTAAATCTTTGTGCACTTCCTCTTCTGGGTCTTCTCCTTCCTCTGGAAGCGAAGAGCCTCTCTAGATTTGGAGCCCCTCCCTTCTCTGGGCTTTCCCTAGCAGGGCATCTTTTCATCTGCTGCGTCCTGGTTTTTCCTCCGCGTCTTCTTCCACTTCCGCTGCTCCTGCACGTTCTTGTTACTATTCTTCTTCTTCTTCTTCTTCTTCTTCTTCTTCTTCTTCCTCCTCTTTCTCGACTGGAATCCGTTTCCTGTTGAGCATCGAGTGGGGAAGCAGCATGGGCGGATCGGGGAAATGGATAAGAGCGCTGGTCGGCGTGAAGAAATCCGAGAAAGACGACCAGGAGAAGATGGGTAGCGGCAACAGCAGCGGCGGCGGCAGGGTAAGGAAATGGAAGATGCTGTGGCGGAGCTCCTCGGGAGAGCACGGTTTTGGGTGGAAGGGATTCAAGGGGAGCCACAACAAGTCGGCGTCCGAGGCGTCCGACACCTCCTCCGTCGCGACGGACGCCTTCACATCCGCGGTCGCTACGGTGGTCAGGGCTCCGCCCAGGGATTTCAGGATGGTCCGGCAGGAGTGGGCAGCCATCCGCATCCAGACTGCCTTCCGCGGCTTCCTGGCTAGAAGAGCGCTGAGAGCCCTGAAGGGTGTGGTGAGGCTCCAGGCCATCGTCAGGGGCCGGCAGGTGAGGAAGCAGGCGGCCGTCACACTGCGATGCATGCAGGCGCTCGTGCGTGTCCAAGCGCGGGTCAGGGCTCACCGCGTCCGGATGTCCACCGAGGGGCTGGCAGTGCAGAAGGTGCTGGAGATGCACCGCAACAAGGTGGATTTGCTCAAGGAGGCTGAGGATGGGTGGTGCGATAGCCAAGGGACATTGGAGGGAATTAGGGCAAAGCTCCAGATGAGACAGGAAGGCGCAATCAAGAGGGAGAGAGCATTCGCTTACTCTCAACAGCAGCAATGGAGATCAAGTTCCAGGACCGACCCATCGGGGGTGTCTCTTAAGAAGAACCATCAGCAAGTTGATAAAACCAGCTGGCGGTGGAGCTGGCTAGAGCGTTGGATGGCTGCGAAGCCTTGGGAGACCAGATTAATGGAACAGCAAGTGCGCTCGGCGGATGCCTCCGAGCCCCATCATCCCTCCAGGAAATGCGAAGAACCACCGTATGCGGCTGCTGCTCGCGCAAGACCACCCTCCTCGAAGAGATGTGGAGATGAACATGGAGAGAGATCCAGACCTCTGGAGCAGCAGCAGGGGCTTGTCAGCAT
>TRINITY_DN24434_c0_g1_i3_1
TCTGGTTGTCCCTGCTGCTGCTGCTGGCGCCGCTGCCGTGTTGATCGATCCTTCCATTGCCGAGGATCTATCCGCGGACACGAATCTAGGAGCGTTCCCATTCCGGTCAGATCTGATCTCTCCAGAGAACAGTGACCGTCCCCGTCTTGGCTAGCTCCGGGATCTGGTCTCCCACTATATTCACTCCGCTTTGCCCCGAGCGCATCACCTATATCCCGCCGGAACTCGCCCAGATCTGGGGTCTCCTCCATCTCGTCTGCCAAGATTCGTACTTAAGATTTCATTAGGAACGAGAGGTATGGTTCTGATTCCACCACCACCCCTCTCTCTTTTCTCCATGATTCCTTTAGGATCAATTGCAAATTCCGTTGTTGGGTACTTGTAAAAATCGTACTTTGTTTGCTCCATCTTCCTAGTTTCCCGGTTTTGGTTTCTGCCTTGGATTGGGAAGCTTGTGGTGCGTGGATGGCTGTTCTTTCGCTGGGTTCTCCCTTTGTGTTATAATTCGTACTTAAGATTTCGTTCCTTCTTCATATGAAATTTTCTCTGATGATTCTGGAATGCCTTCGGTTTTAATCAGCAATCGGTTGCAGCCTTCTTTCTTTCTGCGAAATTGCTCTCTGTACACTGTGACATAAAATTCATGCCTGTGCTCTTTTGGTTCTTCAAGTTCCTTCCTCTTTAGAAAGGATTAGAACGTTTGTTTAAACTTATGCCCAGCTGGTTAGAATAAATTTCTATATGTTCTCATTGGCA
>TRINITY_DN24448_c0_g1_i15_1
AAGATGGCGTATTCTATTCTTCCCGAACCATCTCCGACCCCGCCCTGAGCTCGTCGTCGTCCGGGAGACAGCGATCCACCGCCGCGCCTTTCCATGGCGGGCCTCCCCCGCTCCTCCAGCGCCCCCACGAGGAACGCACCACCCCCTCAGGAGCTTCTCGACGACCTCTGCAGCCGTTTTGTTTTGAATGTTCCAAAAGAAGATCTGGAGTCTTTCGAGAGGATTTTATTTCTTGTGGAGCAAGCGCATTGGTTCTATGAGGACAATTCAGTGGAACAAAATCCATCATTGAAATCTTTATCACTTAGAGAGTTTACTAGCTTGAGTATCCTAGGTTCTGAGAATCATTTCTTGATTTACTGTTATCGTTTAGGAACCTTCTTGCAAGTTTTTGGTACGAATTCGTCAGTGAAGTGCACAAGGTCTTCAATGTTTTTCTATCCTATGAAATGATATTCTACCCTAATCTCTGGTTCACTGACCAACATATAATGTATCCATATTGGAGTCTTATGATAGTTTTGAATCTTTTGATTTTGACAGAAATCCAACAACTCCTTTATGCTCAGAGAACTTTTACTCTCTTGCAGACAATTTTTAGATATTAGACTTTGATCTTAATGTAGTCATGACTCATGAAAGGTCGAGGTAATGCAAAACAAAAAGTTTGGAAGGCATGACAGTACAGGAACCTTGTGTGAACATGTTATTAGACTTCTTGCACTTTTGGATAAGTTTCTACAGTTGTGAGCTCTGGAAGATCTAAGAGATGTCCATTCATTATGTTTTGGAAGTTCTCCTGGTGTGGAATCTAAGAATCAAATTTCATGTTTACTGTTATTTTTTTATGTTTGCACTGCTATCTGCAATTTTCTTTTCCTGTCAATTAAAAACTCAAATAGTCTACTGGTTGTTGACATAATTATAGTTGTACGTGGTAGACATATTTATTTATCTGTCTTTCTTTCCTTAATGTACTCCAGTGTTTAATAGTTGTGCTGCACTTAGACCATATATTGCTCACATAGATGATATATACAAGGATTTCACATCATACAAATATCGCGTACCTGTGACTGGAGCGATCATCTTGGATGAATCTTTTGAGAGGGTAATTTGCTTTTGTAGATTTGGTATGGTTGCATCATTAGATTTTTGCTTGTTATCATGTTTTAGAATCTATCATGCTGTACATATTTTCTTTTAGGACTTTAGACTACAATCCTCCTCAACAAAAGGAAGAAATAATATTCTTTCTACACTCTTGCAAGTTTTAAAGTCTATGTCCCCATCTCAATAGAGTATCGTCTTTCATTCAATCAAATCTGTGTCCTATTATGATTGGCCTTTTTCATTTTTTGTAAAGGTAGGGTTATGGTAGTTATTTCTAAAGACTCTTAAGAGTATATAGGTAATTTTCCTCTCAAGCTGTCCTTTTCTCTCTCTGTACAACATTTTTGTTTTATAATACCAGTGGTACCATCTTCTTTTAAAAAAAATTCCTCAAGCCAATGAAGTTGGAGGATCATATTTGGGTTTTTAAGGGTGGAGTTTCAATTCTTTTCCAGATAAGGGTGACAATAAATAAGAAGTATGGAATGATAACATTTGGTCAATATCTATGAAATGAGAACGTTTGGTCAATATCTTGAGTTTCTATACGCAAAAGTTTTGAATGATTCCCCTTCACAGTATTTTTTGCTTTGTTTCTGTATATCATTGTATTGATTGGTCTGTTGGACCATAAGAGATGCCTGCAATTTAAAGTATTATCGGGTTTGTTCCCTCATTCCTTTTTTATAATGTTATATTCATTGAATAATGATTGAATGCTAATAACCTGGATGTGCTATGTGCTTTGGCTTTCTAAATATCAATAAGAATGTTCTTTTTGATATTATTCTTTATCAATCTTGCCTGTAATTCCTGTAGTGCCTACTAGTGAAAGGCTAGAAACCTTAGTTAGTGAATACATATTGCTGTCTAGACTTCTGAAGAAACTGGTGCTTATGGTTGGATGTGAGGGATGCTGCTGCCAATAAGGCAACCATTAGTTTGTTACATGTGCCTCTCTAATTGGATTCATATTGCTATCTATATTATTCTCTTTCTCCAGGTGAACGTCCTAAAAACTAAGAAAACTTACTGTAAGAACAAGGAATGCAGGAAGCACACCCTGCATAAGGTGACACAGTACAAGAAGGGAAAAGATAGTCTTTCTGCCCAGGGAAAGCGTCGGTATGATAGGAAGCAGTCTGGTTATGGAGGACAGACAAAACCAGTTTTCCACAAGAAGGCTAAAACCACTAAAAAAATTGTGCTGAAGTTGCAGTGCCAGAGCTGCAAGCATTATTCTCAGCATGCAATCAAGAGGTGCAAGCATTTTGAGATAGGTGGAGACAAGAAAGGAAAGGGAACATCTCTGTTCTAGTTCGTCTTTGCGTTTTGGAGTCTCTCAGAATCGTACATGTGCTCGTTTCTAAATGTATTATTCCTAGGTTTTTAAGCATCATGATTTCTATTGGACTAGGCTTTCTGAAATAGGGCTTAGCTCTATGAAACGGTCCATTAGTTTGTTTTCTTTTAAGATGCATCGCTGGGTACTTCTAACTCTGAAATGGAAATTCTCCTTTATTGATTCTC
>TRINITY_DN24403_c0_g1_i20_1
CTTCACAGTCACCAACGATACGCGCAGGACACTGGCCCATCGAAGACGCGGAGGTGCGCCGCCGCAGCGCTCGGTTATCCAGAAACCCGCCGTCGAAGGCGATCCACCTGGAACACCACCTCTTATCCATCTCCCCTTCCATCGTCCCCGATCTCTGCGGAACCCTAGAAGAGCAGGAGACCCCGATCCGAAGAGCGCAGGCTGAACCCTAGAGGTTGGGGCCCAGCAGCCGTCGGATGCACAGGCCCGCCCGGCACCGGAATGGGGGCCAGCAGGAAGCTGCAGGGCGAGATCGACCGCGTCCTGAAGAAGGTGCAGGAGGGCGTCGACATCTTCGACAGCATCTGGAACAAGGTCTATGACACGGAGAACGCGAACCAGAAGGAGAAGTTCGAGGCGGACCTGAAGAAGGAGATCAAGAAGCTCCAGAGGTACCGGGACCAGATCAAGACATGGATCCAGTCGAGCGAGATAAAGGATAAAAAGGCTCTCATGGATGCTCGAAAGCAAATTGAACGTGAAATGGAGCGATTTAAGGTCTGTGAAAAGGAGACCAAGACAAAAGCCTTCTCAAAAGAAGGTCTAGGTCAGCAACCAAAGACTTGGCGAGAAAATTGGAAGCTTCAATGCAAGAAAGCTAAGTCCATTCCGCTTTCATATTTATCATCGTTCTTGGTAATGTGAGATATATAACAAAAGCTTTATTTATCCTTCTCTTCATCCTGCTGAAACCACATCAAATCAGTTTGTGGTTGGGTATGACCTAGTTGAGATCTGAGAAAAGGTATGGCCTATTGTTGGTCAGTTGCCGAAGATAATTATTTTTGAGTTTCCTACAAACTTCAAAATTGATCCAAAAGAAAAGGCTAAATCAGAGACAAGGGATTGGCTAAACAATGTGGTTGGCGATCTAGAGTCTCAGGTTGATAACTTTGAAGCTGAAATTGAAGGGCTTTCCGTAAAGAAGGGGAAGAGCAAACCAAATAGACTGACTCACTTGGAGACATCAATTACTCGGCATAAGACCCATATAATGAAATTAGAGTTGATTTTGAGATTGCTAGACAATGATGAACTGAGTCCTGAACAGGTCAACGATGTTAAGGAGTTTTTAGAGGATTATGTTGAACGCAATCAGGAGGATTTTGATGAGTTTAGTAATCCTGACGAGCTTTACACTGCAATACCATTAGACAAGGTGGAATCCCTCGAAGAGCTTGTTACTATAGGGACTTCTGGTCTTGTGAAGGGTGTTGGTTCTGTTCCTACCAGTGCATTAGGCTTGAAGAGTTCCATAGCAAGTTCACCATCTCAGATACCTGCTGTAGCGGCATCTGCTGTCCATCAGGGTGCTTCCTCTCAGGAGCAAGTTGAGGAGACGGCTCCTCTGGATAGCAACTCTGACGTTATTCCAAGGACTCCACCTTCTAAGACTTCGCCTGTGGTCTCCTTGGGCTCTTCAGCTTCTTTGTCCATTGCTGGTGCACAAACAGTGGTTAATTCAGTGACTGGTGCTGGCAATGTCACTGCACATAATCAGGCTGGTGGATCAACAACTGCTTCAATTCTTTCTATTCCTAGTCCAATTCTAGGTATCATAGAGAATCCAACCGCCGCTGCTGCCCCACCTGTGGCAAATTCCTCTGCTTCTGCAAAGGAAGATGATATAAGCTTTTTAGGCCGCAGATCGTCTCCTGCTCCTACTGAAATTGGTTTAGGGAGAGGGATCATCAGAAGTTCAGTGGTTGGTGGGTTAAGTAACCAGGGATCATCTAGTGTCCCCATGCCGTTAAGTTCCATCAACGGAGTTTCTAGCAGTGCAGCTTTGGGTACAGCTCCAGTGGTCTCTGACATGGCTAAGAGGAACATTTTGGTAGCTGATGAGAGAGTTGGGAGTGCCGGTCTTTCCCAACCACTAGCTTCCCCCTTGAGTAACAGAATTATTTCACAGCAGATCTCTAGAGCTAATGATGGTTCTGTTGACTCTAGCAATGTTGCTGAGGGTCCGGTTATAGGTAGGGTTTTCTCACCATCAGTAGCTAGTGGAGTGCAATGGAGACCTCAGACTGCCACTGCTTTTCAGAGCCAAAATGAAACATTCCGCGGGAGAACTGAAATTGCTCCAGACCAAAGAGAAAAGTTTCTTCAACGGCTCCAACAGGTGCAGCAACAAGGTCATAGTAATTTACTTAATGTGTCACATCTTCCTGGCGGTCCTAAGCAGTTTCCTCTGCAGCAACAAACTTCGCTTCTACAACAGCTGAATTCCCAAGCCTCAAGTTTACCATCCCAAGTTGGTATTGGTCTTGGCATTCAGGCACCAGGTCTGCCTACAATTTCATCTGCCTCACAGCCACCAAATTCTATCCATCAGCAATCATCTCAGCACACACTGCTTTCAGCTGGATCCAAAGATGCAGATATTGGGCACATGAAGGTAGAGGACCACCAACACCCCCAGCAGCAGCAGCAGCAGCAGCAGCAGCAGCAGCAGCAGCAGCAGCAGAACTTATCAGATGATTTTATTGCGGAATCTGCTTTAAGTTCTGGACTGAAACAAAGCTTAGCAACTGATGATGATTTGAAGTCAGCATATATGTCTGCTGGTGTTACCTCCAC
>TRINITY_DN24402_c0_g1_i1_1
AATCGGTCTGATTTGAGCAAATCGGAGCGAATCGTGGAATTCCAAATTCGCCCGATTCCATGCGAATCGGACCGATTCCTATCCGATTTCCATGCGAATCGATCCGATTCTCTCGAATCGGAGCGAATCAGAAAAAATCTGATTCACCCGATTCTCTCGATACGGCGAACCTTGGCTCATTCTAGTTAACCAATGATTTAGAGAAGATGCTAATTATAAATTATGTTTTTTTTCTTTAACTCTGCAACCCAATAATTATATATGTGCTCAGAAGTGCATTTCCTTATTGCACTTCATGATGAGTGCTTCCAGATGATGAACCATAATATCATTGGAACTATTGTGTTCGTCTCTTATAAACTTTAAATCATAGTGTCAAGGTTGAAAAATTGAAGATTATGAACTCAAGAAATTCATATGAGATTTCTGACGTGAGAATATCTTCACGTGGGTTTGATCTTGAGTTCATACTCCTCGGCCCTTCAACCTTGACATTATAGTTTTAAATTTTATAAAATGGTATCAAAGCATATCATTTTATCATGAATGTCACACGCTTAGTCATAAAACTTATCGCTCAAGTCTCAGTTCCTAACGTGGGTCAGTATGTGAGGTCGTGTTGAGATATAAATCTCAGGTCGGACATTCTATAAAATTCTCCTATATCTATATAATAGTTGGGCCTCCCGTCTCAATATACGGGTTGAGATATTGGGTCCATTAATTTCATCCTCTCTTTTTTTTTGATAGGTAAATTTTTTTTTTTAACAAGGAAGGGGAGAGGTGGGTCTTGAACCCACAACCTCTCACTGCAAAGTGAGAGGTGGTACCGTTGCGAC
>TRINITY_DN24469_c0_g1_i1_1
CGAGAGAGCTCTCTCGCCACACATCTCTCTCCAGATCTGAGACAGGGTTTCTGCAACGCGCATTGCGCCAGCAGCGGCGATCGATGGAGGCCGGTTTGAAGCTCAGGCTCTTCGCCGTCGTCGCCATGGCCGCCGTAGTCGCGGCCTCCTCCCTCGTCGAGAGGGTCGCCGCCGCCGACGCGCCTGCGCCCAGCCCCGCGTCCGGTGCCGTCTCCATCGCGGCCCCCGTCGCCGCCCTCGCCTCCCTCTCCGCTCTGGCCTTGGGCTTCCTCTTCTTCTGATGCGGGCCCGCCGGGATCTGCAAATGTTTCTTCGTTAACGTGTCCATTTCCTTTTTAATCTTTTCCCTTTTACTTTAACTTATTTTTTCGTGTCCTGGGTCGCGTCTGGGGTGGGTGAGACGACGGTGGTAACCTGTGTATATCTGTACCATGCATGCATGTACGATATATGTTTGAATTGTGTAATGTGGTGTATTAATTAATGTTTTTGTATATTGTTTTTTAAAATATAATATATGTTGTTCTACAGCCTCCGGCCTCTCCCGTGGTGTGCTCTTCAGTCTTCATCGATCAGCTGCATCTTTCCATATTTTTTTCTCATTAATTAATTAATAATTTCCGATAACCCGAAATTTATAACCACCACCTCCCTCTTTCTTTTTTTATGAGAGGTTTCGGAGCTTTAATTAATTTGTTGGGTTTTCATTTTCTGTCTCTTGAGAAGCCGTGGTTCGTTTCTGTGGCGCACCTCCATCCGGACGTCGAGCTCCCCCCCTTTGCTGTGGAGACATTGGGGTTGCTTCCCCCCGCCGGAATATTACTGGTTTAGACCGGTCTCTGCTTCCGGCTTCGCTGTGCGACGATGGTGCTGGTCTGTACCAGCCTCCGGTGGTTTGGTGGTGTCTATCTTCTGTGGTGCCTCCGCACCCATGCTTGTTTTTTCTCCTGGTTTCATGGCCTCTTGTCTTGTGCCATGCTTTGGGTGGGTTCAGCCTCTTGATGATCGTTGTACTGGGAGCCTTGAATCTTCTTTGACTTCTCCCTTTGCTATAACCTGTTATGCTATGAATGAAATGTG
>TRINITY_DN24407_c0_g1_i4_1
CCCTCTTGAGACATTCATTGGTTGGTCTGTTGCAGCAGATCAGTCGGGCATTTGATGCCGCGTACAAAGCTCTCATGAAAGCTTTCACGGAGCATAATAAGTTTGGTAATCTACCTTATGGATTCCGGGCAAACACATGGGTTGTTCCTCCAATTGTTGCAGATTCACCGTCTTCATTTCAGTCCCTTCCCACTGAGGATGAAATCTGGGGTGGAAATGGCGGTGGTCAAGGTAGAGATGGAAAGTTTGACCACAGACAATGGGCAAAAGACTTCTCAATCTTAGCAGCAATGCCCTGTAAAACAGCAGAGGAGAGGCAAATGAGGGATCGGAAAGCTTTTCTTCTTCATAGTTTATTTGTTGACGTTTCTGTATTTAAAGCAGTGGCTGCAATCCAGCGTATTGTCGAGGGCCACACGCCTTCTAATGGAGTGTCAAAGGGTCTTTCAGGTGGTGTTGTTTTTGAGGAGCAAATTGGGGATTTGAGGATTAGTGTAACAAAAGATGAAGCAGATGCTAGTGCAAAGCTAGAGACAAGAATTGACGGTGGCCAGTCCCTGGGTATGTCATCTGAGGAACTTGCTCAGAGAAACTTGCTTAAAGGAATAACTGCAGATGAGAGTGTGACTGTCCATGATACTGCTACTCTGGGTGTAGTGATAGTTAGACATTGTGGATACACAGCTATAGTGAAAGTTCCTGTGGAAGATAACTGCACTCTAGGCAACTTGCCCCTGGATGTTATTGATGAACAGCCTGAGGGTGGTGCCAATGCCCTAAATGTAAACAGCTTGAGAATGTTGTTGCATAAGTCAAGTTCTCCACAATCATCCAGTGGAATACGTTCTCAAGTTCTGGATCCTGAAGATTTGAATTCTGGTAGGTTATTAGTAAGGAAAGTACTCGCAGATAGTTTGACAAAGTTACAAGTAGAACCTATAAACCATAGGAGGTCAATACGATGGGAGCTTGGAGCATGTTGGCTGCAACATTTGCAAAATGTGGCAACAGAGAAAGTTGAACCTAAAAGAAATGAAGAAACAAGAGATGAACCTACAGTTAAAGGACTTGGGAAGCAAGCGGGCCTTTTCAAGGTGATTAAAAAGAAGAATGATGAGAAGATCGGTCAGACTGATGTAGCAAAGAAAAGTGCCAGCTGTGATGGCTGTGACCCGGAGAAGTCACATGTCATAGATGGTGCTGACCGTGAAGAGCTGAACAAAATTAGCCTGGAGAAGGAAATTTTGTTGCAGAAATTGCTTTCTGAGTCAGCCTTTTTACGCCTGAAAGAATCAGATACTGGTCTTCATGTGAAGTCACCTGATGAGCTAATTGAGATGGCACATAAGTATTATGAGGATGCTGCCATACCAAAGCTGGTAGCAGATTTTGGATCTCTTGAACTTAGTCCAGTTGATGGGAGGACATTGACAGATTTTATGCATACTAGGGGCCTGCAGATGTATTCCTTGGGACGTGTTGTTGAGCTTGCAGACAAACTCCCACATGTACAATCACTTTGTATACATGAGATGATTATTCGTGCATTTAAACATATACTCCAAGCAGTTATTGCAGCAGTCGACAGTGTAGTTGACTTGGCTGAATCGATAGCCATCTGTCTTAATGTCTTGCTGGGTTCCTTGCCCACCGATACTGACTTAGATAACGATGCCAATCTCAAGCAGAAATGGTTGGAAACCTTTGTTCTTAAGAGATTTGGATGGAGATGGAAAGATGACAGTTCCCATGATCTGAGAAAATATGCGATACTTCGGGGTCTTTGCCACAAGGTTGGGCTTGAGATAGTACCTAGGGATTATGACATGGATGGCCCATCTCCATTTAGAAGGTCAGATATCATCAGCATGGTCCCAGTATACAAACATGCCGCATGCTCATCTGCAGATGGACGCACGCTGTTGGAATCATCTAAGACGTCTCTGGACAAAGGCAAGCTTGAGGATGCTGTCAATTATGGAACCAAGGCACTTGCAAAACTTGTAGCAGTATGTGGCCCTTACCACCGAATGACAGCAGGAGCGTACAGTCTTTTGGCAGTAGTTCTTTACCATACTGGAGACTTCAACCAGGCCACTATCTATCAACAAAAAGCTCTAGATATAAATGAGAGGGAGCTTGGTCTTGATCACCCAGATACAATGAAAAGCTATGGAGATCTTGCTGTGTTTTATTACCGGCTTCAACACACTGAGTTAGCCTTGAAGTACGTGAACCGTGCATTATATCTTCTGCATCTGACCTGTGGCCCTTCACACCCCAACACAGCTGCAACATATATCAATGTGGCAATGATGGAAGAGGGGTTGGGAAATGTTCACATTGCCCTCAGGTATCTCCATGAGGCCCTCAAGTGTAATCAAAGGCTACTTGGAGCAGATCACATACAGACTGCAGCCAGTTATCATGCCATTGCCATTGCTCTTTCTTTGATGGAAGCGTACTCTCTAAGTGTTCAACATGAGCAAACAACTCTACAAATATTGAAGGCAAAACTAGGAACAGAAGACCTTCGAACGCAGGATGCTGCTGCATGGCTTGAATATTTTGAGTCCAAGGCACTAGAACAGCAAGAGGCTGCACGAAATGGCACGCCAAAGCCAGATGCTTCTATTGCCAGCAAAGGCCACCTCAGTGTATCAGATCTTTTGGATTACATAAATCCAGATGCAGATCTGAAGGCAAGAGAAAACCAGAAAAAAATTGCCCGTATAAAGATCAAAGGCAGAGTAAGCCAAAACCAGTTGGAAGCAGTGACAAACGGAGACCAGAATGATTTGACTTTAATAGAAGATTATACAAGGAAGGAGGCTTCTAGTGACAAAGAGAATAATGTCAGAATGGAGTCACAGCCTAAAAAGGATGAGAAGTCAGCAGTTAGCATTGTGCATGTATCTGCACTAAACAATCCGGACGAGATGGCACCTGATGAGTCCTTGGATGAAGGATGGCAGGAAGCTATTCCAAAAGGGCGTTCCTTTGCAGGCCGTAAATCTTCAGGAAGGAGACCTAGTCTTTCAAAGCTTAATACGAATGCCTTGAATAGTTCAGAAAATTCACGATATAAAGCAAAATCTCCTTCCAGCTTTCCTTCACCAAGGACCCCCAATGAGGCAGCTTCAACTGGTTCTCCAGCTTTGGTTCCAAAAAAGTTGAATAAAAGTTCAAGCTTCAGTTCTAAACAGACAAATCCAGTTGCCTCAACAATAAACATGGAAAAATCTACTAATGTAATTTCCTCCCCAAGTAGTCCTGCTTCCACAAATGTATCTGCCAAATCAACATCTCTGTCAAGCTCAGCAAGTATCCAATCAGCAAAGAAACCTTTGTCTTACAAAGAGGTTGCAATAGCACCACCTGGGACTATTGTAAGAGTTATTGAAGAGCATGAAACTCAGGAAAGTGAAGCCTGCAAGCAGCAGCATCACTCTTGCAGCAAAGCAGTGCTAGATGTTGCCCAAAGTGATTTGGTAACAGGAAGCCAAGATAGAAAGGAAAATGGGATCCCAACTTTAGAAAAGGATCCAGTATCTTTTACGGAGACAGATGCTGTTGAAGAGAAGAAACAAGAGAGCCCAGAGGTTGCAATCCCAGAACATAGGGTTGTGGATTCCTTCATAATTCCAAATGTAACTTCTGAAGAACATGAAAAGACGGAAATTGCAGGCAATGCTGCAAGCATTGAAGACAGGGAAGCAGTGCCTTCAGTCTCTGAGGAGTCAGAGTCTTTGGAAACAAGTTCATCAGAATCTAAAGGAGACTCTACTGTGGAGGAGACACCTGGTTTGCAGGAACGTGATTTATGTGCGGCTCAGAAAGAGGAGCAAGTTGGTGATAATGGTTCACAGCAATGCATTGAAAATGAAAATGAGAAGCCTTCAGTTGTGGGAGTGGAGAAGCATGAAGAAACTGTGGAAACTGTGAAAGAGCCAAGCAGGAAGCTCTCTGCAGCTGCACCACCATTCAGTCCATCAATGATACCTGTGTTTGGTTCCATTGCAGTTCCAGGATACAACGATCATGGAGGAATCTTGCCCCCTCCTGTAAACATGCCTCCAATGTTGACAGTTAATCCTGTTAGGAAGCCATCTTACCAGTCAGCAACAGCAAGAGTTCCTTATGGTCCCCGGATCTCTGGTGGTTATAATCGATCTGGGGGTCGAATATCTCGTAACAAGCTTGTTTTGCCAAACTGTGATGCCAATTCAGTTGATGGAAATGGCTTCAGTCCTCCAAGGATAATGAACCCTCATGCAGCAGAGTTCGTTCCCGGCCAACCATGGTCTCCTAATGGCTATCCAGGACCCTCAAATGCTCTTGTGGTCTCACCCACCAGTGCTGCAGAATCTCCCCAGAGTGTCTTGGTTTCTCCAGATAGTTCAGTAACATCACCTGCACCCCTTGCAGAAGTGAATATGAATAATGACGCATGTGTAAAAGAGGATGTACATACTGAGGAGACTTGTGCTGTCGAAGTTGAAGTTGCAGATGAAAACTTACAACCTGATCATTTGACAACCCTTGCAGAAGTGAATATGAATAATGACGCATGTATAAAAGAGGATGTACATACTGAGGAGACTTGTGCTGTCGAAGTTGAAGTTGCAGATGAAAACTCACAACCTGATCATTTGACCACCATAAATGGTGCAAATGTTCAGGATGAGGAACACACGGCTGGTGAGGAATCTGAGGACACCATTGCTCAAGATCATGCTGGGAAAAAAGAAGAGGCATTTGATGATTCTAGACTAGATGGGAAGCCCATTAAATGTTGGGCTGATTATAGCGATGGTGAACCTGATGTTGTCGAAGTTACCAGTTGAAACCAGAAGAAACACCTTGGAAGAATTATGCAATTTCCCAAGAAAGGAGATCGAGAGACCACAGGATCACTGTAAGTGTTGATTGAGCCACTTAGTGTCTTCTCCTGTAAGTCTGACAATTTTGTCATATATGTATGCAAATATTCCTGTTTGATTGCTAGTGTAAAGTGAACCCGATCCCTGGAAGATGTCAAGGAACTTGATCTCTCTGTCCTTGATATTGTGGGGAAGGTGGTGGCGATGCATTTCTCTGAATGCTATGGCCAGGAAATAGTCCCCAGATGGTTTAAATAGTTCACTTGTTT
>TRINITY_DN24497_c0_g1_i5_1
TTTCTCGCTCTCGGATTAGTTAGGTGTTCGAGTTCTTGTGATAGTTGGATGTGATCTACGTCTATCTTGAACTCATAATGTATATAGATTTTTATTTATGTTTCCGCTAATCGTATGAACACGAAGTTCAACTCCGTCGATTCTTTCTTGCAAGTCATATCAGCGAAGTTAGCTAGCACAGTGATCAGTAGCGTTGTTCAGTGTAATGATGGAAAAGTTAATATGCGTTTGGATCGATCGACAAGGTGTCTTATTTATGAAATGTGTTTCATCAGTATTTAGAAATTAGAAGATGAGTATGACATATCCGGATGCTTCTATCTTGTGGGTTTCCATTTCAGAACGTCTCCTGTTCAGTTTGATGTTGATGGGCCTGAAGGTGCTTGATAGTTTTACATGACTACAAAATATCTAGAAACTACTATCTTGCGGGTTTCTGGTCCAGAATCTCTCCCGTTCAATTTGATGTTGATGGACCTGAAGGTGCTTAAAACAGTTTTCCTGTGTACAGGAGGAATGTGCTTGCCTGCGCCAAGCACTTCGTCGGGGATGGTGGCACAGACCAAGGGGTGAATGAGGGTGACACTATCTGTTCCTTTGGGGATCTGGAGTCGGTCCACATGAAGCCATACGTGGACTGCCTGGCCCAGGGTGTGTCTCTTGTCATGGCAACTTATTCAAGCTGGAATGGGAGCAGGGTGCACAGTGATCGATTCCTCATAACTGAAGTTCTCAAGGGAAAGCTAGGTTTCAAGGGTATTGTGATATCAGACTGGGAGGGCATTGACAGGCTCTGCCAACCACAGGGATTGGATTATCGCTACTGCATTTCTGCTTCGATCAATGCTGGCCTCGACATGATAATGGTGCCCTATGGCTATGAAAAATTCTTGGAGGATTTGCTCTTTCTCGTGGAGTCAGGCGACATACCCATGGCGAGGATTGATGATGCAGTTGAAAGGATTCTTAGAGTCAAATTTGTCGCTGGCCTGTTTGAGCATCCTTTCTCTGATAGGTCATTGATAGATATAGTGGGTTGCAAGGCACACCGGGAACTTGCACGTGAGGCAGTCAGGAAATCATTGGTTTTGTTAAAAAATGGAAAAGATCCAAAGAGACCTTTCCTTCCTCTAGATAAAAATGTCAGAAAAATTCTAGTTGCAGGAACACATGCTGATGATATTGGATACCAGTGCGGAGGGTGGACACTGACGTGGTACGGAGGCAAAGGCAAAATCACAGTGGGTGCCACCATTCTGGAGGGCATCAAAGCAGCAGTTGGAAAGAACACTGAGGTGATTTACGAAGAATTTCCAACAGCAGCCACATTTGAGGCTCAAGAATATTCATTTGCAGTCGTCGTCGTTGGAGAGAACCCTTATGCTGAATTTCTGGGTGATAGGACAGACCTATCAATCCCTTCCAATGGTGCCGAAAGTATACTCAGTATTGCCCAAAGAGTTCCCACGTTGGTGATCATAGTATCTGGGAGACCCCTGATCTTGGAACCAGCGGTGCTGGACTCCATTGACGCCCTGGTTGCCGCCTGGTTACCCGGGACTGAGGGTGAGGGAGTTGCTGATGTTGTTTTTGGGGATTACAATTTTGAGGGTGTGCTACCTGTTACATGGTTTAGGAGTATGGATCAGTTGCCAATCAATGCCAACCATGAGTTACATGATCCCTTATTTCCCTTGGGGTTTGGTCTGAGGATGGAAATCGGAAATATCAGTAGACAGCAATGTTAACCTCTGGTTTATCCATGACATACTTCCGTGATATTCCATTTGTAATGAGAACTTATGTGCACAACGCTGTTAATCAGATTTTTTATTAAAGGAACAGAAAGTTATGCTTTGTGCCGAAGGAGGTATCTTCCTATTTCTCGTGACATGGATTGTGTGGATTTGTCCACGCGTCCTTATGCCCAGAGGGGTCAAGTTGAAGCTCACAAGCAGTGCTGTGAACACTATATTGTTTGCGCAGCATAGAGGGA
>TRINITY_DN24445_c0_g1_i2_1
GCTGCTGCTGCTGCCACAACCAGTCTCTGCACTACGTCGTTCCCCACCATGGTCATGGTCGCCATCACCACCACGTGGGCGACGGCGGCGAGCGGATGGCGCCGCCGAACCCCCGCGGCGGTCCTCCTTCTCGTCCTCCTCGTCCTGGCCGCGGCAGCCGCCCACCAGTCGGCGAGGTGCTCTCCCGCGCCGCCTTCTTCCGCCGCCCCCGGCTGCTGCCGGAACGCACCCGGCGCCGTGGAGGGAGGGGTTTCCCCTGCCTTGTTCTCCTCCTTATCCCACAAGAAGAAAAACGGAAGCAGCGCCATCCCGCGCCACCCGCCGGCTCCCCTGCTCGGAGGCGGCGGCGGTGGAGGCGAGCCAGGTGAGGAGGAGGAGGACGCGTCGGAGGGGATCATGGCCGTGGCCACCGCGCCGGAGACGGTGGAGTGGCTGAGGAGGCTGCGTAGGACGATCCACGAGCACCCGGAGCTGGCGTTCGAGGAGGTGGAGACGAGCAGGCTCATCCGGGAGCAGCTCGACGCCATGGCGGTGCCGTACGTGTACCCCCTGGCGGAGACCGGCCTGGTCGCCTCCGTCGGCACCGGCGAACCCCCTTTCGTCGCCCTCCGCGCCGACATGGACGCCCTCCCCATCCAGGAGGCGGTGGAGTGGGAGCACAAGAGCAAGGTGCCCGGCCGGATGCACGCGTGCGGGCACGACGCGCACGTGGCGATGCTCCTCGGCGCCGCCAGGATACTGAAGCGCCGCGAGCGGCAACTCAAGGGAACGGTGAAGCTGGTGTTCCAGCCGGCGGAGGAGGCGGGGAACGGGGCGAAGCGGATGATGGAGGAGGGGGCGCTGGAGGGGGTGGAGGCCATATTCGCGGCGCACGTGTCGCACGAGCACCCCACGTCGGTCATCGGCTCCAGGGCCGGCGCCCTCCTCGCCGGCTGTGGCTTCTTCAAGGCGGTGATCGGCGGGAGGGGAGGGTTGGCCGGGAGCCCGCACCGGTCCGTGGATGATCCTGTTCTGGCCGCCGCCGCCGCCGTGATCAGCCTGCAGAACATCGTCTCCCGCGAAGCGAATCCGCTCGATTCCCAGGTAGTCTCCGTGGCATCATTCAACGGAGGTAGCAGCCTTGAGCTCATTCCTGGCTCCGTCACGCTCGGTGGCACCTTCAGGGCCTTCTCAAATGCATCTTTCTACCAAATTCGACAGAGAATAGAGGAGGTGATTGTGGAACAAGCTGGGGTCTACAGATGCACGGCTTCCGTCGACTTCTTCGAGAAGGATCACCTGTTCTACCCTCCCACCGTGAACGACGAGCACATGACGGAGCTGGTGAGGAAGGCGGCCACCGATCTGCTTGGTCCGAACGGCTACAAGGTGGTTCCGCCCATGATGGGAGCGGAGGACTTCTCCTTCTACTCGCAGGCCGTGCCCGCCGCCTTCTACTACATCGGCGTGCGCAACGAGACGCTGGGCTCCCACCACACCGGCCATTCCCCCTACTTCATGATCGACGAAGACGCCCTCCCCGTTGGAGCCGCGGTGCATGCTTCCATAGCAGAAAGGTACCTCAGAGAGCATGACGATTCCAATATTAAACTGCATGGTGTTGCCGTTTAGAGCATGGTTTATCGAACCGGTCTGATTCGGACGAATCGTTGTGAATCGGAAGAAACTCAATTCGTTCGATTCTAATGCGAATCGGTTGATTCGATTGGCTCGATTCGGCCGGATCGAATCAGATCGTGAAGAATCCGATTCGCCCAATTCAGTCGATCCGCCCAATTCAGTCGATCGATGCGGCAAACCACAGCTTAGAGGGAGGCCAAGAGAAGTGATGTAGCTACTTACTGAATCAGACACAAGCATCTTTTTGTCCACCCTGTGTGGATTCCCCATGGGGGTGGAGAAAAAAAGTCAGGAGATTCCTGGGTTCAAGAGCTATGAAGAGTTTGACAGCATGTTTTTTGCTCAGATCAGTTTTTTTTTACCATTGTTCTTATTGATTGAATTCAAGGGCTGGCTTCTGTAGC
>TRINITY_DN24442_c0_g1_i3_1
GTAGCAACGGCGGCAGTGGAAGAGGACGAGGACGACGACGAAGAGGCGGAAGAAGGAAAGTAACCAGAACACCACCCCTCTCATCTACCGCCTCCTCACAAGCGTTGATCGGTTACTCCGCGCCGGCGCTGCTCCTGGGACCGAGCGCGTCATCTACGGCGGTGGAAGGGCAAGAAGACTAGATCTTTGAGGCAAGGAGAGAGCAAAGATGCTTGCTTCTGCCGCAGCGACCGGAACACCAGTGCTTTCGCAGCCGGGCACTGCTGCTACTGCTTCGCTCTCAGGGAGCACCATACGCCACTGCTGCTGCCCGGCCACCTCCTCCTACCGCTCGGCTCCGGCCCTCACATTCTGCACAAGAACGTCCTCAGCTGCCTCCCCCTTCCGCAGCCGCCCCCTTCAAATCAGATGCGCCGCCACAAAGCAGGCCAAAACACCAGCTGAGGAAGATTGGAAGGTAAAGCGGGAGGTCCTCCTTCAGAAGAGGGTGCGGAGTGTGGATGTCAAGGAAGCTCTGCGCCTTCAGCAGGAGAACAATTTTGTGATCCTCGACGTGCGCCCTGAGGCAGAGTTCAAAGAGGCACATCCAGAAGGCGCCATCAATGTGCAACTCTACAGGCTCATCAAGGAATGGACTCTATGGGATATTGCACGGCGCACGGCATTCTTATTCTTTGGAATCCTGTCAGGCACAGAGGAGAATCCCGAATTTATAGAAATTGTGCAGTCAAAACTAGACAAAGATGCGAAAATAATAGTGGCTTGCCAGTCGGGTGGAACAATGAGACCATCTCAGAATCTCCCAGAAGGCCAACAATCTAGGTCTCTGATAGCAGCTTATTTACTGGTCCTCAATGGGTACACCAATGTGTTTCACTTGGAAGGAGGGTTGTATACATGGGTCAAAGAAGGGCTGCCCACTGTTGCAGAGGAGTGACACTTTTAAAAGAAACAGATCATGCATGCTCTTTGAAAGTGTAATCTTTCTTTTGCCCTTTTTTTCGTCACTTCAGTTTCTGGTGGAAGGTGGTTGGGTCACTCGCCGGCTCTTTGGAGGCATTTGTAAGTAGGCATGTTTTGTGTTAACTGAGAGATCATTATAGAGAGGTAAATCCGTGACTTATTTAAAGAGATTATTAAGAATTCAAAAGGC
>TRINITY_DN24474_c0_g2_i3_1
AGAGATTGATGATGAACTCCGTCCTGCTGGGGTTGATAAATGGAGAATTAGGGGCCGTCAGACTTTGAAGCGTGCCAAGGAGAGGAGGGAGCCCAGACATAAGCTTGAGTAGATTGGGGAAGGATATTGACATCGAGTTGACATACTTGTAATCTACCGAAAAAAAAGAGTTGACATCCTTGTAGACTAGCTTACCTTTCCATTTATTTATATACACAGTTGTTATTTTGTTGTAGTTTACTAAACTAGCTAAATAACTTTAGTTGCTCTTACTTTTCTGCGTACTATAGTTAGTTTTGTTTACTTCAGTATTCGTTGTCCTGCTCCGTTTGCTTGTGCTATTTTGTTAATTTGTAATTCAAACTAATGTGAGGTTGGGTTCCTAAATGATCTTCGTTGGTAAAGCTCAACCCCCCTATCTTCTCCTTCACAAATGAGAGTTGGCAGTGTCGGCAGGACTTCTTTTGGACAAAGAGTTAACTTCGAGATGTTAGATTCAACAGTAATTTCCTCTTTTTTGCATAGGTTTTACTTTCCGGTATGCTCTTTAAAGATTCTGTTTTCAGTACTGTACTTGTACTTGAGACATATAGATGGACATGTGCTGGACATTCTAGATTGATGCTGTTCACTGTTTTTTTTTTT
>TRINITY_DN24474_c0_g1_i3_1
CCACCTGCATCCTCTTCCCTCTGCCGGCGACGCAGCCCTTCCTCCCCGGCGCGACATCTGCCTCAACCCTGGCCTCGGAGCATCCCCCCCACCGCCGGCGACACAGCGACATCCTCTTCCCTCCTTCGGCAACGCAACCTTTTCTCCCCGGCGTGGCATCGGCCTCAACCTTGGTCTCGGAGCACCCGGCCTTCCCTTTCCCGTGGCAACAACATCTCTTCCCTGGTGTGGTGGCGCAGCATCCCCGCCGGCCCTCTCTCCTCACCGGTGCCGCCATCCCCCGCCGGCCCTCTCTAGAGACGGCGACAGGTAACCCCAACAATGAACAGCGCAGTTAATCGGCGCTTGGACGCTGCCCCCGAAACCCACTTCACTCACGGAAGGCGGCGGGACTAGGGCTGCAAACGGACTCTCCGGCGGCCCCGTCCCTCTCTCCTCGCCCCGTACTCCTCCCTCACCGCCCTCGCCCTCCTCCTCCACCACCACCTCCGCGTCCTCACCTCCCACCTCCCCCTCCTCCGCCACATCACGGGAGTTGGGACGTACTCCCCCCTCCGCAGGTCCATCTCCACGCGAGGACCTGGTAGTCGTAGTCGATCGGGCGCCGCCGCCGCCTCTGTCTCCACTGCAGCCGATCCCTAGCGTGATCTTTACATGATCGGCCGTCGCCTCCACTGCACCATGGTCTCTGCCTGACTGCCTCTACGCGGCAGGCTACGTGGGGTTGACGACCCAGACGACTTGCAGCTGTTCTACTACTTCATCCTGTCTGAGAGGGACCCCGCCATTGTTAGTGAAGGATGGCAGAAAACAAATCAATGATTGGGCTTTCTTGGGCACCCAAGGTGCCACCCCTGACCTGTGTCAGAAGGACCACATCTGAAATGGCAGAGAATTTACCACCGGTTTCAGCTTGGAAAAATGAAGGTGAACTTGTTGATGGGTTGTTTGTCCCCCCAAGGGAGCCAAGAAAATTGAATAAGTTGCTTAAGAAAAACATGGACACAACTGGAAAAAGCTGGTTTGACATGCCTGCACCAATCATGACTCCTGACATAAAGAAAGACCTCGAGATCTTGAAGTTGAGGGGTGCTATTGACCCAAAGAGGCACTACAAAAAGGGGGACACCAAGTCGAAGATTCTGCC
>TRINITY_DN24487_c0_g3_i1_1
GTAGCAATTGAGGAGGGGACTTCCCTTTTAAGCGAAGTCAGCTGCACTCGCAGCTTCAGAAAAGAGGCGTCTCCTAAGCTGCAGTGCTCGTTGTTCTAGCAGAAACGCGAGTCTGCCTTCTTCTCTGGCGTCGAGGCGAGCGGAGAAGGGCGAGGGCGGACGAGGAGCTGCCGGCCATGTCTGTTCCCGTCGAAGAGGCCATCGCGGCGTTATCGACATTCTCGCTAGAGGATGATCAGCCTGATCTGCAAGGGCTTGCGGTTCTGTTGTCCACTGAAAGATGTGCAACCAACAGCCCCATTGAATATGGTGATGTTTCTGCATATCGCCTATCATTGACAGAAGACACCAAATCTATCAATCTTATGAATACCCTCATCCAAGAAGGAAAAGAAATGGCATCCGTGTTGTATACATACCGCAGCTGTGTTAAAGCCCTGCCTCAACTACCAGATTCAATGAAGCATAAGCAGGCAGACCTATATCTAGAGACATATCAAGTTCTTGACTTGGAGATGAGCCGTCTACGTGAGATTCAGCGATGGCAAGCATCTGCCGCAACTAAGCTTGCAGCCGACATGCAGAGATTTTCTAGGCCAGAGCGTCTGATAAATGGACCAACAATCACTCATTTCTGGTCCATGTTAAAGTTGCTTGATGTTTTGCTGCAGCTTGATCATCTTAAAAATGCAAAAGCGAGCATTCCTAATGACTTTTCCTGGTATAAGAGAACATTTACCCAAGTCAGTGCTCAATGGCAGGATACTGATTCATTGAGGGAGGAGTTAGATGATTTGCAGATTTTTCTAAGCACAAGATGGGCTATTTTGCTGAACCTGCATGCTGAGATGTTCAGATCAAACACTGTTGAAGACATTCTTCAGGTTCTTGTGGTGTTTTGTGTTGAGTCTCTGGAGTTGGACTTTGCACTTTTATTTCCGGAGCGTCACACTTTGCTTCGGGTTTTGCCTGTTCTTGTTGTCTTAGCAACTTCATCAGAAAAAGACGGTGAATCTGTATACAAGAGAGTAAAAATTAATCGTCTAATCAACATCTTCAAGAATGATCCGGTGATTCCTGCATTTCCAGATCTACATCTTTCTTCTGCTTCGATCCTGAAGGAACTGTCAATGTACTTCCAGAATTTTTCTAGTCAGACTCGCTTGCTTAGTCTCCCTTCACCACATGAACTGCCCCCTCGGGAGATACAAGACTATCAGAGGCATTATCTACTTCTCAATCACATTGAAGCTATTCGTGCGGAGCATGATGACTTTTCTATCCGTTTTTCTTCATCTGTGAATCAGATTGTACTATTGAGGTCAGCAGATGGTGCAGATCTTGAATGGTCAAGAGAAGTTAAAGGAAATATGTATGACATGGTTGTTGAAGGGTTTCAATTACTTAGTAGATGGACTGGACGCATTTGGGAACAATGCGCCTGGAAGTTTTCTCGACCCTGCAAAGATGTCCCTTCTTTAGAATCACAAGAAACCGCTACAACATTCTTTGACTATGAAAAGGTGGTTCGCTGGAATTACACGCCAGAGGAAAGGAAGGCTTTACTGGAAGTTATTAGTTATGTTAAGAGCATTGGCTCAATGATGCAACGGTGTGATACATTAGTAGCAGATGCTTTGTTAGAAACTATCCACGCAGAGGTCCAAGATTTTGTTCAGGACAAATTGGACGCCATGCTGCGGACATCATTTCGGAAAAAGAAAGATCTTTCCAGGATTCTTTCTGATATGCGCACATTGTCGGCTGACTGGATGGCAAATACCAGTAAACCTGAATCTGAGTTACTTTCATTACCTCATGTAACTGAAGAAAGCAAAGGAAACTCCTTCTATCCGAGACCAGTGGCTCCTACTGCTGCTCAGGTTCATTGCCTTCAATTTCTAATTTGTGAGCTTGTATCTGGCGGCAATTTGAGAAAACCTGGAGGACTATTTGGAAATAGTGGTTCGGGCATTTCTGTTGAAGATCTTAAGCAACTGGAGACATTCTTTTACAAACTCAGTTTTTTCCTGCATATTCTGGATTTTACAGCAACAATCAGTGCCTTGACCGATCTTGGATTTCTTTGGTTCCGAGAATTTTACCTGGAATCTTCTCGCGTTATCCAGTTTCCAATAGAATGTTCTCTTCCTTGGATGCTGGTGGATCATGTGACTGAATCACAAGATGCGGGGCTTCTCGAGAGCATCTTAATGCCTTTTGACATTTATAATGATTCTGCTCAGCATGCATTAACTGTGCTGAAGCAACGTTTCCTTTATGATGAAATCGAAGCTGAGGCAGATCTATGCTTTGATCAGCTTGCTTTTAAACTGAGTGAGAACATTTTTGCATACTACAAAAGCTGGGCAGCAAGAAAGCTGCTTGATCAGTATTTTCTGTCAACTACTGATAATGGAGACAGTTATGCAATTCAACCAATGCGATTCACTGAAATATACAAGCTTACAAGAGTAAAGCTATTAGGGAGGACCATTGATCTAAGAAGATTAATCATTCAGCGTATGAACAAATTATTTCGGGAGAACATTGACGTTCTGTTTGAACATTTTGAGAACCAAGATCTCTGTGCCATTGTGGAGCTGCAACAGCTCTTGGATATCTTGGAACTTACACATCAATTACTCTCAAGAGATCTTCTTCTGGATTCATTCACCCTCATGCTGAATGAAATGCAGGAAAACCTTTCCTTCGTTTCTTTTTCTAGTCGCCTGTCTTCTCAGATATGGACAGAGATGCAGAATGACTTTCTGCCAAACTTTATCCTTTGCAATACCACTCAGCGTTTTGTCCGCTCCACAAAAGGCACTTTTCATTCCATTCAAAAGCCAGCTGCTGCTGCAGTTAAATCCTTTTACTATTGTGGCTCTCAAGAGTTGAACATGGCATATCAAAGCCTTTCAGTGCTGTATAGTGAATTCTTTGGAATTCCTCACATGTTTGCAATTGTCAAGCTACTGGGTTCCAGGTCATTGCCTTGGCTTGTTCGAACATTACTGGATCACATTTCAAATAAGATATCTGCTATTGTACTGAAAGTCACTGGTTTACAAGAAGCATTGCCCAAATCAATTGGACTACTTCCATTTGACGGTGGTATCTCAGGATGTCAGAGAATTATTCATGAACAATTGACATGGGGTACAAGATCTGACCTCAAGATGGATATTCTTCATGGCTTGAAAGAAATAGGGAGTACACTGTATTGGATGGGTCTTCTTGACATCGTAATGAAAGAAGTTGACACGACGCAGTTCATGCAGACAGCCCCATGGCTTGGGCTGATTCCTGGAAATGATGGACAGATAAAAAATGCTCAAAATAATAGAGATAGCCCTATTGTCAATCTATTCAAAAGTGCAAGTTCCACGCTTCTTTCGAACAGTAAGAGTCTGAATGGGTCGTCTTTCCTTGCGATGTCAAAGCAGGCAGAAGCTGCTGATCTTCTATACAGGAAGAGCACAAATACTGGAAGTTTCTTAGAATATTCTCTTGCTTTTACCAGTGCGGCACTGGATAAACACTATAACAAATTGAGTGCAAATCCAAAGACAGGGTTTGTTGACATCACAACATCAAAAGATTTTTATCGCATATTTAGTGGCCTTCAGTTTGAATATATGGAGGAGACTATTCTAGATCCGTCGAAGGTTATTGAACCTTTGGGGGATGCTGTTGCTTGGGGTGCTTGTGCTATAATGTACTTACTTGGTCAACAGCTGCACTTTGAGCTTTTTGACTTCTCATATCAATTCCTCAATATCTCAGAAGTGGAAAATGCAACAATCTTGCAAAATGCACCATCTGAAAGGGCCAAAAATCCCAATTTAATCCAGGGATATGACCTTTTACTGGAGGCTATGAGGAAAGCAAGAAGGTTGAACAATCACGTGTTCTCAATGTTAAGAGCGCGCTGCCCACTCGAGGACAAGATAGCATGTGCAATCAAGCAAAGTGGCGCCCCCCTGCACCGGGTTAAATTTGCCAACACAGTCTCTGCCTTTGAAACATTGCCATTGAAAGAGACTTAGGCAGGGATTTCTGCTGTTCCACTTTCGGGATTGATGGTAAAGCTTCTTTCTCGACAAGTATCACATGTATCTATAATGTAAATATTTCTGGTCTTAACATTATGCTGTCTGCATTTAGCCATCATTTTTTTTCCTAGGATGATGGTTTCCCTGTTGGTGTCGATCCTAAGGTGCATGTTGAGATGATCATATGAACCCCTATTTGCAGATGGTGAGCCTCTTGTAGTTATGGTAATGAATTCATCGAGAAAGAATGTAAAAAAAAATGAAGGGTGAGAAAAACAAACACCATCTTCTGCATTGGGTAATTCCAGCCGAGAAACAGCA
>TRINITY_DN24438_c0_g1_i2_1
GCTCCCATTTCGACGTCGTCTTCGCGCCTCCGGAGCTTCTCTTCCCCGCGGGATCGCCATGGCGAGGATTAAGCCCCATGAGCTCCGCACCAAGTCCAAGGATGAGCTCCTCAACCAGCTCAAGGAGCTGAAGACGGAGCTCGCGCTGCTGCGGGTGGCCAAGGTCACCGGTGGTGCTCCCAACAAGTTGTCGAAGATTAAGGTCGTCAGGCTCTCCATTGCTCGCGTGCTCACTGTTATGTCGCAGAAGCAGAAGGCAGCGCTGAGGGAGGTCTACAGCAAGAAGAAGTTCATGCCGCTGGATCTCAGGCCGAAGAAGACCCGTGCGATTAGGAGGCGCCTTACTAAGCACCAGGCATCGTTGAAGACCGAGAGGCAGAAGAAGAGGGAAATGTACTTCCCTCAGAGAAAGTACGCGATCAAGGCCTGAAGCAGCAGAAGTCTTAAAGCTGTCTTACGTTTAAAGTTTTTAGATCTGGGGCTATCACCATTTTGCTTCTTATCATTTCTTTTGCCTTATATTTTAGTGGTGTAATCAGTTTTTGAGAGAGAACCGTTGAAGAGTTTGAACACATTGTTTGTTGATGAGGGTTGAGTTCTGGTTTCTAAGACTAGTTTGCCTTCCGCTTGGCTGATGGTGCCAATGTCATGGTAAGCCAAACGGGATGGAAACCCGCATGTTCTATTATGATGGCAATCGGAACTTCTAATCTGTTTAAATTGCT
>TRINITY_DN24457_c0_g3_i1_1
TTTGTGGCAGAGTTGGCGTGTTGTCGAAATCTTCGGAGACATTGAAATGCGTTATTCACTCCCCGAACAGCAAACAGTGTTCTTGGTGGGGGAATACAGGAAATTTCCACAGCATGAATTGTAATTTAGTTCAAGGGATCCTCAATCTTCAACATGTGACCAAAGAGGTATTGCTCTTCAGTGGGATGCGTAATTTTTGAGTTTAAAAGATTTTATTAGGCGACTTAGCCTGTGGAGGTGAATGGTAATGCGGAACTGTGAAAGTTTTAAGTGGCTAACTTGGATAGAGTGATTTTATGAGACTGCAAGAAGTAATCCTGTAAGGGCTTGT
>TRINITY_DN24453_c0_g1_i3_1
CCTCGACCTCGACCTCGACCTCGACCTCACCCTCCTTGCACGCCGCCGCCCTCGCCCTCGCCCTCGCCCTCGCCCTCCTTGCGCGCCGCCGCCCTCGCCTGCTTGCGTGGCCGCCCTCGCCGTCGCCCTCCTTGCGTGCCGTCGTCGTCGACCTGCCGCCCTCGCCCTCCTTGCGCGGCCTGCCAACCTCTCTTTCTTTCAAGAGCAAGAAATCTAGCGGGCTCTGGATCTAGCAAGTCCTCACTGGGAGGCGTATGCTCTGAGGCTCTGCTCTGAGGTTTCCTTCGTCCCTTCGCTGGCTTCACTCCAAGACTCCGCTGCGGCGTCGCGAGGGCGGGAGCAGGAGGAGGACGACCACGCATTTGCCGGCCAGGGTAAAGTAAACATGGCAGAAGAGGCTTCAGTCGATGTTAAGGAGGAGGTTGCAGAGCTTGCACCTTTTGATCCAACTAAGAAGAAGAAGAAGAAGAAGGTTGTCATCCAGAGTCCTGCTGATGAAGTCGATAAGCTTGCTGAGAAAACTGACAACTTGTCAGTTTCTGAAGGTCTTGAACAAAGTTTTGTTGGTTTGAAGAAAAAGAAGAAGAAGCCAGTGGAAACTGACTCCCTTAATGATGAACATGGGGATGCTGGAGAAGACCATGATGGTGATACTGTTGGTGAAGATGAAGAAGCGGAAGGAATTGTGCTTGGCGGAGGACAGTTTCCTTGGGAAGGCACGGATCGAGATTATTTCTATGAAGAGCTCCTGGATAGGGTGTTCAACATCCTCCGTCAGAACAATCCAGATCTTGCTGGGGATAGGCGAAGGACAGTGATGCGGCCGCCACAAGTTCTTCGGGAAGGCACAAAGAAGACGGTTTTTGTAAACTTTATGGACTTGTGCAAGACGATGCATAGGCAACCCGATCATGTTCAGAATTTCTTGCTTGCTGAAATGGGAACCAGTGGATCCCTTGATGGGCAGCAGAGGTTGGTTATCAAGGGTAGATTTGCACCTAAAAACTTTGAGGGCATACTTCGACGATATGTCAATGAATATGTCATTTGTAACGGATGCAAAAGCCCAAACACTATCCTTTCAAAGGAGAATCGGTTGTTCTTCCTTCGGTGCCAGCAGGTGTTTATTGAATTACCTTGGTTAGCTTGCACATTTGTTGGCCCATTTTTTTGATAGACCGCAGGTTTTTCAATGTAGGCTCTCACTATATGGTACAACTTCTGTTAAGACATCTTGTAAGTGGCTAACAAAAACTATATACTGAATTCATCAGTTGATTATGTTCCCCGGTGAGAATACGATCTCCAATTG
>TRINITY_DN24453_c0_g5_i1_1
AGCGAGATTATTTCTATGAAGAGGAAATGGTACGGCTCAAGGACAAAAATGTCTATGATATTACTGCTGTTCACGGAATGTGTTACTACATTATTGATGGTAGAGGAAACTGAAAAGAAGACAAGCAAATGTTGGTGACGCTTCAGAAGGGTCAGACATTGAGGGGGAGGCTCCAATAGCAAATATGGATGTTGATGAATCTGCACCACATCTGGATGATGTGGAACCTCCTGCACAAGTGCTAGTCACACTTGCTGGGCAATCTTATCTGGATGAAAAATTCCAACACCTTATCAGTCATATAGATTCAAGATTTGATCAACTGCAAAATCAAATGGAATCAATGTTCACAACCATAGCATCTAAGTTTCAGGGGATGCAGAACTCAATAGATCAAATTCTATCTTATCAAATCTCTCTTGACAAAGAAATGGACACCCTGAACCAGGATTTTCAAGAAATCCACAATTATCTATATCCCATGCATCCTACTGGAGATTCTTTGTCCACTCATGTTGTAGGACCATCCAGGGTCTACTCCACTGCAACTCCTCCT
>TRINITY_DN24456_c0_g1_i11_1
TGAAGTGGTCGAGGGCTGGTCTGGCCAGGAAGATAGCACCATCGTCGACCCAGACATTGTCCTCTCGTACATTGATGAAAAGATTCAGGACATCCTGGGGCACTTCCAAAAGGACTTTGAAGGTGGTGTTTGTGCAGAAAAATTGGGGTCAAAATTTGGTGGATATGGTTCATTCCTACCCACCTACCTGCGCTCTCCAGAGAGGGTTCGTGACCATAATAATAATAATAATAACCCAATTTCTACTCATGACCCCTCAGCTGAGGGGGCACATCATAGACCAGCACATCCAGTAAGTGCACTGGTTACCACGAAAACCAGTTCTGTTGCTGTAGCACCACAGGTGGATGATGCAAAGAGGAACGAGACATGTGCTGGCTCACCTTATTTTGGGGAATCTATCCCTCAGTATGACATGATTAATACACTTTTTAAAAGCAATGCCCAGAAGATTCCGAAGGTTCGCATCAAAGTAGGCCCAAATAGTGCCTTACCCAGATGTAATGCTGCAATTTACAGTGACATGGGCCTTGTTTTTTCTCCATCTTCATCACTAGAGGATAGTCCTACTGCAAGTGAGTCTTCTCCGGACACTCGAGATTCGGATGGCCAATCTCCAATATCTGTTTTGAAGATTATGACGCATCTCCCTATTCCTGGTGGATATGTTCTTTCCCCTCTTTCAGACCGTCTGTTGCAGTTGATCGAAAACGAAAAGCCATATTTAAGGGACTGTGCGTTAGGTACTTTTGGTATTGATATAGATGCCCATGATGTAACAAAGACTGAGACATTACCAGCAAGTAATGCAAAAATTCTCTTGGGGAGAAAAGCCAAGACTACTGAGAAAAGTAGGAGATCTTTGGAACTCGAGAATCAGAAATGTAATGGTGATACAGAGAATGGAATTGACATTCAAATCTCAATTGCTAAAATGCTTGTGTTTGATGACCAAAATGCTTCAAGACGGTCCAATTCAAGAGAAGCAGGTGGCAAAACAGAGAGGCAACGATTTGAAGTGGAATTGAAAACCAGTGGCATCACAAAAGAACCCAATAAAAATTTGGGCAAGGACAGAGAACTTTCATGTGATTTGTCAGCTGAAGAGCCATGGGAAGGCATGCCCAGTTTGGACTCTGGAATGTTTGACGCTGTAGAGAACAACTACTTTCATCTGAAAAGGAAACGGAAGTCCGAAAATCATTCAAACAACAAGGTATTGGAAAAAGGAAAATTGAGTAACCATAAAGGTATTCAGTTTGACTTGCATAATGAACAAACTTGTGATGCATTTAATCCTGTCACTGGTATGCCAAAGGGAAGGAAGGATGCAATGCCTGCAGAGGGTGTCAAATTGAAGGACCCTCAAAAGTCTACTTTGCATGAAGGGGAGGGTGAAAGGATGTTGCAAGCAGGGCACCACAGCTCTGGAACGAAAAGAAAGACAAAAGGATGCAACGATGTTCGACGTGAAGATGAACAAACTTGTATTCAGTTTGACTTGCATAATGAAGGCAGGGGGGGAGATGAACAAACTTGTGATGTATTTTATCCTGTCACTGGTATGTCAAAGGGAAGGAAGGATGCAATGCCTGCAAAGGGTGCCAAATTGAAGGACCCTCAAAAGTCTACTTTGCATGAAGGGGAGGGTGAAAGGATGTTGCGAGCAGGTCACCACAGCTCTGGGACGAAAAGAAAGACAAAAGGATGCAACGATGTTCGACGTGAAGATAATTTGAAGGAAAACAGAACAGTTGCTTTTCCTCTGTCTTCGAAGGAAAAGCGGAGAAACTTTTATTCCAGCAGAGATCATTCTGAAAGTAATCAAAATACATTAACATCTCTGGATTCAAATAAGATTCTCAGTGTAGAATTCAATTCACTGGGGAAAGCAAAAGATGAAACATCAGATTATGGATCATGTCTGACCAGAAATATGTCCAGAGACAAGGCAAAGGATTCAACAATAGGAAGTGAGAAGAATACTTCTTCATTTGTTGAAAATGCAATTGGCAAATTGAGTGATGCGGAAAAGCCTCTGATGTCTGAAGCACTCAGAAAATGCTTGTATATCTCGCCGTCCAACGCTAATGGATCAGCTGCTGATGCAGCTCCTGCATCTTCATCTGAGCCTCCTGATCAGGAACATTGGGTTCTTTGTGACAAGTGTGGGAAATGGCGTCTCTTGCCATATTGGATAGACCCTGATCAACTACCCCATAAATGGATCTGCAAAATGCTTAATTGGCTGCCGGGAATGAACAAATGTAAAGTTAGTGAAGGTGAGACAGCTAGTGCTCTACAGGCTTTGTACCAGGCTTCTGTCCCTGAGAATCAAAGTACTACGAATGGTCCTAGCAGAGAAATTGCACCTGAAACAGACTCCACCGGTGTACAAGATGTAGATCATAATCATCTTCCCAGTTTGGGTATGACATCTAGCGGTGAGAAGAAAAGAAACACGATGAAGGATGTCTCTTGCCAGGTGATGCGGCTTTCTCATCCTGCCATGAAGAACAAGCACCTTTTTATCAAGAGCAGAAGCTTGTGTCAGTATCAAGTTGAATCAAATGCGTCAAGTGAACCATCTTTTGAGCCTGTGAACAAATCAACTGGGTTAAGTGTGGGAAAGGTTGATGAAAGACAAAAGGACAAAACAGTGGAACAGTGTCCAAGTGAAGGTGACTTTAATCAAAGGAACCAGCTCACAAATTCCAAGAGCAAGAGTGGTTCTGAAAAGGATGGTCTGAGAACTTCCAAAAGGCTAAAGATGGAAGAGGCATGTAATGGTGCTGAAGATTGGCACTCTGGCCGTGATTTAACAAAATCTGCACCTTTTCTATATGATGGTTCACTATCTAAGGTGAGTCAGGTGACTATGAGGAGTGTGCCTGGTTACAATGGTCATTCTTCATTTAAGGATTCTAACTGCAATTCAAAAGATCTATCAGAATCTTGCAGTAAACCCAGAACTTCTATAAAGATCTCATTAACTGGAAATTTTAAAGGTCATTTCAGCACTTCCTACGAGAAAAACTGTGAAAGAAAGGATTCTCCATCAAATAAGAGAAAGGTGAAGGAGCAGCAGGAGCAAGTCCCTTCTCAGACAATTGTGGGTAGTGGATTTATTACGAATGACAGGGCTGATGTCAAGGAAGAGATCAGTGGGGGCAAGTCAAGAAAGGAAAAAAAACCCAGGATCTCGAAAGTTGATGAAAGGGAGCCTTTTAAAACTCTGATGGATGGTAAAATCAAGAAAAGTAGCCAAGCTCTGAAAGTTCGGTTATCTACTAGGAAGGCATGCCCACCTTATGGGATGGAAAAGGAGAAAGAAAGCCTTGAGGATAGGCAAAGAGGAAACCGGCGAGATAGTGTGGAATCTGAAATGAACATGGACTCTTTAGAATTAAAGAGGGATTTATCTTATGTGCAGACTTGTATAACAGCTACTTCGAGCTCATCAAAGGTTTCAGGTTCCCCAACAAATAGATCAAACTTTCAGGTGGCTCGTGGATCTCCAGTAGAATCTGTTTCTTCATCTCCTTCAAGGATACCCAATGTTAACAAGGTTGGTAGTGAAAGGGATACCCTTGGGAGAGATGATCCTTTAGATGCTGATTTATCTCTGTTCAGAAGGTCAAGAAGATGCTCTGACGGTGAAGTTGTTGGCCAGACTGACCAATGTGCGACCGTCAAGGGGGACAAATTCTATTCAGTTGCCTATGGGCAAAATTTGGGTGCTTATCCATTTAGGGAGCTTGGGGTTATGGATCCTGCTAAAGGTGCACCTCATTATCTAGACAGGGAAGCACCTTCATTGACAGTTGGCAAAGCAAAAGATGACTCACATTTCAAAATATCCAGGAATTTCAGAGGTGATTCTTTGACTCCTGTTTGTGAAGATATCAATTTGGGTGATGATATTCAAGATAAGAATTGTGAGCATGGCTCAGATAAACAGAAAAGTTGTTATAATTCCAGTTTTGGTCAACAGAAGTCATGTAAGGGTTCTTCATTGCGAACAAAGGTGAAACATAGAAGTTGCATTTCTGATGTTGGTAAACAGGAGAAACGTAGAAGTTCCAAATTTGATGTTGGTAAAAATAATGTTTCTGATGTTGAGAGCCAAGTTAAGGCATCTGATTCTCTTAGTGAGAAAGAGGATACATGTCCTACTAAGAATGGTGATAGCTTCAGGAATGATGTTGATATGGATTCTCTTGATCTGTGCATTCATCATGAAGATTTGATGAATGGAAGGTTTAAGGATGTGGGAAGCTACAAAGAAAAGAAGATATCATCAGGAAAATGCTCGAGTGAATATGGAAGAAATGATAAGTTGAATTTTGGAGTCAAGGTTAATCTGAATTCTAGTAAATTTCTGGCCAAGCAGGATAGAGATCCCGATGCTAAAGTTAATGAGGTGGGAACCATTTCTACTAAAAAGATAATGTCTCTGCATGATACCCATCAAAAAACAATGACTCGTGAAGATAAAAGTTTGCCAGATTGCCTTAATCTAGATCAAACTCAAAAACTTGAATTGACAGAGAGAGGAAGGTCACAACCTCTCCCACAACCTGGAGACAAACTATCTGAGCCTCAGGATCCTCGAGCCGTGCTTTCAAATGCCAGTGCAGCCAGGTCAATTTCATCTGTTGATGTAATGATTGGTGATGCATCAAAGGTCCAAAAACAGCCTAAGGTTGATAGCCAGAATGGAGTACACCAAGGTAGCTCAGTGCACACGATTACTATCAAACATGATGTCCCAAGTTCTATCAGACGAGATAGTAATCACCTTGTTGCAAGTGCTGTTTTAAAGGAAGCTACAGACTTGAAACATACCGCTAACCGATTAAAGCAAGTAGGTCTGGAGCATGAAAGCACTGACCTTTATTTTCAAGCAGCACTGAAATTTCTTCATGTGGCCTCCCTTCTCGAGTCCTCCAGTGCTGAAAGTGGCAAACATGCAGAATCAACAGAATCGATGTTAATGTATTCACAGACAGCAAGACTTTGTGGGTTCTGTGCTCATGAGTATGAAAAACGGAAGGATATGGCAGCTGCTGCTGCACTAGCATACAAATGCATGGAAGTGGCATACATGAAGGTTGTCTTCTCCAGGCATTCCTGTGCAAGCAAGGATCGGCATGAGCTGCAGACAGCTTTACATATGGTTCCCTCGAGTAGTAGATCCTGCTGCCCTGGTGAATCACCATCTTCTTCAGCTTCAGATATTGAAAATGTCAATCAGAGTATGGTTGATAAGGCTGGTCCCCTAAAGAGCATAAATTCTCTGCAAATGACTGGCAGTCACGTTCTTGCTGCACATCATCGTCCAACCTTTGGACGGCTTTTGAACTTTGTTCAGGAAGTGTCCTATGCAATGGAGGCCTCAAGAAAATCTCATGCTGCATTTAGAGCTGCTAATGATGCTCCAGGAGAGTCACGCTGTGGATCTGAAGGAATTGCCTCTGTCAGAAAAGTTCTTAATTTCAACTTCCATGATGTAGAAGGGCTACTTCTTGCTGTACGTCAGTCAATAGATTCCATCAGTCGCTGACTCTGTAAATCAGTGCTGTTCCTTTTATGCATTGTGTTTGGCTTCTCACCCCCCTGCCCGGAGGCCTGAACAAGGAAATAAACAAGCAGCTGACCTGTCACACCATGCCTTCCTTTCATTCTAAATCTGTATAGTGTATGACTTGCAATTTTTTATGTAAATATAACTTGTTGCCTTTGGCACCTCTAGACATGGACCCAGCTTACCTTACCACTATTAGGTTTACAAATCAG
>TRINITY_DN24472_c0_g1_i6_1
CCGAGTCTGATCTGTGAAGTGGTAGAAGAAGGAAGGGCGAGGAGGGAGAAGGCGAGCAGCAAGGGACGACGAGGATGGTGCTGCTGGACAAGCTCTGGGACGACGTGCTGGCGGGGCCTCACCCCGACCGCGGCCTCGGCAAGCTCAGGAAGATCTCCACCCAGCCCCCCGCCTCCCCCAAAGAGGGCGGGGAGAGCAGCAGCAGCGGCGGCGTCGCGGCGGCGGCGGCCAAGTTCCAGAGGTCCATCTCCATGCCGGGGACGCCTCCGACGCCGAGCACGCCGTCGCCGCGCACCAGGGAGAACGTGTGGCGGAGCGTGTTCAACCCGGGCAGCAACCTCGCCACCAGGCACATCGGCGCCGAGATCTTCGACAAGCCCCAGCCCAACTCCCCCACAGTCTACGACTGGCTCTACAGCGGGGAGACCAGGAGCACCCACCGTTGAGATCTAGCTATCTGAGCACCGTTGAGGTCGTAGTTGGGGGGATCTGTATGTGTATACAATATCTATATATGGTAGGTTTTCTCGATGGAGTTCTAATAGTTAGAAATAGCTAGGATCGTGTGAACTCTTTGTCTGTACATAGGGTGTGCGTGCTCTTAGATTTCTCGCTTTCTGCTAGATCTCTTCTTCCTTCCGCTTTCTGCTTAAACCCTCTCCGATGGAGCTCCGGCGCCTGGAATTCGCCTCCTTTGTGTGTTTCTTTTGTAATAAGTGGATGTTTCAGACGATGCCAAAACCACTACTACGTGTATGGCTTGCCTGCCTTGTGATCTATGCGTTTCCGGCCGTGTATATATTGAAGAAATTAATAGTATTCAAGTTTTTG
>TRINITY_DN24458_c0_g3_i1_1
CACACACACACACACAATGTTCTTTTCTTGTATATTCAAATTTACTCTATCATTTTTGTTCAATTCCATACTAAACTTTCTGCAATTTATGCTTTTTATTTACAGTTTCAATTTTTATTCTGCATCTCTTATACATGTTTGTCATTATATATATACACACACCTTTGTGTGTGTGTGTGTGTGTGTTTTGGTTATATAGCCTAGTGGTCAAGCCACTGGGCATCTCCTGCCCCGCCCTGGGATCGAACCCGATGTGTGTGGTTGTGCATATATGCATATTTATGCACCCCAACGTGTCACCTAGGTGATGCCTAGGTGGGCACATCGTTGCCTAAGGTGGCACTTAGTAACACTTATTTAAAAGATCTAAAGTCTAATTTTTCATCTACTATCTAAATCTGTAATTTATTAAGTACTTAACACATTTTAGACTTCTATTAAGAACCGTTTGATAACCATATGATACAACATCTAAAAATGGCACAATTAGTTAAGAAGTTGCACATCTATTAAAGAGGTCATGGGTTCAAAAACTCACTTCTCCTAGAAAATAAAATCTTGTTATCACTCGTGATGGCGGAGGTTGGTCGCCGGAATCCACCGGCGGCGGCTAACCGGTTGTCGGATTCCACCGCCGCCGGTGGTCGTTGAAATCCGGTGGTGGTTGCTGGAATCCGCCGCCGCCGCCGGCGATCACCGGAATTCGGCAGTGTCCGCCACCAGATTTCGCCACCGCCGGCGGCGGCATCTGTCGGAATCCGGCAATGGTTGTCGAAGTTGCCAGATTCCGCAACCGCCGGCGGCTGTGGGCGGTCGTCGAAATCCGCCGGAATTCACACGCTTAGAGAATGTCTAAAAAATAAAAAGTGCCTTACCCATTACTTTTTTTTAAAAGGAAATTTTAGACATTAGACATTTTTTTAGACATTTATTAAGAAGTTTTACCAAACGGTCTGAAAATTGAATGTCTGACCATTTCAGACATTAGAGGTTCAATAAGTGTAAACAAACGAGCCCTAAGCTCACTAAGTTACCACAAGAACACCTTGGATCGCTATGAGTATTTTAGTCAATGCAGTTAGGACATACAAAGAGAGAAACCAAAATTGAAACGGTTGTTGTTAGCTTTCTATCAAGTGATGTGATTTTAGTTGGGTTGTTCAGGGACATGATAACATTTCCTGGATTTGTTGATTGCGTTTATCTTGACACACCCGGCGAGCTGCATCTTGACAATGGATTGAATGACATCATAACCATTAAAAACAAAAGCTGGTCAGATGTTGTTTTATGGAACCCATACTTGCAGATGGAGCATTGTTACAGAGATTTTGTATGCGTTGAAAATGCCAAGATTGGTAAAGTGCAACTAGA
>TRINITY_DN24451_c0_g1_i3_1
CGACCTGCTCGAGACCGCCAGAAACCCCGCCGTCTCCGGCGTTTTAAACCCTCTTGCTCCGCCGTGGCCACCCCAACGGACGACGCACGGTGAAGGACTCCCAGAGCGAAGCAAAACCCAGAAACCCCAACCCTCAACCCTATCCCTGATCTCCCAAACAGAGAGGAAGGAAAGATGTGGGGGCGGCCGTATGGGAAAGCCGGGGACGTGGAGGTCGGGGGGTCGGCGCGGCCGCTCTACCCGATGATGATGGAGAGCCCCGAGCTACGGTGGGCCTTCATCCGTAAGATCTACTCCATCCTTACCATTCAGCTGCTCCTCACCGTCGCAGTGGCCGCCGTCGTCGTTAACGTCCGCCCTGTCGCCCTCTTCTTCGTCTCCTCCGGCGCCGGCCTCGCTGTCTACATCCTCATCATCCTTCTCCCCTTCGGCGTGCTGATCCCGCTCTCCTTTTACTACCAGCGCCACCCTGTGAACTTCCTACTTCTGGGGATCTTCACTGTGTCGCTCAGCTTGACCGTGGGATTGACTTGCGCGTTCACCAGTGGTAAGCATCTTTAGAAAGATCAAAAAGGATTCCCAGTTTTTCGTCTTATTCTTTTTCTGCATCCCTAGTTAAATAGATGCTATTTCGCTGTAGAGATGGGGTTGCATTGATTGTTAACTTCCGATGAATGTTTGGCCCTAATGTTCTCAGTTTTGGCTGGAACAGCATGTTGTTCATCTGTGTGACTGTGGAAGAGAAGTTTGTGATGCTATTAGTTGGTAATCTCCTGGTCTTTTCCATCGTATCTGTGCTGAGGATTAAGGAGATGAATTAAAGAATCGAAATATTTGAGGTGAAAGTGTATGATTTGTTTTTTATTTAGGATGTGATGAACATGAGAAGGAATAAAATTCTAGATATGTTTATTGAGTTGGACAGGGGGGTGTTCTTGAACCTTGGTTTTCTAGTTTCCGTCATGTATTGTTTGCTGAGAAATGAAATAAGCGCCCTTTGATGACATATGGGTTAGGAAGTTTCACAATTTGAACAGCTCCCATCTCACCCAGATACTCATCTTTTGTCAATTTAGGGTGTGGTTATCCATCGAAAGATCCCAGAGCAGATCAGCTAGTGAATTGTCCATTTCAGCAATGTGAAAACGATGCTTTCTTAAGGAATGTAAAGGTTCTTTAATTACCATGGTTTTCTCATGTTTACCATCAAAAAACGGACATAAAAACTCATGATTTCACAATAGTTTCATGCTTTCCATATGCCTGTGACCAAGTGAGACCAAAATCTTCACGGAAGCCTGTGACCTGTCAGTTATTTGCTTGCACCGACCCAACGTGAATCCTCTGCAGGTAGTCCACTGGCTGCTATGACCCGTTTTGTTTTGAGTTGTTTGTATTGGGCATGTGTCAATGCACATTTTCGCTT
>TRINITY_DN24451_c0_g3_i1_1
CGCAGCTGCTTCATGTTTCTTATTGCCACTCTGTCATAAAGCCAACTCCATGGAAATCAGTAGCCAAGATGGACGTTGAAATTTTATTTAGTGAGGTCACTAATGGTGAATCCATGGAAACCCGGTGGGGTCACAGTGACGGATCTAGGCTATAGTCAGTGGGGCCTAAACCTTAAACTCTAAACCCTAAACCCTAAACCCCACCAGATTGGAATTTTTTATTTAAGGATGCAAATTTTTGTGGCTGGATTAAAAACATAGTTTATGAGTGCACCGTGAGGGCCGCAACTAGGGTTACTAATGATGGAATTCGACTTTCTTGATATAACTTTTATAATTCAGTGAGGTCATGTGACTCCACCGGCTCTAAGTTAGGTCTGCTGCCATGATCACTATGGATGGTC
>TRINITY_DN24451_c0_g2_i3_1
AACGAATGCATGAAATTTTCTCCTGATCTTGGCAACCGAGTGCATCCAATTCCCTGATCAGATTGGTCTGATGTTATCTGTGAGGAAAAACATTTGCATTGTTTATTGATTTTGGTGTAAATCTTCATCTTGAACTCTTAACTTTTTGGGGAATTATTTAGGTAATCATCATCATCATCATCATCAAACCCTTACCTCATTTAAATAGGGTAATATTATATAGTAATTCTTTGTAGTTGTCCTAAAGAGCAACAACTTGTGATTGACTGTTCTCCAAGTTAGATGTGCCTTGCTTACATAGATGTGCTCTGACATTTCACAGGAAAAGTGATTCTGGAATCTGCTATCCTAACATCAACTGTGGTTGTGAGCCTTACTCTCTACACATTCTGGGCGGCCAGGAGAGGTCACGACTTCAGTTTCTTGGGGCCTTTCCTGTTTGGTGCCATCTTGGTCCTGATGATATTTGGATTCATCCAGGTATGTGACCGCAGCTGCTTCATGTTTCTTATTGCCATTCCTCTTTCTGCCATAAAACCAACTCCATGGAAATCAGTAACCAAGATGGACTTTGAAATTTTATTTAGTGAGGTCACTAATGGTGAATCCATAGAAACCCGGTGGGGTCACAGTGGCGGATCTAAGCTTTAGTCAGTGGGGTCACATGACCTCACCAGATTGGAATTTTTTATTTAAGAATGCAAATTTTTGTGGCCCTCACTGGATTAAAAACACAGTTTATGAGTGCACCATTAGGGATGCTACTGAATTAAGTTCCCGCATTCCTCACTAGGGTTACTAATGATGGAATTCGAC
>TRINITY_DN24429_c0_g1_i2_1
AGACCCACCACCAGGCGTCCTCCTCCTCTGTCGACAACAGCTGATCAGCCAAGGCAGCCGGCCCTCCGCCAAGGAAGGAATCTGGATTTGGGGGGGATCCGCCGCAGCAGCAAAATCCAGATCTTTGGTTCTCAATCTGGATTTGTGTTGGCGTCCCTGGCAAAATTTGCAATGGCGACTTTTTACACTGAAGAAAGGAAGGAGCAAATGATTCTTCTTTCCTCGGAAGCAATGAAGCGTACAGTTTTATGTGGTTGCACGGTGGAATGTCACATTCTCAACGCCCACACGGATAGAGTTTCATATATTGATCCAGTTATTTTTACTATAATAATCTTTTCTCTGTTTTAACTCTAGATCAATATTTAGGACAACATGTGGCGGTATCATAGGAAAACCATTTCCAGCTTCTTTACCACGTTCTTCAAATGCATCCACACACCATATCTTAAAGCAAGTAAGAAAAGCATAGCAGGAAGGTCCATTATTATTAAAGGCATTTTCCTTGCTCACTTAGACAATGAGGGAAACCAAGGCAATTCTATTATGGAAGTACTTTTGGGTACAAGACACAAGTGGCCATC
>TRINITY_DN24429_c0_g2_i1_1
TCTCTCTCTCTCTCTCTCTCTCTCTCTCTCTCTCTCTCTCTCTCTCAGTAGCGTTGCAGGATCCGTCGCCGGCGGAGGAGGGGAAGAGCTAGGGATCAGGAGACGACGCGCGACCGTGTCTGGTCCGATCGGGCCGCGAAGAGCGATGTGGCGGCCGCATGGAATCTGCTCCGGATGTCGCGGTGGTGACTGCGGGATCGGATAAGAGATCTCCGGTTAAGCTCCACTTCCGGCGCCGGCCTCTGCGGTTTTCGGCCGTCCTCGCGTTCGATCGCCGTCGCCGCGCCGTCTGAAAAGAGTTGGGGAGATCGAGGCGGGGGGCCGGGATTCATCGCGCGCGGGGATGGCATCGTCGTCGTCGACGACGAATTCGCCGTGCGCGGCGTGTAAGTTCCTGCGGCGCAAGTGCAACCCGGGGTGCGTGTTCGCCCCCTACTTCCCCCCGGACCAGCCGGCCAAGTTCGCCAACGTACACCGGGTCTTCGGCGCCAGCAACGTCGCCAAGCTGCTCAACGACGTCAGCCCTCCCCAGCGGGAGGACGCCGTGAACTCTCTTGCCTACGAGGCGGAGGCCCGCCTGCGCGATCCCGTCTATGGCTGCGTCGGCTACATCTCCATTCTCCAGCACCGTCTCAAGCAGTTGCAGCAGGATCTCGACGACGCCAAGAAGGAGCTCTCCTCTTACATCGGCTCCTCCTCCGCTGTGTCCAATAACCCTCTCCTCGGGGCGGCGGCCGCCGCCAACCAGCAGCAACCCGTCCCGCTGGTGAGTCCGCGACACCCCTTCCACGACCAGCAGCACTCCCCCACGGTGGCCGCCATGAATAACCTCGCGGCGACTCCGGCGTCGCTTACGGTGATCCCGTACGGCATGCACTCCCACGCGGCAGCGGCCGCCATGGGCCTGGGGCTGCCGCACGGGAGGGATTCCCCGGCGCCCACGGTGCTGGTGCAGACGCATGACCATCAGCAGTACCACCCGCATCAGATCATGGAGGCTCAGCGTTTGGCGGCGGCTGCGGCGGAGAACCAAGAGATGCTCCTCCGAGCCTTCGACGTCCAACAGCATCAGCAGGAACTTTTGAGGTACGGCGGCGGCATGGATATTGGCAGCTGCGGCGCGGGCTCGGGTGGATTAAACTACATGAGCGGGGTGGTCTCCTTGGCAGGGCCGCCGTCGGGATTGGCGCTGTCGCCGCATCCCTTCGACACCCCAGTCCACACCGTTCAGCAGCACCCGCATTTCCAAGAACAGCAGCAGCAGCAGCAGCAGCAGCAACATCACCCCCACCACCACCAACAGCTGCAACGGCAGCACCACCCACATCAAATAGACCAGCGGAGGGTGGCGGACGGTGAACTCGGGAGCGGTGCCGGCGGCTCAGCTGGTCTGTCGTCGGGAAGGCTCACTTAGCGATCGAGCCACCGACGATTTCTACTCTTCTCTGCACTACGATCTGCTGCTTCTCTGCACTCGCTAAACACTTTTTGTCTCCCCACCACATCTCTTTCCGTGTGCTTTTTAGAGAGGGCTTTGCTTGCCTGCTAGCTAGGCTGCTACTGCTGCACCTGCTGCTGCGTCTCATGCGGTTGTGCCCTAGGAGACGTCGAATTTACCATATTGCCCATGTGCGTCTTGCACCTTGGAAGAAGCAGCAGCCTCCTCAGATTGAAAGCATCAAGGTTGCATCTGCTGAGAAGGAGGCAGCACTGATATCCAAAATAGAGGAACATGCAAGCACTCTCAAGGATAAAGATATTGTGTGTGAACAATTAGAACAACTTCAGAAAGAGTTGAATCTTGCACACACAACCATTTCAGAACAGAGAGAAGTGGATTCCAGAAAAGACCTGGAACAGGAAGCTGCCATAAAGCACTTACTTGGCGAGATGGAAGCCAAACATCAACATGCGAACGCTTTAGAGAAGCAAGTTGAAGAGCTCAAGCAGGAATTGCATCAATCTGAAGTACAGTCTGCCGAAAAGG
>TRINITY_DN24420_c0_g1_i6_1
GACGTGCAGCTAGCTAGCTAGCCGCCGGCTCCCAAACCCAAACCGGCATCTCCAGCTAGCTCACCGGCCCCAACCACGATGATCGCCGGCGCGTCCTACATACCTCACCGGGACAAGAGGCCGCTGGGGGAGGACGCCTTCTTCATCACCAAGGGCGGCAGCGTCATCGGCGTCGCCGACGGCGTCGGCTCCTGGCGGGACCAAGGCGTCGACGCCGGGGAGTTCGCCCGGGAGCTCATGTGCCGCTCCGCGTCTCTGGTCGGCAGCTGGCCCTGCGCCACCACCGACCCCGTCAAGATCCTGGAGAAGGCGGCGTCCAAGGCCACCTCCGAGGGCACGGCCACCGCCTGCATCGTCGCCCTCAAGGGCAAGTGGCTCCACGCCGCCGTCGTCGGTGACAGCGGCTTCGCCGTCGTCAGAGAAGGCAAGGTCATCTACCGTTCTCCTCAGCAGCAGAAGAGCTTCAATCAGCCGTACCAGCTGGGGGCAGCCAGCTCCGGCGACTCGCCACTGGATGCACTGAGGATAACGTTCGTGGTGGAGAGCGGCGACCTGGTGGTGGCGGGCTCCGACGGGCTGTTCGACAACCTGTTCGAGGAGGAACTGGCGGGCGTGCTGGCCGGAAGCGAGGAGGGCGGCCGCGAGAGGGTGGACGACCTTGCCTACGACGTCGCGCAGGCGGCGCTGGCGTCCTCCCTCGACGGGACTCGCCGGACGCCCTTCTCGGAGGCGTGCCGGGAGGCCGGGCGGCTCTGGTCTGGAGAGAAGCAAGACGACATCACCGTCGTGGTGGCGCGGGTGGTCTGCACTTGTGATTGATGGTCATCATCATCACGAGGTGCTGCAACTAGATGATGAGGTAGAATATTGATATCAACCAAAGTGGCAGTGCTGCAGCGATACCATCTCTCATTTTTCAGTGAGAGATTGTGGGTTCAAGATCCACTTTTTCTCCTCCCTGATAAAAAAAAAAAAATTTACC
>TRINITY_DN24466_c0_g1_i4_1
TAAATAAATATGTTTACAAATATTTGGCATGCATCCGTTATAGCTAGAGATTATCTTTATTCATAACCACGAAACAAGAGTTGACAGAAAATGTTGTTATGATAGTTGAATCTAGGGAAATTAAACTATGATGGTTATCTTCATTTTTTCCGTAAGTTGCTTCAGACCAGTGGCAGTGCCATAAGTATTTTCTCAATAAGAGTGTCGATAAACAAACACATCTTTCTTCTTAGAGGACTGCATAAGTTAACATTTATTTTGTTGAAAGTTTGAAACATGTAAAGATACTGGACATTTTTGTATGTTACTTTCACGATAAATGTCCAATGATTGAGGCAGAGGTGATTTTGCTTGAATGATCAAAGCTGTTGCAGTGATTCAGTGATATCATCCAAGTTATAACCCAAAGGGGACCCTCTTCTGTGAAAAGTGATGAAACGCAAGCGGGGCTCTAAAGGTGGACACAAGAAAGGGAAGAAGAAAGGATTAGCAGCTGTGAATGATCCAACACCATCTCCATCTAATTTGATTGTGGTTGAGGATTTAGGTTCCGATGACAATGATGATCACCAAATAAGTTCAAAAGATGAGGCTGAATTACCTTTCATTGTTTCTGATGAAAAACGAAATTTGGCAAATCCAGATTCCGTTATCAATGAAACACCAAGGGGAAAATCAGTATATGGGCGTGTGAAAGTTAAGCTCAAATCCTCAAGATTACCAGGACCTTCAAACACTAATGTGGATGCCCAGGTAAGTGAGACAGAGAAAAGCAATGTACTAGGAGCTTCACCAACGCCTGACTTACTTATGGAGAAGAACGAATCTAGTAATTATTCTGATGGGCATTCCTCTGACCTGCAACCTACTGCCTCTGGAAAGTCACCTAGGAAAGCAGGGAGCATAAAGATCATATCTTCTAGAAGCCTAGGTCCTTCAAATGTATCCATACCAGAGAAACATGTGCGCAAGGCAACCAGCCCTTTGCAGCTGATGAGTGCAAGGGAACCAGGCCTCTCAGGCAATGAAAAGGCTGTGGAATCATCAATGTCTAAGAAATTGCATCAGAGAGAAGTGGAGTCGCCTTATGTGGAACCATGCTACAATGAGAATGAACTGAGTGGTGCCCTTGCAGTGATTAAGAAAGTTATGAAAATGGATGCTGCTGAACCTTTTAATGCCCCTGTTGATCCCATTGCTCTTGGAATACCTGATTATTTAGATATCATTGAGACCCCAATGGACTTTGGTACAATACGCAAGGATCTTGAATGTGGTCAAAAGTACTTGAACTCTAAGGATGTCTACAAAGATGTGCAGTTTATTTGGGAGAATTGTTACAAGTACAACAACAAGGGTGATTACATTCTGGACCTTATGAAACGTGTGAAAAAGAATTTTATGAAGTACTGGATGGCTGCTGGGCTGTACTCTGATCTCCCTGGTCATGTTGAAATCAACCTGACAGAGGATGTTGTGCAATCTGGCAAACAGAAGTTGTATCTGAAAGGCAAGTCCTCAAAGCAAAAGCGTAAACGCCATGGAATTGATCTCCACAAAAATGGGTGCCTATGTGCGGTCTGTGTTGTGAGGCGTCGTAGGAAGGAACGTGAAGGGATGTCAATGACCAGTGATAGACAGATGACACCTTATGATGATAATCTGCCTCAGGAGTTCAGGCAAGAGAAAGGCTCTCCAGTTGAGAATATCTTCAGTGAACATACTTCCTCAAGTTTGGATCATTCGCCAGAGCCTGATGCAACTGGCGAAGCAGAACTTGAGCATGATGAAATGCTTACTGTCACCGGGCAACCGGAAGATGCTGGAGTAGTGGAGCAGGAAATATGTGAAAGTGAGGGGCCTCAAACAACAAGCAATGATGGTAGACCTTTCGAACATCTTGTTGAAGATGAAGCACCGATGTCTGATCAGCCATTGGAAGGGCAGGAGGTGGTGAAAGACACTGTGATGCCACCTGACGACCAGAAAGGAACTATAGTGATTGAGCAACAGGCTCAGCTTCATGCGGAAGCAGAGAATGAGCAAATGGAACCACCTGAGAGCAATGAACAGGTCAGTGTGTACGAAGATCCTTTGCGTGAGGAGAACCACGCAATCTTGCAGATATGCCATGCCCTCTTCACCAACGACCACAGTTCTGCATGGAGGGGTCCTCATTCGTTGACCCGGCGGCCAGTGGTGCCACGGAGCAGCCCCATCCAAGCTGCACTGTCGATGTTCATGAAGTGGTAGTAACGAGAATACTAGGCTATTTACTACTGTTGCTGAACGGAAGAATTTTTTATTTTTTACTTGTATATAAAGTTTCACCAATCTGGTTTGATAGGTGGAGTCTTCTCTTTTCCTGTTCATGTGTGTATCCACCTTTTTCCTTTTCAAATCGGGTGTGCATGTATGTTTAGGTTGAAACATTTTTAGGGCGCTCGGGATGTGAGTTCTGTACGGATCATATGGTTTTCCTCGTTGGC
>TRINITY_DN24493_c2_g1_i11_1
CGCATCCAGAACGGGGCGAAAGCTCCCGAGGCAGGAGCAGGCTCGTTCCGTGAGACTGGGTCTGCGGGGGAAGCTTCACCATGGGGGAAGAACGGCACGCATGGAACAGTTGGCTGCGTCTCGAGCATGAAACTGTTGGAGGCTGCGATCAAGCCTGTCTATGTTTTCGATGGGCAGCCACCTGACTTGAAGAAGCAAGAGCTAGCAAAGAGGCATGCTCATGAGAATGAAAAAAGAAAGAAGACTTTAATGGTCATCAAGTTTCAACACTCAAATGAATTAGTCAGACTTTCCGTGTGTTGAGTTTTCTTGTGTCTGCAGGTTCTCAAAAAGAGCAGATGCCACAGAAGATGTAACAACAGCATTGGAGGATGATGACAAGGAAGGAATTGGGAAGTACAGCAAAAGTACAGTTAAGGTTACAAGGCAACATAATGAAGGTAGCAAGCTCCTACTTAGACTTATGGGTGTCCCTGTGGTTGAGGCTCCTTCTGATGCAGAGGCTGAGTGTGCTGCACTATTCAAAAATGGGAAGGTATGAAAGCTGGATTTGACGTATTTATCAACAAGTGAGAAAAGTCTCAGAGCATAGCATATGTTTCAGGCGTTTGATGTGGCATCTGAAGATATGGATTCACTTACTTTTGGATCTCCCAGGTTCCTTTGACATTTAATGGACCCTAGTTCCAAGAAAAAACCAGTTATGGAATTTGAAATAGCAAAGGTTGGAGTAACGCCAAAATTGTGGATTCAGGTATTCAGGCATAATTGCCTTCTTATTCTCTGTCCTTGATGTCCCATTTTTTTCTCAGGTTCTGGAGCAGTTAGAACTCACAATGGATCAATTCATTGACTTGTGTATACTTTGTGGTTGTGACTATTGTCACAACATAAAAGGTAACTTGGTAAAGGTCATTCATTTCGTTGATTCATGTCTTTTTACTG
>TRINITY_DN24410_c0_g2_i2_1
GGCAACTTCGTCCTGGAGCTGGACTTCGAGCCCTTCAGTGGAGAAGAACAGGTACATGTACATCCGGCTTTTCCCGGAGCCTTGCCGCCTCTCCAAGGAGCAGCCCCCCGTCGCCAAGTTCGTGCTTCGCGTCTCCAACGTCGGGCCAGGCCGCCGCCCTTACATCTCCCCTGGTATAGAGTCGTGAAAAGATTTGCAGATGGCTTAGCTGTTGTGGAATTTTTGTTGCTATCACTGGTGCTAATCGATGATTATCAGGTTGATCCTCTTACCCACCAAGTGAAGCTTTGTGACATATTTCTTTTTTGGTACATGCTGCAATTAAAGTCAAGGCATCGGTTATTGTGGTGTTAACTACATCTGGGAGAGCTCCAAAGCTGGTTGCTAAATATAGGCCTCCAATGCCAATA
>TRINITY_DN24410_c1_g2_i5_1
TTTTGCCTCTTTTACGAGTGTCCTTTGTGGGGGTAAAGATTCTTCTTATGATCTATGTTAGTGATCTTTGCCATTAAATACTTCAGCTTTTACTATATTGGTAATGTCCATTTTCAGAAGAGGGTGTTCCTCTTTGTACCATGTCTAAGGAATCTTGGATAGGTGAAGACAACCTGTAGAATTTGGATATATAGAACTGATTAAGTGGTCACCCTATGCCTTATGTTTCCCCTTATTCAGTCAGTTTTCCATCCAATTAGTTGTCACATCAAAGGGAGGGAGTAGAAGTAGTAACCTTTAGGTGTTAGAATGTGAATTCTTCCCATATGATTCTTTTACTGGTTGTGCATAAAATTGGAGCTTAAATAAGCATCCTTTTGGAAGAGGAAAAAAATACTTTTTAGATTTTATGCAGTGCTTTAGTGATTGAACATTTAGAAAGCTTTCAAAGAACAGAAACATGTTTAATGTTAGATTTTCAATCATGGAAATCATTTCCATAAAGAAAATTGCTGTTTTCCTGTTTTGTATGTGATTTTATACATATATCATTAAAAATGCCAATAAGGTGCATAAAGACCACCAAGAGGTCTATTTTCCACACATGTCAGGTGGTCTTTGTGCTCATAGAAAATAGTACGAAAAACCATGCTGTGATGTTTTTGCACATTATTGGCATGTTTAACGATATTATGCAAATTCAGATGCAGAAGTGACGTATTTTATATGCAGGAGCTTTTTAGACATTTGATGGAAAATTGTCTCAATGGTGATTAAGCTATACAAGATTATGCTACAAAAGATGGCTGGAAATATGAACATACTGCCATTTTCTACTCCATAAGCCCTTCCTCTATGCACTCCTCCCTGTTAGCATGCTCATTTCTTGCTGTATGTCTATGAAAAGAGAATTAAAAAAATCAAAATACTTGGAGATTGATATGTAGTTAGCTTGGCTATGATTGCTAGATTCTAGTAAGAAGTGCTCGCTTTGAACAAATATGGAAAAGCAGAAGGGCAGAAGGGGGAAGACAGGATGATTCGATGCATGAAATGTGTCACCTTTATGATGTTGTTCGTGTTGATGATGATGAAGTGCACAAGAAAATGGTAGAGGCAGAAGAGAGTATTGCAGAGGATAATGCAATTCTGTGTAACTATCTGCCGTTAATAAAAGAGTACCTTCCAACAGCTGCAGATGAAATTGAATCTGATATGGTGAAAACTGTGTTATCACAAGATGGCTATGTATATGATATATATACCATGGAGGATGTTTCAAGTGCAAATGCTGAAACTGGAGTGCAGTATCCATTGGTGCAGGTAAATGACGATAATTTCTATGTTGATCAATCAGACTCTGATTATGAAACAGATGATTCAAATGCCGAAAACAACCCATTGAATGACTACCCTGATGAGGAGACATCTGAAGATGAAGGTGATGACGGACTTCTCTCAGACAACACGGAAGAATATGAAGGTGAGATAGTCTATACCAGCGAGGAAGAGGCTCAGGACTGGAGATGGAGTTATCGTTGAGCTACTTCTTTGCGTGCATCATGGTAATGGACTTCCCACCGGATTACCGGGTCTAGTTTTGATTGCCACCTGTTGTATATACTAGCAAGTGCAGGCACACAATGTTATGGGTTGGTGGTGTGAGCACTCAGAGGAGGTGCCAGCAGCTTTAGTTTCACATTGGATTCTACAAAGAGTTGGACTTCTTATAAGAAAAGGAAGTACTCACCTCAATGCCTAGATTTTGAAAAGGACAGTTTCAAACACAGGATTGGGTTTTAGGTTTGTCATTCATAACCTTGCTACACCACTAGGAAGTAATGGTGTCGCTGATTGGAATTTTGCGTTGACATTACTTATTCATTGGATTGATACGACCTGGGGAATCATTGTTTGCGGTTGAAGGGTAAACTTCAGTCATTAATTCTTGAGATTTATACCCTCATCACGGTTGGGGGTTTAAGTCCAGCTAGTATAAATTAGATAAATGTCCTCTGTGTACTTTACATTGATCATTTATATGACCAATTCTTTTAAGGGAAAGAAAGGGAATAGGGTGGAGTTAAAAGTGGAGACAGGTTCCTCAGGCAGACTCCACTAAAATGACGAGAAATGTTGCTATTAGCTGCTAGTCTTCAGCCTTCGCTTAAGACCGTAGAAGAACAGGAAGTCCTAAACGTACAGTCAGCAATTTGATGAAGCCCCAAAGAAGTTATGCTTCTTGATCTTTGCAGTTATAATGCTGATCAGCTTTCTGCATGCGTGTTACTTGCTGTCGGTCGTATTTCGGCCGATTTTGGTCTGTAAAATTTCTGACAAAATTAATCGTGTTTTCAGATGTTTTTGGTGTGCCTATGAATTCGTGAGAATCACTGTTGTGGTTGAAGGGAGAGACAATGATGGATAATTTTTTCTCTCCTGTTTTAGAAAAGTGGGCGGGAGAATCACCGTCTTCGAAGTGTTTTTGGCACGTCAGCCAGGCGAGGGTTCTT
>TRINITY_DN24410_c1_g1_i3_1
CGTCGGAACCCTTCATCACCTCTCTATTCCCTGGCTCGCTCTGCTCTGCTCTTCTCCATCTCCACACCATGGCCGAAGCTTGCGAAGCCGCGTCTTCCTCCTCGTCGTCTGATCGTCATCACCCTCCGTCGCCCTCGACCCTGACGCCTAAGGAGAAGCCCGTGGTCGTCAGGGTGAAGAGGAAGGCTTCCCAGACGCGTCCTGATGCTCTATGGTTGGAAATCAGCGAACGGCCGTCGAAGAAGGCGCTTCTGGACCTCGATGAGCTCTCGTTCTCCGATTCTCCCAACAAGGAGAAGGATAAAGATGGTTGAACTCTTTCTCTTTATATAGATTAACAGAAGGCTGGCTTTATGTCAGTTATTTGCTCATCCTGAGGGATTTGCATGTCATCCTCTCGACGATGTAGAATAAGCGTCTCTCGTTTACATTGCTGATAGGATATTTTCCTTTACTCGAGTACAAAATTCTAAGTCTAACACGCAATTTCCCGTTTAAATAACTGTAGCTTTCTGGCTACTCATAAGCAAATTAGTACTTATAAATA
>TRINITY_DN24410_c1_g3_i1_1
GGGGGAAGCTGCTTAAAATTCTAAACACGTACTGTTGAAACTAGAGTTGGCAGTGCTACTGCTTGTTTCTTTTCTTTGATTGTTGGAATTTAGTTTTTGTTCCACAGACTTGTGATGTGCATTTAGTCTGTTTTTTCTGCGTTCTTTTAGAGGTCAAGTCATATATGTTACAGTCATAAGCCTAGTTTATGATCTCATTTGTTTATTCATATATACTCTCCTATGTTTTCTTTTATTTGCTATGTTATTTGAATTAAAAAATGTGCAATTTGTCTTCTCAACCTCAGTACATTCAGATGGTCCTTTTTAAATATTTTGTTCAACACATGTGATTGATTGGATTATCTCTTGATGTAACTAGAAGCAAGAGCAGCTGCGGGCG
>TRINITY_DN24424_c0_g2_i1_1
TGTTACAAATGTATTAAAAGATATTTACAAAAAAATATGTTTGAACATATCCTGATGGCTATGGTTCTCTTGTATAATATGTTTGCTGTTTTGCTGGATTCTTGTCTAAATTGTTGATGCATGCACTTTGTGCCAGAAGCTATCCTCCAGGACATCTTTGTGTGTCTCTGACCTGCCAGCTGAATGGTCCTGCTACTCATGCATGTTTTCCATTATAATTTAGTTCAGCAGAGTTTCTTGTCCTCGAAAAGCCAAATTATTCATCTCTCTGCTCTTGTTCAGGTTCATTCTATATTAAAGGATCTTGTTCGGAAGGCAGTGAATGAAACAGCAGAGTTGAAGCAGTATCCTACTTTAAGAGTTGAGGTTGGGAATGCGGCTTTCGAGTCATTGGAAAGGATGAAGGAAGAGAGCAAGAAAGCAACACTCAAGCTGGTTGATATGGA
>TRINITY_DN24467_c0_g2_i21_1
GAAAATTCTGTCCTACTGGAAACATCAAGATCTGGGCCTCTGCATGTTTGCAGCCACAGATATCTTGCGGAAGCACCATTTGCTTGTAAAGAGAAGACTGAAGATAGAGTATATTCTTTCTATTGATGGTGGTGATGAATCAAGCCAATTTTGCCCTTGCCTACGTCCTCGGGCAACCCCCAGAACACCTTCGTTCCCGGATTGATTGATCTGGCCATCAAGAGGAACATCTTGATTGGGTGAGACGACTTCAAGAGCGGGCAGACCAAGATAAAGTCTGTTCTTGTGGATTTCCTTGTCAGAGCAGGGATCAAGCCCACATCCATCGTGAACTACAACCATCTTGGCAACGACGACGGCATGAGCCCTAGATGATATGGGGTTGATTACTGGGTGATCTTGATTCTGAATAGTCTGGTACATATTTACTAATTCAATTGTCACCATTCATTGAGCCCTAGATGATATGATAATAATAATAATCCATCCTAGGCTTATCATTTTATGTGCAAACATCATATTTCTTGGATTCGGATCAAGGAAACTTATGCTTTAGTTAAATAACTCTAAGAAGGCAACTTTAGGTATTAATATCTGCTAGAAGAGTACACATTAAACATATATGTGTTGAGCTTTTTCAACACTATGTCTCTCACTGTCTTTATTGTTCTATCTTTTTTGTATCTAGTAATAATAATAATTTTAAATTAATTTTATTGTCTAAGCATGTATATTTAATGAGTTTTTATGTCAATTTGCAAGAATATATTGTTGCAAACTTGGAGGAGCACACTAAACAAAAGCTGCTAGCATATTAAAAACATCACCTCTTCATTATGTAATGTTTCTTCTAAGGCCACTTGTGAGCCTTATAGACAGTGCCAAACTGGTTACATATAAAATATTTTTTTGGTAAAAGGCTGCCTGTGAGCCTTATTGGATAATCTGAATATTAATTTTCAAGGTTTTTATAATTGACTTTATTAGATGTGAATTAGCAGCTTTAAGTAATTGGTAAACACATGTCAACTTATGTATGAACGTAACTGTTGGTAAATACTTGTCAACATATGCAAGAACGGAACTGTTTTCTTTAAGGCCATTTGTGAGCCTTGTTCCTTGTCCCAATAATTCCATTTCATGAACTAGTTATTTTTTGTTTACAAGTCTTTTTGTGTAATGTTTAGGCCATCCTCGGGTTATACATAGGGATATAAAGAGCTCATATATTTTACTAGATTACAACTTTGAAGCTAAGGTATCCCACTTTAATCATATTAGAATCCTGTATATCACACTTCTTTTTAATCACTTAAAATTACAAACTTAAACCCTTTGAATTTATGTTTTTAACAAAGCATATGATATTTGTGTACTAGGTCTCTGATTTTGGTCTTGCGAAGTTAGCTATGGATGCCAGACTACACCTGTAATGGAACATTTGGGAATATGTCATTGAAAAGTTGGAGCAAAAAAAATAATAGCTTTGTGGACATTATCTAATTTTTTTTCTTTAGGCCATCTGTGAGTCTTGTGGACAACGTCAAATTTATGATATTATGTATGTGTAATGGGAACATTTGGGTATGTAATCTATTTTACAGGAATATGCAAATGCAAAAGCAAGTAATGAATGTGTTATGTTTCAAATTAAATTTTATTATGTCTAAGTATGTTTATTTAATGAGATTTATTTCTATTTGCAGGAATATATCGTTGAAAAGTTAGAGGAGCAAAAAAAATAATAGCCTTGTGGGCATTATC
>TRINITY_DN24486_c0_g1_i4_1
CCGCCTGCAGCAACGAGAGATCCGGGAAGCCCTGCCCCATCCGATTCTGCCACAAGTGCCTACTTAACAGGTACGGGGAGAAGGCGGAGGAGGTGGCGGCCCAAGAGGGGTGGAACTGCCCCAAATGCAAAGGGATCTGTAATTGCAGCCTCTGCATGAAGAAGAAGGGCCAACAGCCTACTGGAATACTTGTACACACCGCCAGAGCGACTGGGTATTCCTCGGTTTCTGAGATGCTGCAGTTGTATCAGACAGGATCTGAAGCTAAGGAGATGGACGGAGATGCGAGCGCTGCGTCGGCAAACCTGCCAATCCCCAGCAAGCTGGTTGCATCAAGGAGAACGCGAGGCAAGGAAAACTCTCCTGCGACGGGTAAGGTGAAAAGGAAGTTGGAAACGGAGGGCCAGGCTTTGAAACCCAGTGAAGAGATCAACGAGATTGTGGACGTGGGGATGAAAGGGAAGAGTAAAATATCGAAGTTAAAGGGGGAGAACGGCAATGCTATTGAGCGAAAGCCTAGGAAAGAGAACACAAAGGAGAATGTATTGGCGAAGAAGGCGAAGAAGGAAGAGTCGGGTAGACGTCAGAAGAAAGATGATATGGTTGATGAAAGGGGAGCGAAATCAACAGATCAAATCGGGAAAGATATGCCCAAGTTTGATAGAAAAGCTGGGTGCAATGGTGCATTGCCTTCTTGCGATGGAACTAAAAAGAAGGGAGATCCGCGTAAGGGTGTTTCCAAGGAAACTAAGAAATCTACGAAGATCAAACAAATGGATATTAGAAAAGTGCTATCGGATGGTGTTGAAAAGAACGCATTGAGTAGGGAAAAAGGAGACAAACCCGAGGTTTCGCAGAAAGTACGCAAGGAGCGCAAGCGTGCCCTCACGAGTGTTGGCAATTCTCCAGATTCTGCTGTAGTACTGCCCGAAGCCATGCGATTAACAGCTGTTGCAGGCATCGATCTTCAGGTTGAGGACGTTGGGGAAGCCTTGCAGTTTCTGGAGTTCTGTTCTGCGTTTGGCAAGGTACTGAATATAAAGAAAGGACAGCCTGAAGCTGTTTTGCGGGAGTTAGCAAGTGGGCGGGGTGTGCGTCGAGGATCAAATTCTTCAATTGTCCAGTTCTATGTTAAATTGCTATCTAGGATTCAAAAGGCTGAAGGAGAAAGAGAAATGAGAAGTTGGATAGACAAAGAGAACATGGAATTCATTGAGGAAAAGAAAGAAGCTCGAGAAAAGGTCCTTTCTGCAAAGGAAGAGGAGAAGCGCCTCAAGAAAAAATTGAGGGATGAAGTAGCAGAAACTATGCTTCAACTAAGAAATGGTGCACCTCTTACTATTGCTGAGCATAACGAACTTGTTTCAAAAATAAAGGTGGAGACTGAGAAAGCCCATTCAGAGGTGCTAGGTTCTTTGGATGTCTTACGTCAAAAGAAACAAAGATCAGATGCTGTTCGGACTGAACCTATTTTGTTAGAAGGAGATGGACGAGCATATTGGAGATTGAAAAGTTATGATAGCTCAAGAATTGTGCTTCAAGAAATGGGTAATTGGGACCTGGTTGTGCCTCAAGATCAGTGGTTTACGTACGATGACACGCAAGAGAAATTGGTTGAGAAGTATGTCTATTCTTCAAGGAATAAAAGACTTGTGAAGCAGAAGACCTTGCAAACAGGATTATTGCACGGCTGCAAAGATTTTTCTCAGGATGACCACATAAAGGATAATGCTTGACTCAAACTTGATTCTCGTCTTGGGTTTGCCAAGTTTCACCAATTCAGTCTAAATCGTCGACACTCAAGAAGCTTTTGAAGGTGGATTGAATGTATGATTCCCTACCCGTAGTTATTTGCATTCAAGTGACGCTTGTGAACCTTTATCAGCAATCAGTCGTCCAAGCTACATTTCTCCTACGCACGTTTTTGGGTTTGTGTTATTTCGGTTGTCTTTCTGTGCTGTGTACATGTAACCTGAAATGTCCTCGACACAGACATCACCCTCTTCACTGTTTAAAAGGTATATAAATCCTCGTTTTGGAGTGGGGATTTGTTTGGGGATTATTCCAAC
>TRINITY_DN24428_c2_g1_i6_1
GAGAGAGAGAGAGAGAGAGAGAGAAAGAGAGAGTTGCGCGTCTCACCTGCTCCGGGAGCAGGTGAGAGCGGACTGTTCATCTTCCCCGTCGATCTCGCATCGGAAGCCACCGTACCAGTACTCCGGCGCCCACCGGAGAGAGCAAAGCCCCGTCGCGTCTCACCTGCTCCGGGAGCAGGTGAGAGCGGAACCCTCGCGCCCGTTCCCCTCGCTCCTTGCCGGAACCCTCCTGTGCCTGCGCTCTGGCTACCGCCGGAGGAAATCGTGCTTCGGAGCTTCTCCGAGGCGGCCCCGTCGCCGCACCCGCGGCGGACAACCGGGTGGGGGGAGTCCCCTTGGGGGCTCCCCCCCTCCTCCATTTTCCCCTTCATAGTTGTTGCTTTCACAGTTGGAGCTTCTCCGGCCGTCTTCGTCATATCTGTGCCTGTCCGGATCTCCTCTGCCGAAGCGTTTTGAAGCTTTTGCCCGCCCCGTTGGTGTCCTCTCTTCAGCTGCTGTCCGACTTTCAAGTGCCCCGCCGCCGCCCCCCGCCATCTGTCCGGTCGGCCTCGACTCCCCTCTGATTTCCCCCTTCGTTCCCGTGCGGCCAGCCTTCATCTCTCCCCC
>TRINITY_DN24428_c3_g2_i1_1
AAAGAGGGTTCCGCTCTCACCTGCTCCGGGAGCAGGTGAGAGCGACAGCCCCGTCTCCTCCATCGCTTGCCGGAACCGATACCCAGCCCAGCTTGGTGCCTGTCCGCCCCTCCGTCGGCGTTCGCCGGAACCCTTGCATGCGGTGCTCCCAAGGCGGAATCGTCGCCATTTGCGGCGGGCTCGTTGGTGGGGGGAGTCCTCTCGGGGGCTCTCTCCCCCCCTCATGTTCTCCGGTTACAACTTCTACTCCTCTCGGTTAGCTGATATACATCGCATGTTTGATTCCATTTCGTCGCCGGTCGTTTCCTTCTCCGCCCGATTCTGT
>TRINITY_DN24428_c3_g3_i1_1
TTTTTAATGCACTTATTGAAGAGTAGAGTAATATGATATTTTGTGTGGTGGCAAGTTACCCTCGGTCTCGCTCTCACCTGCTCTCGGAGCAGGTGAGAGCGGAGTGGCCATCCCTGTACATCTTCCCCCCTCGCTTTACCGGAAATCGTCACCGCGCCCAGCTTTGTTGCCTGTACGTCTTCCCTCCGGCGAGCGCCGGGAACTGTCGCCTGCGGTGCTCACCCAAGGCGGATCCGTCGCCGCTCTTGCGGCTGTCATTCCGGTGGGGGGAGTCCTCTCGGGGGCTCCCCCTCCCCCCCTCTCCGGTTTGCAAAGTCCATTTCTGCTATTGTTCCACGGTCGCCTTGTAGAGTCCGTTTTGTCTCCGGCCTGGTTCACCTCCGCCGGCGTCCATTGTCCCTAAATCCTGCTCCGTTTTAGTCTACCTGCGCCTTTGGCCCTAATATCTTCTCCGCCGAGTTTTGTGCAGCTGCTCCGCCATCTCGCTTCCATCTCCGCCGTGTTTTGTGCATCTGCTCGACCATTATCTTCTCCTTGCTGTTTTTCCCTAATATCTTCTCCACCATCCAGCCGTCTGCCCTCCTCCCTTTCTATCCTCACAGTCGTTTTTTTTCCTC
>TRINITY_DN24428_c4_g1_i1_1
GGGTTGCATGCCCACCCAAACGTCTTGGCGGCCTTGTTCTGGGGGCATACATCTTCTCATACGAGAGCCAGACGTGCAGGGTTTGATGACTTTGGGCAAGAATGTCTATGGCCCTTGGGTACTTCCCTGCAGTTTGGTAAATATCTCACCTTGTAAAAGTTAGATCCATTATTTCATAGTACGTTTTTCTTTCTTGAAGTTCGTAAATCAAGTGCTTCTTCTCCATCGCTTGCCGGAACCTGCAACCTCGCCCAGCTTGGTATCTGTTCGTGACTTCGTCGGTGATTGTCGGAAACCTTCGCCTGCGGTGCTCCCGAGGCAGAATCGTCGTCGTCTCGCGGCGGGATCTTTGGTGGGGGGAGTCCTCTCGGGGGCTCCCC
>TRINITY_DN24433_c0_g2_i1_1
GTCGAGGGGAAAAGCTCGCTCGCGTCGGCTATGGCGGCAGCTCCAGGGAGATGCTTCCTCGTCACCGGGCCTCCCGTAAGTACCTTCTGTCTCCCACCGCTCTCTCTCCTCGTTGCTACTTGGTGTTCTTTCTCCGTAGGCGGCAGTAGAAAGTGATGACGAGCGAGCGGAGTGCAGGGCGTGGGGAAGACGACACTGGTGATGAGGGTGTTGGAGAGCCTCCGGGCGTCCCACCCTGACCTCCGCGTCCGCGGCTTCTACACCCGGGAAGTGCGGGAAGGATCGCAGAGGGTGGGCTTTGAGGTTGTGACATTGGACGGCCGGCGCGGGCCTCTCGCTGTGACTTCGGCGTCCAGATTGGGGAAACCGAGGAAAAAGATGTGGCTTTCATTCGGATTTGGAGAGAATGCCCCTGCTGATTTGATTAACTGTAAAGGTCGACGAAGAAAGGCGTGGGAGATGAAGGATCGATGGTGTTATTGTTGTATGGAAGAACGGCTCGATGATGTGAACTTTTTGTATCTATGTGATTGTTGCTTATTCTCTATTGAAGTGATGGGGCTTTTTGTGTGGACAGGAACTAATGTTTGCATGGCTGGTCCCAATGAGAAG
>TRINITY_DN24450_c0_g2_i1_1
TTCGGAGCCGCCGCTACCGCCGCCGCCGCCGCAAGAGCCATCGCCTCCCAAGCTCCTCCTTCACAAGCCCTCCAAAGGTCTCTCCTTTCCTCCCTCCACATCGTTCCCTAGCTCTTTTTCACGACAAAGCTGACAATGGTTGTTTTCATCTGGAGCGCGCAGAGCAGCTGAAGAAGGCCAAGGCGAAAGGAGGGCCTGCTGTGGCTCAGGTGCTCGGCTACACACGGTCGGCCACCTCCATGGATCCCTCGTCGCCATCTCCCCCCTCCCCGGCTGCTCCTGAGCTGAAACCGAAGAAACCCTTTCTTCGTCGCATCTTCCCCCTT
>TRINITY_DN24425_c0_g1_i5_1
TCTGCCGGCGAGCGCTTGGGAAAGCGTCCAAATCTCACACAACACCTCCTTCGTCGTCTCCCTTCGCTGTCCGCCTTCACACAAAGCACTCGCACGCAGAAGCCAGAGAGAGAGAGAGAGAGAGAGAGAGAGAGATGGAGCTAAAGCCCGGCATGTCGGCTCTGGTCACCGGCGGGGCCTCCGGGATCGGTAGGGCACTTAGCTTGGCTCTTGGAAAGAAGGGCATCTTTGTGACAATTGTTGACTTATCTGAAGAAAAAGGAAAGGAAGTTGCCCATCTAGTTGAAAAGGATAACAAAGATCTCCATCCGGATAGAAAATTTCCTACTTCAATGTTTATCCAGTGTGATGTGACAAATTCAAGGGGCATGGCTGCTGCATTTGATAAACATTTGGAAACATTTGGGGCATTAGACATTTGCATCAACAGTGCTGGTATTCAAAATTCTATTCCATTTCCTGAGGACAAAACAGATGGGGCGCATTCATGGAGGCATACAATTGATATTAACTTTGTTTCAGTTGTTGAGTGCACACATCTTGCGATCTGGGCAATGCGTTCTGTCAAGAAACCTGGTGTCATAATAAATCTTGGCTCGGCCTCTGGTCTTTATCCACTCTATGGTGATCCGATATACTCCGGTACAAAAGGTGGCGTTGTTATGTTCACTAGATCACTTGCTTATTTTAAAAGAGAAGGAATTCGTATCAATGTGCTTTGTCCCGAGGTAAAGTACTGTACCATTTCTCATTGATTTATGCTACTTTAGTGCTCTCTTTCGTCATTGTTGATGGATAATTGTGAAATTATGATTAAACTGCATAACTGAAAGGGTGCAGAATTTACAAGTATGGACAGGTAGGTATATCCCAAAAAAAGTCAAGAGCTCACCTTTATGGAGTCACTTGAAAGTTGAAATACCTCTTGGAAACCAAAAATGGTAAAAGAATATACATCCATGGTGCAAATATGTTTAGCCCATTCAAGTGAAAGAGGTAAACCTTTACGTTGGTCTTTTCATATCTACAAAAGAGGTTGCTTGGCCATCTTTTTCATGTTTATTCTTGGAAGCGTGTTGCATTTTCTATGTGCATGTATGAAATGTGTATGGTTATTTTTTAAGTTTACTTTGCCATGTTGCTGTCTACTTCTAGGTGTGTGTTCTTGCGATTTTCCACCATAATGTGTGCAGCTCTTGTGCTTTATCATTTCCATGCGTGACTGCATTTCTGTTCTTCGTTGGTTCTTTATTTTGTTGTTTACATTCATCAAGTTAGTATTGCAGTGTCCATGTTAGTTACTGTTTTTTCTCTGATTCTGTTCAGCAAATATTTCAGGTGTTTCTCTTTTAAAGGCTATGTATTGTCTTATCATATGCTTCTTATATTAATGGTCCCCAGTACAGTTTGCTATTTTTGCTGGATGCATGGATTACATGCACTGTCCTGAAATAGGAAATCCACACTTCCTGTATAGATTCTCTTCATCATGTTGAACAGTTTCACTTTCTTTTGCAGTTTGTCCAAACTGAGCTATCAAGCAAAGTGACTCCTGGATTTATTGATACCGTGGGCGGCTTCATACCTATGGAGATGGTTGTGGATGGTGCTTTTGAGCTTATTAGAGATGAAAGCAAATCTGGTTCCTGTCTTTGGATCACGAAACGTAAAGGCTTGGAGTATTGGCCTACTCCAACTGAAGAAAGAAAGTACAGGCTGGTGGGAGTTAAAGCAAGACGACATCTTACATATAGTGCACCTTCAAAGATTGAAATACCTAGCACCTTTGAGAAGATAGTTGTTCACATGCTTGACCATAATTTTCGAAGTGCTACCAAGATTGTTCAGATGCAATTGAATTTACCAATCAAAGGAGATCATGTTCTCGTCAAGATCATTTATGCTGGAGTTAATGCCAGTGATGTGAACTTTAGCTCGGGTCGTTATTTTGGTGGAAAAAATAATGAAGTTCTTTCACGTCTTCCATTTGATGCAGGTTTTGAGGCTGTTGGCTTAATTGCAGCAATTGGCGATTCAGTTCATCATCTGAAAGTTGGAATGCCTGTGGCTATTATGACCTTTGGAAGCTATGCGGAATTTGTGATGGTTCCATCGAAACATATCATGCCTGTTCCCAGACCAGATCCAGAAGTTGTGGCAATACTAACATCTGGACTAACAGCATCCATTGCCTTGGAAGTGGCGGGAAAACTGGAATCTGGAGAGGTAGTTCTTGTCACAGCAGCAGCTGGTGGAACAGGGCAGTTTGCTGTACAGCTTGCAAAATTGGCTGGAAATAAGGTGGTAGCTACATGTGGAGGCGAAAAAAAGGCTGCTCTTCTGAAATCTTTAGGAGTTGATCGTGTTATAGATTATAAGAAAGAGAGCATAAAGTCTGTACTGAAGAAGGAATTTCCAGGAGGACTGAACATCATCTATGAGTCTGTTGGTGGAGAGATGTTTGGTGTGTGTTTAAATGCACTGGCAACTTATGGACGTCTCGTTGTAATTGGAATGATCTCCCAGTATCAAGGAGAGCATGGATGGAAACCACTTAATTATACCGGACTTTGCGAGAAGATTCTCGCAAAAAGCCAAAGTGTGGTTGGGTTTTTCCTTCCCCAATATGCTCACTTGTGGCAGCAGCATATGGATAGGCTTTTTGATCTGTACTCTTCTGGAAAACTCAAGGTTGCTGTAGATCCCAAGGAATTCGTAGGGCTTCGCTCAGTGGCTGATGCTGTTGAGTATCTTCATTCTGGGGAAAGCCATGGAAAGGTTGTTGTGTGCGTAGATCCAACCTTCATTAGGCCATCTGCAAAACTATAGCCAATGTACAGCCACAAGTGTAGCTCTCATCCTGCTGTGTTATTTTTCAACTTATTCTGATGGCAAAAACTCAATCAAAATTTTCATCTTGTAAAAGAAAATAAGGTCTTGAATCCTTCTCAGGATATCTGCTTCCAGATCTACTTGCATTTTCTGCAGCTTATCAGCCTCTGAAAGGAAAATAATGGACTGCCCACTGCCCAGTGCTGATGATATATAGCATGGTAACTTATTAAGGTTTCCTTATCAATCCAAATCGTGCTTTCTTGTTGACCTTACATGTTGCCCATGTGTTAAGAGTGTGATGAAAGGAAATGAAGCCTTTTTCCGTACAATGACGTTGCAAATTTACTA
>TRINITY_DN24496_c0_g3_i1_1
GGCCGTGGAGAGGGAGTGCCCCGACGTGGTCTCCTGCGCCGACATCCTCGTCCTCTCCGCCAGGGAGGGCATCGTTGCGGTAAATTATTAATTAATTCATGTTCATATCCACGTCGTCCAAGGCCGATATCGTATTCGACGCCCAAGCATGCATATATATTTCGAATTCGACGCCCAAGCATGCATATATGCCTTGAATTTTCCACGTACCCTCGATCGAGATCCCGGCCCCTTTAGTTTACTTTTTTTAATTTTTGTGGAGCTCCGATCGATCTATATATATATATCCCTGCTGTGTGCATGTGCGTGGATGCGCGCAGCTCGGGGGGCCTTACATACCGCTGAAGAC
>TRINITY_DN24496_c0_g4_i1_1
CAGGTACCTGGACACCATCAAGGAGGCCGTCGAGAGGGAGTGCCCCGACGTGGTGTCCTGCGCCGACATCCTCGTCCTCTCCGCCAGGGAGGGCATCGTTGCGGTAAATTGTTAATTAATTCATGTTCATTTACGTCGTCCAAGGATATCGTATGTCTACATATATTTCGAATTCGACCCCCAAGCATGCATGCCTTCAATTTTCCACCCTCGATCGAGATCCCGGCCCCTTTAATTTGCTTTTTAATTTGTGGAGCTCCGATCGATATCCCTCCTGTGTGCATTTGCGTGGATGCTCGCAGCTCGGGGGGCCTTACATACCGCTGA
>TRINITY_DN24436_c0_g1_i2_1
TGCTTGCCAAGCTTCAGCACAGAAACCTGGTGAGGCTGCTGGGTCTCTGCTTAGAAGGGGACGAGAAGCTACTCGTCTACGAATACGTAATCAATAGCAGCCTCGACAAATTCCTCTTTGATCCCACGAGATCTCAGCAGCTGAACTGGGAGAGGAGGTATAAGATCATAGGAGGTGTTGCTCGGGGGCTGCAATATATGCACGAGGATTCCCAAGTCAAGATCATACACAGGGATCTCAAAGCCAGCAACATCCTGTTAGACGCGGACATGAACCCCAAGATTTCGGACTTTGGATTAGCAAGGCTCTTTGGCGAGGACCAAACCCAGGCAAGCACCATTCAAATTGCTGGAACACTGTAAGTAGAGCTCACCCAAAAAATAAAATAAAAAAAGCAGCCCCTTTTGCATCTCTAGATCACTATATATGCCATGTATTGAAAGTTTGAAACATGCTCTAATTTATGAGGAAGTTGTTTTTCTTGTGATGCATGCAGTGGGTACATGGCGCCGGAGTATGTCATGAGAGGGCGCTTCTCAAGCAAGTCTGATGTGTTCAGTTTTGGTGTGTTGGTTCTTGAGATACTAACTGGGCGAAGTACTGCAGGTTCAAGTACTGATCTGTTGAGCTATGTAAGTTGTCTCTTTCTATGCCTTCTTTGGTTATTTTTTCCCTTGTTCAAAGTGCAGTGTCATTTTAAATCCTTGAACAAAGCCATGAAGTGAGCACTGATCTGACCAACAATAACTATGCTTTCAAATGGGCATTCTTCCAGGTGTGGACGCACTGGACAAATGGAACTGTGCTGGAGATAATAGATCCATCTCTGGGTGGGCAGTATCAGAGAGTTGAACTGATGAGGTGTGCTCAGATTGGGTTGTTGTGCGTCCAAGAAGCTGCAGCTGACAGACCCACCATGACCGCAGTTGTTCTCATGCTCAGCTCATACTCTGTGTCCCTCCGAGTCCCTTCGAGGCCAGCGTTCTTCGCCGAGTACAGCCAGGAGTATTTTGATGTGCTTAACAGAAACCCTAACTCCACTACAAGCACAAGGTCCGAAGCACTCAGGTCCGCCTACTCCCAGAATGACGTGTCGATTACAGAGTTGGATCCACGTTAAGAGGTTAGGAGTAGAATGCACGATCCACAATTTTGGGTAATTATGTTTGCTACCCAGCCTGCCTGTTAAAGCTGAAAATATATTTGTGCTGGCAGTAAAATTAATACCTCACTCGTCCGACAAAGATACAGATGATGACAATGTGGACTGTTGTGCATGTCGGTCGACCCTTCATCCTTGTGTTGTTCTTCGACGTACTTACTCATGGAAGTGGCTGTCTATAGAATTTTGAGGATTGTAGTATGTGGCGGTGGTCTTTTTGAAAAATATATATTGAAAATATATATTTTTATCATGATTATGTTGGAGTAGCC
>TRINITY_DN24470_c0_g1_i2_1
CGGATCCCGCGTCACAGATCTGTAATGTGCTTTCAGCATTTTCTTTTTTTTACTTCGGTTTTCTATGGATCTGGTGTTTCTTTGTGCATTTTTATATGTTTGATTCTTCTTCTGATTATGTTTTTTTCCTGTCGTCTTCGTCGGTTTATTTGGCCGAACGATCTGTTCCGTAGATTTCTTGTTGTTTATCTTTGAATCTCTCTCTCTCTAGGTTTCAGAGTGCAGATCTAGTAGTTGTTTGAGATGGTAACGCTTGCTATGATAAGCAGGCCTTTTTATACTTCCCTCCAGATATTTGTTCTGTTTTCATCTTTCACATCTGTGATATAGTTTCATCCAGGATTAATTTGTCTAATTCAGTACCTATAAGGACTTTACTCGAATTTTCTAATGCCAGTATTCTTATGTGGCAAAGCGATTTCTATAGTACTGCTATTTTAGCTCCGATCTTTTTTTTTTTTTTAGGTAAGCTATTTTAGCTCCGATCGTCAATTCAATTGTGTTTGTCAAACATGTTTATAGATCTGGAATTAAGGGGGCTTCTATGGGCCAATATCTCTTAAGTAATGCCGTGGTAACGTGAGTGTTGATGTTCGGATCTTATTGGCGTAGATCTGGCGTTCATTCTGATTGTTCAGATCCTGTGAACCCACTGTTATGGGGAGGGAGCAAAATCCTTTGCCCTGTAATATAGGAACACCTTTTCAATGCATATTCATCATGTGTCTTCTGTGAAGTTTTATAGAAATCATAGCTTGGTCCTCTCTTTTTTGCCTTTCTCACACATGGCGCTCTTTTGGAATCTCACGATAATGACGAATGGCATGATTTTTTTCCCCTGGATTTGGCTTTCATTCTGATGGGATCATTGTTGGCGGACCGACTGTTCCTAAGAATGCATGATTTGAAAAAAAACTGTATCTGTACTAAACATACCTCTCTTGCAGCCTGATGGCCAGGAGCCCGGTGACAAAACTGTCCGCGGAGGGGATGATGCTTTCAACACCTTTTTCAGTGAAACCGGTGCGGGGAAGCACGTCCCCCGTGCTATATTCGTTGACCTTGAACCCACTGTTATTGATGAAGTAAGGACCGGAACCTACCGCCAGCTCTTTCACCCCGAACAGCTGATCAGTGGGAAGGAGGACGCGGCCAACAACTTTGCTCGTGGCCACTACACCATTGGGAAAGAAATTGTTGATCTCTGCTTGGATCGCATCCGAAAGCTTGCAGATAACTGCACTGGTCTCCAGGGTTTCCTGGTTTTTAGTGCTGTTGGTGGAGGCACCGGCTCTGGCCTGGGTTCTCTGCTCCTGGAGCGCTTGTCCGTGGACTACGGAAAGAAGTCAAAGCTCGGCTTCACTGTTTACCCATCACCCCAGGTCTCCACTTCGGTGGTTGAGCCCTACAACAGTGTGCTGTCCACTCACTCCCTCCTGGAGCACACAGATGTTTCCGTCTTGCTCGACAATGAAGCCATCTATGACATCTGCAGGCGCTCTCTTGACATCGAACGTCCTACCTACACCAACCTCAACCGCCTGGTTTCTCAGGTGATTTCATCTCTCACAGCATCCCTGCGCTTTGATGGTGCTCTGAATGTTGATGTCACCGAGTTCCAGACCAATCTGGTTCCTTACCCCAGGATCCATTTCATGCTCTCGTCATATGCTCCGGTCATCTCTGCGGAGAAGGCATATCATGAGCAGCTGTCCGTGGCTGAGATCACAAACACTGCGTTTGAGCCATCCTCCATGATGGCGAAGTGCGACCCTCGTCACGGCAAGTACATGGCCTGCTGCCTCATGTACCGCGGTGATGTTGTGCCCAAGGATGTGAATGCCGCCGTCGCCACGATCAAGACCAAGCGGACCATCCAGTTTGTGGACTGGTGCCCCACTGGGTTCAAGTGTGGCATCAACTACCAGCCACCTACTGTTGTTCCTGGCGGTGATCTTGCCAAAGTGCAGAGGGCCGTGTGCATGATTTCCAACTCCACCAGTGTCGCCGAGGTGTTCTCCCGCATCGATCACAAGTTCGATCTCATGTATTCAAAGCGTGCCTTTGTCCACTGGTATGTTGGTGAGGGAATGGAGGAGGGAGAATTCTCCGAGGCTCGGGAGGATCTTGCAGCGCTGGAAAAGGACTATGAAGAAGTTGGGGCTGAGTCTGCTGAGGGTGATGAAGGCGAGGATGGAGACGAATATTGAGTTTGAGGACCAGCCTGGTCCAGGGTCTGTTCTGTGGTTTGATGCTGTTGGTGTTCTAGGCTTATTGTGTCTCCTTGTTTTGTGGCTTTAGAGTCAATCAGCTTTCTGTTTCAGAACACTCTGTTCTCTGCTTTCTGTTTCAGAACCCTCGGTTCTGTGGGGCATGATTTACCTATCTATGTCTATTTTATCAACTGATTGTTCTTGATTTCCCAGTACTCATCAGGTTTGTCATTATATTATGTTTGATACATTTTGTGAACTGTTTTCTTGACCTGTGAAGTGCTTATGAAGTGCTTTTGCTGTCGTGGCAATGTAACTATAATCATTCCGGCCTCTACCCGAAATTCATTAATTGTTAACAAGGCCACCGATGCTATGTTAAATAGATACTACCATGAACAATATTTTCT
>TRINITY_DN24422_c0_g2_i3_1
GACGTCCGCGGCGCTAACGGACAGGCGCCGTCCGAAGAGGCCGGGGACGCCGTCTGAGGAGTCGGTGACGACGTCGTGCGCGGAGAGCGGGGTCAGGACGAGTACTGCCGCCGCTTGCCACCTGCAGGAGCCGCCGCAGCAGCAACCCATGCTCCTCAACCTCTTTGCCTGAAGTGACGACGCCACCTGCGGCCAAGCAGAAAGCTCTCAGCTTTCTTCCTCCTATAAACTAGCCGCCTCCTTTCATGGGTTCATCTGTACGGTCGCTGCGATGACGAAAGTATTGGTTTCTTGGGAACGTTTGGATCGAGAAGGGTTGTGGCGTATGTGGAAGGTGAACCGAACTGTTATTTTTTTTGTAATCTGTAGTTTCCGGCGAGTCGGTCTCTCTCTATCTCCACCCTCTCTCTCTCCACACCATTTTCTTGTCGTTTCCTTCTTTTCCGAAGATTTCCGGCATGGATACCTGCTTGGGTAGATGAACTTGCCGGGCCGGTTTAACTCTTGTCAATCCTCGTCCTTCTAATGTAATGTGAACGGATGAACTCATAAATAAAAAAGGC
>TRINITY_DN24416_c0_g3_i1_1
AAAAACATAAACACTATTTCCTACTTTCTCCAAGACCATATGCCCTCAGGCCAAATTCAGTGATTCACCTCCCTTGCAGTTGATAACTTGATGCTCGATTTATTTAATCTTTTTGCAGAATCTTTTCACCAATTTAGGTTCCACAGCTTTTTCTTTCCACTTATGCTTACAAAAACATTCACCTATTTCCCTCAATTTTATTTGTGATTGCACTCCAGGTAGGAACTCTCACAGGCAGCATATGAAGCATTCAAAGCTTTAACAGTTCTTAACTAGGTCCTGAGGTCTACCTAACATGTAATTTTGGGAAGTTTTTCCTTGTCCAGATCAATTCATGCTGTGCTATCAACTTTT
>TRINITY_DN24443_c0_g2_i7_1
ATCGAAGGCGCCCCGGCACAGAAGAACACCTCTCCATCAACCGCCAAAGTGGGGCTTCGGCCTCTCTCCCCGCCAGGCGACCGCGGCGACGAGAGAGAGAGAGAGAGAGAGGGCGGCGGCCGCAGGTGCAGAGAGGAGGAGGGATGACGCTGAGCGGGGGGACGACGGCGACGCATGCCTACGGCGAGGCGTCTTACTGGGACCAGCGGTACCGGCAGGACCAGGGGCCGTTCGACTGGTACCAGAAGTACGCGGCGCTGCGCCCCCTGCTCGACCTCTACCTCGACCGCTCCCACCGCGTCCTCCTCGTCGGCTGCGGCAACTCAGGTACTGCGCACCCATTGGCTTCGCTTACTTCTTCCTCCTTGCAGCGACGACTCTGATCCGCCTACCCTCTCTGCCCCTCTCCTATAACTTCCCCGTGGACACATTTTTTCGCATCTCTGGATCTCGTATCTGGGCACATCGAACAAATGTGCGGTGTATTGCATCTAACTTTCTCTTCTTCCCGTCCACTTGAAGGGTTCCGGGGTTGGGCAGATTCGATGCCGTCCTTCACCTGGGTACGAGCACAGAAGATGTGTCCTTTGAAATTTCTCCAGAAAGTTGGTCGCTTGTGTGTTTATTTGTTCACATCATGTTCTGATAACTTACACAACATGCGCCGGGTGGAATTCCCTTAATTTGTTATTAGGCCAGCAACCTGCTGGTCCCTTGTGGGAACTTTTTGTGTCTTCTTTCAAGTCTTCTGGTATGCAACCACTTGTAGCATTGGTCCTCGTTGCTACTCCTTTTGGTCCTCATTGATGCGACAGCGACGAGATTATGGGGTTTATTATTACTATCACATGTTAATTGGATCATTTCCGGCTTCTCTCTCTCTCTCTCTCTCTCTCTGAGAGTTGCGACCATTTTTTTGGAATTTTCATTCACTAGTTCTGTTTCGTCGACAAATACCGCTGCTGGATTGAAATGGAGATTGGCATCACGTTGACAGCCTGCCAGGAAAGACACTCAAATTTCTTGGGTTTGGCAGTGTCTGTAGCCAAAATCGGATTGATGGGCTAAAGTCCTCTTGGTGATAGTGATGACATTAGCTGATTCATCTGTCCAGTATAATATACTTGAGAAAATGCATTCTTGGAACATTAAATTTTCTTCTCCACCGTGTACTGTAGGAATGAAAAGGGAACCTGCGTTATCGTGTTCATGTGGTTAAGGTCTTGTTCTTCGCCTATGTCTATTTGCACCCATGGAATGAAAGAACACTTGCGTCTTTGTGCTTTGCCAATCCAAATTTTTGTTGTTCCTAGGTTTTTGTGCTTAACATTCCTCCCTATCTTTTACTTTATCTTCCTGGCTCTATCGTATAAGAACTGAACACCTTATGCTTTTACATATTTTGTGCATATTGCCTTTCAACTTGTTATATTTCCTTTCTGCTGCATTAATACTTAAGTGCATAATTTTGCTAATTGGAATATGAACGACCATGGGATACTACGATTAACATTTGCCATACAAACAACTTATTATATTTTCTTGGAAGAGGAATGCTAAGGTGCCACACTTATTCACTGCTTTCCCTCCATTCAATTCGAAATCAGAGAGTGAAATTTGTATGCCCACGGTGAGAGTAGCCAAAAGTGTGGTATAAAGAGTAATGTAGCTTTCTTCATTTGGAAAAAAATTGTAAACTTTGACAATCAACTGTGTGAGAATATACACTACTTTTTAGGTTCTAGTGCCTTTCATTGTAGTTATATTCTCATATCTGGTACTCATTCTGGTTAAATTCCTTCAGTCCATTCAAATGTATTGCCCTTTTGTGTTATATACTTATATTCATATTCTCAAATCAAGTCCTCCTAAACATGGGAAGACTAAAGGAACATGGAGCACTTTTAGGAATTTATTGACATGGACATGTATAGAAGATGTATTCCCTGTCACATGAAAGAATCTTCTGATGTTTCCTTGTGTAGTGTTAATTTTGTACTTCCTTTATCTGAATTGAGTGGTTATACATGATAAGCTTCTGTCTGAATGCAAACAGTTCTCGGGGAAGAAATGATTGATGATGGTTACAAAGATGTTGTCAATATTGATATATCTTCAGTGGTTATCGAAGCCATGCAAAAGAAATATATAGATCGTCCAGAATTGAAGTGTATCCCAATCTTTTGACTTATCTTATTATATTAAATGCATCAATAGGCTAACAGTTCTCTATAAGGGGGTATTTCACATATGAACCCTTGCATTGTAGATTTATCATTCATGTGATTACATTTGCTTGCATATTATTAAATAGGATGATTATGTGTCAAAGACCATGGAATAGTTCTTTTGAACAAAAAAACTACTGCAAAAAGAACAACGGTCATTCATGGTCTTTTTTCACAATGTTGACATTTTTGTTGATGTGCATGCAAATATAAATGCAGAAGTGATACATCTGTGATTTTAATATGACATTTTACAATTTTCATACAAACTTCCTTATTTATGTTCATGCAATTTTTTTCAACTCATGCAAACTCTGTTCAGTAGGCAAAAATTTTCTATTTCTGTTTTTCCTTTTAACTCTTGACAGATATCAAAATGGATGTTCGAGATATGAGCATCTTTGAATCTAATTCTTTTAATGGTGTTATTGATAAAGGTATATGTTGTTTGAACACGACACTCTCTCTTACACCAACCATTGTAGTTTCCTTTTTTATTTGGTTTTTTGTTGGATTATATTTGGTGCTGTCACCAGCTTTTATAGGAGATGTTTCTTGACTTCTTTGTTTTATGTCCTCTTGTTAATAGGAACCCTGGATTCACTCATGGTGAGTTCTGTACTAGCAGGATATTATCTCACAAGGAAAGCATGGTTACATATTCTAAACAGTGTTACTTAATGTGGATGATTGTTTACTTGGTTCATGTAGTGTGGGCATAATGCGCAACAAAATGCAACCAAGATGCTTGAGGAAGTAGACAGGTATGCGATGATTTATGACCATTCAGTGTGGATCCGAATTTCAGGATTATTTACTCTTTATTTCAAGCTCTTAGCTAACCTGTTTTTGTAAAACCGTTAGGATCCTCAAGGACAAAGGAGTATATATACTGGTAATTGAAATCTTAACATTTGGTCGAAAAACATCCTGAAAGAATCTCATAATCAGGGTATTTATGCTGCCTATTGTAACAAACTTTGTTTTTCTAGTATAATGGAGTTCCTTTATGGATGCAGATTACATATGGAGATCCTAAGTACAGATTGTATCTATTAAAAGCTCTATCATGGTGGCATGTTAATCTGCATATAATAGACAGACCAGATAGAGGTACAGAAGAGCAGGGCTGGGACTTGACAAAG
>TRINITY_DN24485_c0_g3_i1_1
GCGCTGCCTCGGTTCTTTTTTTTTTTTATCTCCACCTGCACCTCCACTTCCCTTCCACACCTCCTGTATGCTCGCCTACCTGGCAACCCCGCCACCATCTGGGTATTGTGGAGAGGACCAGCAGCAGGCTATTTGCATGTTCAATTTATTTAAACATCCTATACAAGTGCTATTTGCATGTTCAATTTATTTAAACATCCTATACAAACAAGGACCCATGTTTTCCTATTGCCATTTCACATTTGCATGTTTCTCAGATGTTACTTCTACAAAAATATTTCTTAGAAATTAATTGTGAGTTAGTATTATCGGCTGTCAAATAATTTTAGTTACTCCTCCATGTTGCAGGACTATCTGAAATTTATTGACACTAATTTCAGAGGTGAGTGATGTATTGCTGGATTGAAATCCATTTGTCTATTTACATTTCAGTGAATAACATTGGGCTGTCAGTTTGGTTTTTTTGGCAATCATATATAGATAACATACAG
>TRINITY_DN24449_c1_g2_i1_1
CTCCCCCCAATCTTCTCTCCAACTTGGTATCAGAGCAGAGGGACGTCGCCGCCGCCGCCGCGCCCCGGGGCGGGGGGAGGACCTCGCCGCCGCGCCTCAGGGCGAGGGGGGGACCTCGCCGCCGCCGCGCAGCCGCCGCGCCGTCATCGGCGCCCGCTCCGCCACTGCCTGTTGTCGGCTCACCGCCGTCCCGCTCTCCGCCGGCGGCCCCTCTGCCGCTGTCCGCCCTCGCGGGCACCGGTGAGAGAGAGCGCTGCAGGGGCCGGCCGTCCTCTGTGGACCGCCTGCACCGCCGGTGCGTATGGCCGCCTAGTGCGCCGGCCTCCCCTTCTGTTCCCCTGCTCGCGGCTGATCGTCCGCACAGCCACTTTCCCCTGCGTGGTCGGTTCCCTTCGCATGCGTCAAAGCCACTTTCACACATGTTTTGTTGACCAAGTTTGAACCTGCTGGTGATAGCACCGTGGAAGTTAATGGTAAAGAAGAAATGATTTGGAATTTGTGATTACCAGGGGTAAGTGTGGCCATGATTGAAATCTTGGGCGGGTAAGCAAAGTTTTAGAGCTGCTATTTTATTAGCATCTTGATGACAGTATGTTGGCTATTATTCTGTTGTAACACTGCATGTCTTGTTGTGAAGAAATTATTTGCCCGGCTAAAATTTTACTTTCAGAAATGGATGGTGTGCATGTGCACAAATGGTTGGGAGTCATTTGTTGGTGATATTTATTAGTTGATATTTTTTTTGGAGGTGTAGCCCTGGC
>TRINITY_DN24449_c1_g1_i5_1
CCCGCGTCGTCGGCCACTTCGCACGCCCACGCGTCGCCTCCGCCGCCTCTCGGCCGCAGCCACATTCGCGTCTGCCCGCCCGCCGTCCGGGCGCTCGGGGCCATCTCGGTCGCTGCTCACCACGGCAACTCGTTATCACCCATCTGCGGCCGCCCCCACCATCGCATGTTCGTGGATGTGTGTGCGATGCCCTGCTTCTTCTTCCGCCCCAGTCGGCTGCCTGCACACCGTCCCCGGGTCCAGCACCTCCCTTGGGAATTTTAAGAATGCTCTCTCAAAACAATGGCGGGTACAAATTTGACTATGCCACAGTCCCATTTATGGCTGAAGTCTTCAAGGGCGTGTCAACTTCACGATCCAATGCCATATTGTGCATCAAAAAATCTCCAAGGAATGCCTATGTAAACTATGAGAAGAGATCTTTTTTACTCTCACCTTTTGGTGTCTAGTATTCTTCTTTGTAGTGAGTGTCAAAGCTTACATACCCCAAGGATGACTACTGAGTGGAAGAGCATCCGCTTATTCCCAATTTCTTCTGTCATCTATCTAATCCACAATAATGTTCAACTTTACCTTATGTGGATATTTCAACATATCAGATAATGGAGAAACCTGAAAATTATGACAACTGGAATCCTATTCAGGCTGTTTCTGAGGCAGAAGTTGTCAAACCTGCAATGGATGGCGATCAACTTGTTAACTGTTGGGACGATCACAAGCTAGGTGATCTTGAAAATCTAAGTTCTTCCTGTACTTTTCCCCTAATGTGTATGTACAAGAAAAGCAGACTCTCCACCATACCACCCCCCAACACTGCCAAGGCAGCAAACCTATGAATTCAAATCAGCCAGAATAGTGGAATCCGAAGGATCCACATTACAAGACACTTTCTCCCGTTCCAGTATGTGAGAGAGAACAAAAGACAGCAACTTTTCTTCAATCTCCTCCCCGCCTCCCCGGCACCGGCATCCCCTCGGCGAGATGCTCCGGGGAGCGTCCCAAGCGTCCGGGGCGAACAACATCCGATAAAATTCGCAGGCAGGCCAATATTCATTGTTATGCCCAGTTGGTACTATTGGGGTAGATAAATTCGCATCCAGCGCATATCCACAATCTGAAAGTAAATGTATC
>TRINITY_DN24401_c0_g1_i3_1
CCACCTCTCCGCCACACCCTCCTCCCATCGGCTAGCTACTTGCGGTGCTTGTTCACTTCTCCTAGCTAGTGTGGTGTGTGCTTTGATCTTTGTTGAGAATGTGGGATCGCCGCGCCTACCAACCCTGGATCCATAATACACTTGCAACAGCAGGCGGCACCTACCCAAACCTCGTCGACGTCGCAACGGGGAACACGGCCATGCAGGAAGCCGCCCGCAACTACATCCACTCCCTTGGCGGTGGCGGCGGCGGTGGCGGTGGCGGTGTAAAGATGGGAACTGGGAACTACGCTGGCCGAGACATGCACATAAACATCTCCGGCAACTGTGTCGGCCGCTAGACATATAGCCCACCGCGAGCAGCCGGTGTCACCCTCTTCACCATGAAAGAATCATATCTGCGCGGAGTAGTAGTTTTGCGTGATATATGTCAACAATATGAAGAAGAAGAAATGAAGTATCATGTATCCCATGTTTGTGTCTGTGTGCTGTTGTTGGCTTTTTACTTGTATGCTCGCAGTATGTTATAATAAAGAACTGAGGACTCTACC
>TRINITY_DN24405_c0_g1_i1_1
GCTGCACGAGGCGACGTTGAAGAATATGGCATATGGGTTCGCGTACCTGGTCAATTGCGAGAGGCTCCAGTTGGCTTTTGCTGGGGACGTTTGATCGCCGCTGGTAACTATTTCGCTTTTCTTTACTCATGTAGTCTTCTTTCATCTTGTGCGATCTGCGTCGGAGTTGACGAATCCAGGTATTTCTTTCTAGTATGTGGCGATGTATGTTCTTGAATCGATACTGGGAGCATGAATCCGGAGAGTTTTTTGCTTCTCTTGTTCTGCGACTTTAGGGCATCCTATCGTTGCTTTCTCTTCCTTGTACAAACCTTCAAGTGTAGCTACGTTCAGTAATGTCTATATTGTCTATTCCCCAGTCCTTTGTGTACTCTGCTTCAACATAAGTTGCGAGATCAAAAGCCTATTTGCAAATTTTCCCATAGCTAGTTGGTAGAAGCAAAGTTGGCTAAGGCTGTATGGATATGAATATGGG
>TRINITY_DN24405_c0_g3_i2_1
TATGGGTTCGCGTACCTGGTCAATTGCGAGAGGCTCCAGTTGGCTTTTGCCGGGGACGTTTGATCGCCGCTGGTAACTATTTCGCTTTCTTTACCCATGTAGTCTTCTTTCATCTTGTGTGATCTGCGTCGGAGTTGACGAATCCAGGTGTTTTTTCTAGTATGTGGCGATGTATGTTCTTAAATCGATACTGGGAGCATGTGCCATCTTCTCTTGTTCTGCAACTTTAGGACATCCTATCTTTGCTTTTCTCTTCCTTGTACAAACCTACGTTCAGTAATGTCTATTCCCTAGTCCCTTGTGGACTCTGCTTCAACATAAGGTGCGAGATCAAAAGCCTATTTGCAAATTTTCACACAGCTAGTTGGTAGAAGCAAAGTCGGCTAAAGTTGTATGGATATGAATATGGAAC
>TRINITY_DN24462_c0_g3_i1_1
CAGCGCCTACGGCGTCGTCCGCCATCTGCTCCGCGCAGGACGTCCGGGCGCAACTCGCGTTCCACCGCTGGCCGCCGGAGACCACCCCTCTCCCTCGGCGGTGCCCCTCTTCTCTTGTGCACCATCCGCGAGGCCCTCTCGTCCCGCACGGCGCCGGCGATGGTGTGACGGCGGCCTCCTCGACCGTCGGTGCGTCGGCGGCAGCGGCGTCATATCTCTGCAGTCATCGTCTTGTGATGACCACCTCGCACACAATTACTACTTGCCTTCGGCTCATGGTGGCCTTGTTTCGGAATCGACATCTTTAAAATTTTAGTGAGACATGAGACGTAGAAGATGGTGTTTTTTTTGTAATGTGCTATTATGATTTTGGTCAAATGATATAATATTTTTTTTAAAGCATCACATGTCATGCAGAGTTACTGACATTGTGCTGTGATTCATATAAAAAGCATATATTTCTTTTATCTGATAAACAACTGTTTCCTTTTCTATCCCAGCTCCTCCACTGAAATTGATTGATCTACCTGGACTGGATCAGCGAGCCATGGATGACTCAGTGGTCAGTGACTATGCCGCTCATAATGATGCTATATTGTTCGTCATAATTCCTGCACCCCGGGCACCTGAAATTTCTTCATCGCGTGCTCTCAGGCTTGCTAAAGAGTTTGATGGAGATGAATTGATTAGTGGCATTCAGGTGGGGGCAAAGGAGTCAAAGGGAGCTGGGA
>TRINITY_DN24478_c0_g1_i3_1
TCACATGGGACCTGAATTGGATGGACATGGGCTATGCACATCTTTCCTTTGCCTGCATCATACAATACCATGTTCATTCCTTTAGGCATATCATGAATTATATTGTAGGTATATGTTTTTTGGTAGGCTTATTTTTCATATGAAATTAACACTAATGGCTTAAATGCAGATTATATTGACCCATGAACATGCAGATGCAGTTCTTGGTTTGGATGATGTCCGAGCTGTCCAACCATTTAGTCCTACTAATGACCTTGATCCTACACCGATTTACCTCACACAATTTTCAATGGACATGTATCCATTCCTTATTTCTCTTACTCTACTATTTTGTAGCTCGGTTATGTCAGTCTACTTTGCATGTCATTCTGCATGATATGTTCATCCTTCTATAATGATTGATGACCTTACTTTTCAGTGGAGGTGATGTCTTTAACATTGATATGAACTATGACAAATGACAAACACCTATTTTTCTATGATTTATCTTCATCAGATCATATGTCTGAGATTAAATACTTCATCCATACACAAGTCAGTCTCCCATTATTCTGGCTTCTCATATGATGACTCTATTTTGTAACATTGAAACAATATCACAGTGAAGTTCCCCTATCTTGTTCCAAGGAATTAAGGGAAGGGGAAGAAGTGAGACGTGTTGCTCAACTTGACTGGAGAATAATAGAGAGTGATTATAAGAAACCATTTCCAGCATCTGGTCTACAGTTTGTTCCTTTACCAGTTACGTTCTCAACTCTCAACTCTGTTTGTCCAAGATGTCATTCTCTTTTTGTCATCAATGTTTTTTTTCTTTTTTCTGAAACACTATTTGTCATGTAGGTAATGCATGGAGAGGACTACGTTTCATTAGGTTTCCTATTTGGAGAAAAATCAAAAGTTGCATATATATCTGATGTTTCACGTTTTCCTTAAAGCACTGAATATGGTACATATCACTTTTTTTTATGTCCTAGAAAACACTATTTACTTTTTGTGTTCCCAGGCCTTGTGTAAATCATGTGAAAGATACTAAGTTATTTTATCTTTATTTTCATCTTGATGGATCCAACTTATGATGCTTTCCCTCTACCAAGAAAGTTTTGATGTGTAGTTTGATTCAAATTCCAGTGCACTGACTGAATTACTAACTTCTCAGCTAAAGTTTTCTGAATGAATATTTTGGACATCAATATTTGGTTCTTTGTCATGTACATCATCTTTGTTTGAAGAAAAGGAATTGACATTTTGTTTTCCATCTGCTGTCTTAGGCACATCATTCATCTTTAATGTTGTGAGTTATCATGTTCCCATATTCTGGACTCTGAGAATCCATATTGTTTAGTGTCATTTGACTGAACAGAAGTTGAAAAATCCAGGGTTAGCTCTTAGTCACAGAATGAAAAATTAGCTTTTAGTCACAAAATGATTGACACAGACTTTCGAGAATATGGATTTCGTGCAGAGAAGTTCCTTGACATGCATTTTGATAATCGACATTACGATCTACTAAATGATGTAAGCCAGCTACTCATATTATGAATCTTCTTTATTTTTAAGTAGTGACTGTGTATTTATTACTATGCTTTCAAAATTTAACTTCATCCCGTAGAAAAGAAGTTTGACAAAATGCTGCTGCATGCTTAAACTATTCTTTGGTCATTAATGCAATATCCTTTCATTCTAATTATATGCCTGTGTTTTCCTTTTCACTTTCAGTAGGAATTGGAGAGAATTTCCTAAGGAAATGACAACATTTTCTTAAAAGAGCCTTGCTGATAGCTGCTTCCCCATCAACCAAGGTCACTCAGCAAGTCGTCTTCACGAGCTTTTCCTGCGCCAGTTTTGTGATGCTCACACTTGCACTGGAGGTCGAAAACCCTTCTCAAGAGGAGGCAGGAAGCAGCCTAATGTACTTTATCTCTCTATGTCCATACTCATACTGATTCTTCTGCCCTTGTTCTATCTTCTTGTATATCTGAGCAAAAGAGAAATGAAGGACAGTGTTCAAGTCCTAAAGCGCATTTCGAAAGGAAAGCAAAAGAAAAAGCCCAC
>TRINITY_DN6792_c0_g1_i1_1
GAGATCAGGGGCTTGTATGGAAAAAGCAAAGACATGAGCTTCTATGTTTATCTCATACATGTCACAAGGGTGCTGTAAACCTAGATTTTATTTTGCTAAGGTAATCCTAAGGCCACTATTCACTAAAAGCAACCAAGCAGTTAATAATAAGAAATGGTAAACAGGCGCAGGATGATAGGAGCCCCTCAACCCAATCCAGAATCCAAAGGAACCCAGTTACGGAGTAAACATCTTTCTATAGAATAAATTCTTTGAAATGATAGCATCCCTAGCCCAACTGCCATAGCAACAGAAACTGCCACCATTGAAGGAAGTTTACAAATTTTTATAGCTTATATAGCCCTTTTATGTGAAAACAAAGTTGATAGTACATATTTAGAGTTTATTATACTCTTCAGAGAAATTCTAAT
>TRINITY_DN6788_c0_g1_i1_1
CATAACCCGTCGCTTTCTCGTGCCCCCACTCCCACGCCCAAGTTCGAGTCTTGGCCATGGAAGTAGAAGAAGTAGAAGAAGATTTCCACGCCCTCCCTCTCTCCATCCTCCTCTTCCTGTTCTCCCCATGGCTTCCGACGACGCCTCCACCTTCGGGGACCTCCTCGACGCCATCTCCGCCTCCGCTGAGGAGGTCGTCTCCCTCGCCAGGGCGCCGCCGGCAGGGGGTCCCGCCCAGGCCCTTCTCCTCCAGCTCGCCTCGCTGGTGGAGAGAGTGCCCCCCACCCTCCGCCAGCTCCTGCTCCATGAAGACGACGGGGTTGCTCTGCC
>TRINITY_DN6755_c0_g1_i1_1
CTACTTAAAAGTTAAGTCCCCTTTTCAACCTGCTGATGAGATAAAGAGGGGGAATTATATCATCTGTGAGACTCATTTTTGTTTGGGTCCTTATGTGAAAAGTTGCCTTGATTACATTGGCAAAGTAGAAAGCACCATGTTTCAGAGTTGTTGAAAATAGTTGTCATTTCAGTAAATATTGTAAGGACGGTAAAAATTGTCAACTGGAAGACAGAAGAAGTGATCTTTAAACTCTGATTGTTGAAGCTGCATATGAAAGGCATTGCATGGTTCATGCTCATTTGTATAACCATGCAGTCATTTAATTGATAAATGATATGTAC
>TRINITY_DN6747_c0_g1_i1_1
CGGGTAAACAGGCGGGCAACCGGGCCGAACCGATAACTGGGCTCGAAGTCGACCCAGCTGGGTGATCCGAAGCCGAGGCCACGACCCCATCCGGTTTGAAGACGGCCCGTGCATCTTGGTTCCCTGGACCGCCCCCTTGAGCCGTTGGATTCGAAGACGAATCGACCGCCCGCGCTTCATCTCCTTCCTCCCGCCTGCACTGTCCAAACCCTAGCTGCGCCGCCGGCACGAGCAATACTTCGCATCTGATCACGACCCTCTCCCCTCCAAGCTCCGCCACGATCGCCGCCGGGACCTCCGACTGTGCTCCCACCAGAATGGAAGCTAGGATGGTAAGGCGTGTCCCGTGCGAGGCGAACTCCGTCGATCCCGGGACAAGGATCCCAAACTTTCGGATGAGGAAGGAGACCCCCGCCTCGTCACAGAGAGCAAGGGGGATCCCCACCAGAGCCACCTTAAGATGTTCTTTTGGCAGAGATGGGTATGTACCCCAGAGCGGAGGCCATCGACGGAGCCCTAGGAAAGCTTCTCCGACCTTGATCACCCCTGCCCCCAAGGCTGTAGACGCCCCTTCCTCCGTGCTGCAGACAGCCAGAAAAATCTTCTGAGAAACTCCCACTACCTCCCATCCTACACCAGAGATCTCCTCCATCTTCGCCTTCACCACAGAACCTGCTAAACCACCTGCAAGAACCTCGACTGTTAGAGATCTACTCCCCCAG
>TRINITY_DN6739_c0_g1_i1_1
TTCTTGGGTTACTGGAACAGTTCGCTAAAACTGTCTCTGGTCGATGCTATTATATACACCTTTTGCTTCCAGAGGCCTACTGAATTGAACATTTGCAGTTATACATGTTAACTATGCAATTTATTCCCTTTAGGGCATCATCTCAAGAAGTAGTTGACAGATTTTTGTCCACCAGGGCAATTATTAACGTCAGTCGAGGTTGGCACTTGGCAGGGATTGTTCAATCTTCAAACCCTGACATGGCTGATACCAGTGAGTGAAGCATAAATCAAACGATGAAGTCACCAAAAATCCAAGAATAACAA
>TRINITY_DN6717_c0_g1_i1_1
TATTTTTGTGGATTCTTTTCTCATATGGTTATACCCAGAGTCCAGACCCAAGGATGGTTTTCTGATAAACACTCATAACCACTTTTTCTTCTATGCTATGGAGTGTTTTAGTTTTCAAATCACGATCTCTCACAAGACTCTTTGTTTCTCTGGAAAATTTGCCTCGTTAATTACCTCATAAGTTGGCATCTGAAGCAATTTTAATGGTCCATTCACAAAGGCATACTATCCTCCATTTACAAACTGGAAAGGCTGAAAGCATTACCTTCAGTTTAAAGAGAATCAACCTTGGTGTCATTTGTACTGCTAAAATGTTAAAACTTTC
>TRINITY_DN6703_c0_g1_i1_1
TTGTGCAGGGCCCTGCACGGTTTTGCTGTCAGGAGGGTTCTGCTGTGGAAAGTGAGCAATGGATTGATGGATGCCTATTCTAAATGTGGAAGTGTGGAGGCTGCTCGCCGGCTCTTTGACGCGAAATCAGGAAGTAGAGATGCTGTTTCGTGGGGAACAATGATTTCTGGATACGTGCAAAATGGTTGCTTTCTGGAGGCGCTGGAGTTGTTTGACGATTTGAGTAGGGAGAAAATTGGACTGAACCGGGTGTCAGTAGTGAGCGCTCTGGTGGCAGCGACCGAGACGAGAGACTTAGAGAAGGGGAAGGACATCCATGCTTATGCAGGGGAGCAGTGGATTAATTCAGACGTTTCAGTGGTCACGGCACTTGTGACTATGTATGCGAAGTGTGGTGACTATGAGAAGGCAAAACAAATATTTGATGGGA
>TRINITY_DN6781_c0_g1_i1_1
AGCTTCTGCGACGCTCTGCACCTCCGTTCGCTGGCTAGGGTTGATACCTTGTTCTGTGTCGACAACGCATCCGATTCATGCGATGCCCCTTTGGATGTCGTCCAACCCGTGAGTGTACTCTCCCAAACTCCTTGCGATGGTTCGTCCATTTATGGGGCTTTTCTGTTCTTGGCATTCCCAACCTCATTCGTCATCTCGAACCAGGTATGGCTCCTCTCCCATTTCCCCTTTCATTTTGGTACTTGGTGCGAAAGGAGATGATCACAGGTTTAGGGTTTACATTACCTGCCATCCGATTGTAATCTTGGCGAAAGGGGTTTTTCTGGTCTTGGCGTTCTCAACCTCATTCTGTTGTTGTCGATCACAGTTCCTGTCTCTATTAACTGTCCTCATGCATTTTAGTATACTTTTACCTGTCTATTGTGTGTCGTTCATGTCTATTGTGTGGG
>TRINITY_DN6718_c0_g1_i1_1
CAAGAGGTGTGGCGGCCAGGAGAGCTGGTTGGAGGGGTCTGTTGAGTTTCTTCTTGGGTGGTTCTATAAGAATCATATATTCCTCTTGGAGAAAGTGCAGGAAAGGAAGGGTAAGTGTAGCCACATCTCTCCTCCCTGTTATCATGATGAGCAAATGAGAGGAGTGGAGGATTGTATTTTTTTGTTTCATTATTCTCTTCTCATCTATCCCCCTGCAACAGATCTCTTGATAGCATGGTTGGGTTGTCCCATCCCATGAAAAGAGAGATCATATGTACTCTGGTTCAATGAATGCCATTATATCTTAAT
>TRINITY_DN20882_c0_g4_i2_1
CCGGCTTCCCTCCACAAGGTTATCTTAGACGCACTTACTTCTCACACTATGCAGACCAAGGATGGGGATGGCAGCTTCGGTGTTTTGTTCAAACAGGGAGCTGAAGCTAGGGTATTCGAATCGACTTTTCTTGGACGAAGATCCATTGTGAAGGAACGCTTCTCAAAAAAAATATAGGCATCCGATCTTGGACTCAAAATTGACCGTCAAACGTCTGAACGCAGAGGCTCGGTGTATGACGAAGGCCAGAAGATTAGGTGTTCTTACTCCGACATTGTATGCAGTTGATCCTTTGCTCTATACACTTACGTTTGAATTTATCGAGGGGCCTTCTGTGAAAGATGTACTCTTGGACTTTGGATCTCATGGAGTTATTGAAGAGAAGCTGAATGATATTGCACTGCAGATTGGGAATGCCATTGGTAAACTGCATGATGGGGGACTAGTTCATGGGGATCTGACAACTTCGAATATGATAATCCAGAAGGGGACAAATCAACTTGTCCTTATTGACTTTGGCCTGAGTTTCACCTCAACTCTTCCTGAAGATAAAGCTGTAGACTTGTATGTCCTGGAAAGAGCTCTGCTTTCTATGCACTCTTCATGCGGCAATGTGATGGATCGGATTCTAGCTGCATACAAGAAATCCTCGAGGCAATGGTGTGCCACGTTGAACAAACTGGCACAAGTAAGACAGAGAGGTCGAAAGCGCTCGATGGTGGGGTAGAGAATCT
>TRINITY_DN20882_c0_g3_i2_1
ACAGATAGATCTTTATTGAGTTGACTTTCAACTTTGTAATGTAGAAAGTTTCTTTTATAGGTTCTGAATTCTTTTCCAATTACCCTCTAATTTCATGGAAGGTTTCTGAGCTCTCTTATGGCTCAACTGGGCTCTTGCTGGGGGAGGTGTACTTGTGAAGGATAAAGTCATCTACAACCTGAAATCATCTGTGCTGCAAAATCATGGTGCAAAACCAATACGTATTCCTTTAAAAGAAAAGAAACGGATAGATGAGACACATGTTTCTTATTTGTCATTTGAATACTCCCTTTCTATATAGTTGGTTCTCTTCTTATATCTGATTCTAATGTGATTCTTTACCTAAATGTCATTTTCATCATCGCGAATCTCATATGCAGAAACTGGAAAGCTAAAGCATTAATCAAATGGTAGCATTGTGCCTAGAGATTTTGTGCTACTGCTTCATGGTTGTCTGACTGGTTCCAATGTGGATTCAATCAAATGGTAGCATGATGCAAGAGTCATCATGGAAATCTGTTGTAATTTTGGTAGCTTCAATTGTCTCTTGAACCTATTTGACAGTATTTTTCTTATCTGGATGTGCTCTGTTCAACTTGGTTTGCAATCTGC
>TRINITY_DN20882_c0_g2_i2_1
AACAATTTTTGCTATCCGTCTAACACGCGATTGGTCATCATGTTGGGGCTCAGCACGATGCAAATACTACCTACCCAGCGGGGAAACAAAGTATTTCTTTGTTTGGTTCTACTACTGCTGAACGCCAAGAGTAAACACAACGAATACTGGATATCAGATTGATAAAACATACACTAGATTGTAGAATCCAGCATAGAATCTCATCATGGTGGTTGCTACCTGTCGAGCGGATGGACCGGATTCTGGCGGCATACAAGAAATCCTCGAGGCAATCGGGTGGGACATTGAACAAACTGGCACAAGAAAGAGGGAGGTCGGAAGCGCACGATGGTGGGATATAGAATCTATATGCAACTTGAGAACGTTGGTCCGAGTGTTTCTTTCTTAAAATTCCCATTTCTCCTGTGTGTGTTGTTAGTGGCTTCTCTTGGTCATGTATACTTGATTACTTGACAGGTTATTTTCTTTCTGGCAATGCGGATTGGAC
>TRINITY_DN20809_c0_g1_i2_1
CGGCATTTCCCCCCTTTTTTTCCCGCTGCAACGAGGGCGACCCGTGGGGCGGCAAACGGTGAATCTTTCAGCGCTTCAAAGGGCGGCAGCGCCGCAGCGGTTCGCCGCCCGGTCCCTCGACTCCCTCCGAGGGCGACGGCGGTAGCGGCTCTTAGACGGCAGCGGTCCCTCGACTCCTAGCTGCGGCGGACCTCCGCCTGCGGCGCTGCGGCCACGACGGTAGCTCTGCGGCGGACCCGCTCCTGCGGTACTGCTGCCACGGGCACATAATGGCAAGCTATGGTGAGGATTCTTCGCAGATTGATATTTCAGGAGAGGAAAAGGACAAACTTGTTGCAGAAGTAATTCGCACCATCCTCTTCAAGATGCATCAAAGCTCTGGATGCCCAATAAAAAGAGATGAATTAACACAACTGATAACAAAAAATTATCGACAAAGATCACTTCCTGCATACATTATAAATGAGGCAAGAAATAAGCTTGATAGCATTTTCGGATATGAGATGAAGGAGCTCCAACGTTGCCGTTCTTCCTCAACAAAACAGGGTTGCTCTTCTAAACAAAATATGCAACTCTTATATTAATATTTCCTGGTTTTTATAACAAATTTTATTCTTTATATTTCCAAAATATGGGTATTTTATCAGGATGTGCAGATGTCAAAATCTTATGGGACTTCGCTAATTTGATGGACTGGCCCTTTAATATCCAGAATTTTCAATGAGGCTTCTTTGGTTATTGGTAGCAGAATATCTTTCTAGTTTTAAATCTCAAAGAAAGGAAGTAGCATATGAATGCTTGTAATAACTCATGAAATTAAACAAACTCATTCTCACTAAACATTCAAAAATATGATATATGGCATGGGACAGTAACCTTTGAGGCTTCATAAAATGACTTCTGTGACAGTTTCTTCACTACTTTTGGAGTACAGTACTTATGTTTCTAATTGCACTCAGGTATTGGAGAAACAAAATCATACATAATTATGAGTAAATTACCAGTTGACATCTACAGCAAATATGTCGATAATAAAGAGACTTCACATATCACTGGGTTTACTTTTGCTGTGGTCAGTGTTGTTCATCTTGCAGGAGGTAAAATCTCTGAAGAAAACCTGTGGCATCACCTAAGGCGGTTGGGATTAAATGAGAATGATGCAAACCATCCACTTTTTGGACACTTGAAGCAGGCATTAGAGTCTCTGGTTCAGCAAAGGTACTTGCAAAAGGAGAAGTGTAACGGCCCAGAGGGCAACAGTCTCATGTATGAACTTGCTGAAAGGGCATTGGATGAATCCTTTAGTGAGAAGCTAAAAGATTATATAGCACAGATAGCGAATAAAGATGCTGCTGACGCTGATGTTGATGACTGACATCCACGTTGGAAGTGGAAGTAAGCCTAGATTCTGGGCAAGAAGTGTTTAGCCGAATTTATTAACAGCAGCTGTATATAGTTAAATATCCTGGTTCGCTAGATAACTTGGACTTGATCATTCCGTCTATCTTGGTCCATTTTGGGTGACATGATGCAAGCTCAGCTTTGACCGTAGGGATGTCTCTGCTGGACGTTGTATTTCGGAAACACTTGTTCCCTTGGCAATACTAGTGAGATTGGATGGAATTGACTTTAGGAGGGAACACTATAAGAAAAAGTAGGTTTTTGGACGGATATTTTTGACGGATATAGGTTTGTCGGAAATCTATCGGAATTTTTGACGGACAACTATATGTTGGAAATTTCGGACGGATACTCCATCCGAAAAGCCGCTTTTTCTTGTGGTGGAAGGACCATTAAGTTGCTGGATCATGTAGAGCTCGTTC
>TRINITY_DN20809_c0_g2_i1_1
TCTTGTACCATGTTTTTTGACGTCACTCGGTGGTGGTTTAAACTTCGCAACTGGTTGATTTGGTTTAGCTCGAAAGTGTGGATACCCGATTTCTAAGTTTCCCTATTGTTCTATCTAGGGGTGTAAATTTGGGCAGGCTGTCCATGAGCCCGATGGACAACCCGGTCTGGGCTCAATTTGGGATAACTAAACACTACCCAACCGACAGCCCAATGGATTTGTGGTTTTACGGGTTGGGCTCCGTAAGCCCGTCGGGTGCCCATCTTTCCCACCGGCGCTGTGGCAGAAAGGGCGTGGACGAGGAACGGACGACCTGCGGGGCTGCGAACGGTGAATCTTTCAGCGCTACGAAGGGCGGCAGCGCCGCAGCGGTTCGCCGCCCGGTCCCTCGACTCACTCGAAGGGCAACGGCGGTAGTGGCCATTGGACGGCAGCAGTCCCTCCACTACGAGCTGCGGCGGACCTCCTCCTGCGGTGCTGTGGCCACGACGGTAGCTCTGTTTCACATAACCTTGGCCATCCCCAAAGGGGGGGCGGAAAAACTGGCACTTTTCTAGATCTGTTGTCCGCAGTTGTGTCGATCGTCTCTTCCCTGCATCTGGCCGGTCTCATTTCTGGAGAAACCGGAAAGGAATAGGATGCTATACCTTCTCCCTTAACAAAGGCAGAATCCGATATGATGTTGGCTTGAATCAGGAAAATGACATGAATATCCTTGTAGTGTACTGCACTAATGTCATGTAGTTTTAATAAAAGGCAG
>TRINITY_DN20886_c0_g1_i3_1
CGCCGCCTTCGCCCTCCGCTTCGACCGCGTGCCGGCGAGGTCCGGCCAGACGGTGACCCTTCTCGCCGCCGCCGCCGCCTTCGCCGTCGAGTTCCTCATGTTCTACCTCCACTCCACCGACCACGCGGGCCTGGAGGGGCAGTACCACCGGCTGCTGCTGGCCGTCGTCGCCGCGTCGGCGGTCGCGACGCTGATGGGCATCGGCCACCCCCGCAGCTTCGCCGTCGGCTTCGCCAGGTCGGCGTGCCTGGTGCTCCAGGGCGTCTGGTTCAACGTGGTCGGCGTCGTGCTGTACGCGCCCTGGTTCACCCCCAAGGGCTGCCACCGCCAGATGGGCGACGGCACCCTCGTCGTCCCCTGCGACGGCCACGCGTCCCTCCACCGTGCCAAGGCGCTGGCGAACCTCCAATTCGCCTGGTCCCTCGCCGCCGTCGTCGTCTTCTCCGGGTGGCTCTACCTGCGCATGTCCCGGAAGTACCCGGAGGCGCCGGAGCACGGGCAGCTCCCGCCGGGGAAGGGGGACCTTCAGGGCCAACAGGATGGTGATGATGATGTCTTCGTCCTCGAGTCCCCAAAGAAGAACAGGGCGCCGGAAGACAACAAGGCCGGGTCGTCCTTATTCCCCATTAACGTGCTGAAGTGTTTCACAGCCTTCGGATTTGGAAGGTGAGCGTTTCCAAGCTGAAGCGCTAAGGGATGAACTGGCGCCTGGTTCTGTCCTTTCCATGCCGATCGATGCTCTAAGATCTGTTGTTGTTGCTGATGCTGCCATTAATAATGTTGCTCGTTTTATATATCGCTGTTGTCATATGATGAAACAGTGTATAGTACTGTTTACATACAACTCAGTGTGTGAGAGGGTTTGGTTTTTTTTTTT
>TRINITY_DN20854_c0_g2_i1_1
ATTTATCCTCCGGTGCGGAGTCTCACAGCCGCAGCAGGGGAAAGACTCCCCTCCGTTCCCGCCGTCGAGGCGCTCAACCTCATGGCGGGAGGAGGCCTGCTGTTGGCAGGAGAGCGCTGGCAGGAAGCCTGTCGCTTCAATCGCTGGCGCCGCGAGGTCCTCCGTCTACTGCGGGCCTCCGTGATAGCGTGAGGTCTGGAACGGATCGTCTGAGATTTCCTGTTTCTTGGGTTCTTCTAGCTTCCGGTAGTCGCACACTGGTAAGTGCCGGGGTCTGCAACTCTGAACTGCGCGAGGAAAAGAATGTGGGAAAGGGTGCTTTGGCTGGTCTCCCATCATGTGTCTCCGAGATGGCCTGTTGCTGCTTTGCAAGTTGGAAAAGCCTGCATTTTAAGTGGATTTTTGTGGGTTCTGTGTTTTGTGTTAAATGCTACTTGAAAGTTATTAGTTCCTTACCTTTGAGTATGTCTGCTCAGATTGTGGAGTTGCCTTGTACAATTATTCCCGCCTAGGATCTTGATTCTAACC
>TRINITY_DN20884_c0_g1_i3_1
TAATGGCATTTTATGGCTGTCATTGGGACATATATTAGCCGCTCAATAAGGTTTATAGTATTCTTTACAACAGAAGATTCAGTATTCTTTATCTGCAAGCAGTCGTCAATATGTGCTGTTATTAGCAACTAGTAGTATCTGGTAATTTTCATTGGACGTGGCTATAGTCTGAATGAAGATGATTTTTTCCATGAAATTTGCAGCGGGTTGTTGTGGTTGCTTTTGATTTCTTAATTTAGAGAATGGCGGGCTGATGGTTGGTTGATGTATGCAACCAGTTGGCAGGCAAGTTATTGAGACTTGGGAGGCTCATGAATATGGGAAGGTAATGGATGTGAGGTGATAGGTCAAGGTTGGATGTTTTGGTAAAGTGTCTCCATGTAAAGATTCTTTAGATCGAAGTTGTGTCATTCTGTTAGTGATGGAAAATAAATGGAGTTACTATAAGCAATTCCGATGAAGCATATCATGAAGATATACGTGGCAAGCATTCTAAATATGATATGGATCTTTACATTTTTTGAGTATTTTGACTTACTTTTGTGGCTGTGCACTGTTCCAAGTAGAACTGTTAGATGTTATGTCAGTCTGTCAAACTATATCATCCAGTTTCCTCCAATGCTTAAAAGATTATTGTGCTGGAATTTCACATTCCATGGAATTAACTTTGCAAATGAAAAGAATTGGATAAGAGTATTTTTTACTGATTTTCAACAGCTATGTTGGCCAGGGATTGCTGTAGTTAATTGTGAGCAAAGAGCACTTCTGCCTCCTTCTCGCAGAGCACAGGGAGAAAACAGTAGTCAAATTTGATTTTGGATGATTGCAGTAGATTTGTGCACTGAGATGAAAGACAACCTTTCCCCTTTCGTTGGCCAGGGATTTTTGAAAAGAGGCATAAACTCTCCTTTTGTGACTTTGGTGATCTGAAGATGTTTTGTGGTATGGACCTTGAATGTCTTTTTTGATATGGGGATATATTAAGGATAGGTTCATAATATCCTTAATCTTTGTTTGATATGCCTATTTTGCACGGGAATAAGAGGGGTTAAGGAGAATGGGGTTAACCCCAAAAATGAAAATACAAATGAGATTAACTTATTCTCAAAAGACTCTAGAATAAGTTAACCCCATTTTTGTATTCCAAATTTGACCTTGTGTACCCAACATCATGGGAACAGGAAATAAGGATATTTTCCATTGAAATGAGTTATACTTATTCTCCTCATGCTCTATCCAAATACCAAACATACCCGTAAAGACTTAGCATGGGAACATGGTTTTATATTCCTCCCTCATCTATAATCGCAGCACATTTTAAGTTATTAGTCACCTGTGCCTTGCAGAAACATATTAGGATTGTTCTTCTTTATTTGGCTGTTGCGTAATTAACAGCTCTCAACAGAGCTGTTAAAGAGTTCTCCTTGGTGTTGCTCATTTCAAGTGGGACAAATTCCAGAATCTGGTTGTAGTAAGTTACTTTAGAATGTCTTCCACCAGGCCATTCTTATCACATAAAGTACCATTGTCCTCCAATATCAACCCTGCTTTAATTTGTCTGATAGGTTGGCCACAAACCCCTCGTCCTTTTGCTGCATATGACTTAATTTGCTAGTCAAACGAGAGCCAAATCACCATGATTTTAATATACATTGTGATTAAAACCATAGATATTAAAAGGAAATTATGACAGCCACTTATTTCACTTGATCAGTACTCATATTCACTGGCCCGCATCAGTTCTTGAAGCTTATTTCCTACATAATTCATTTAGTTATCTTTTATACTTCCTGTCCTTAGGAATGGTTTGCTTTATACCATGTCAAAGAAGCTTTACTTTTCATCACCTTTCAGTTTAATCATTCACCACCTTTCAGTTTAATCAATAGACATTCTGGTATCGGCCACACTGCGGAGGTCTTGTCCTTGTTAGTTGCATTAACCCTTTGTAGGGACATGGGTATCGCGGCTGATTGCATTGAATACGACGGCAAAATCCTCGTGGATATCTTCAATAACAAGAGAAAGTCCCCCTTGGCGTATGGCTCATATCTTATCAATTTTTTTGCATCCAACTTTTGTTTTCTCCTGTGTTTTCAAGCCCCCAAAAGTGAAGTTTGACACCCCCTGCTTCCACCACAACGTTGATGTCTATTGCAACATCTGCTTGGACATCCTTCAGGTATATTATTTTCTCTCCATCTCTCCATCAAATTTAACACACTACCACCATCTGGAACTTGGATGGACGATGCTAAAATGAATATGCAATTGTAAAAG
>TRINITY_DN20884_c0_g2_i1_1
CATCTTTTGGTAATTGTAGAATGATTTAAATTAATTGATTGGGTTATTGGAACTTGGAAGTCCCCAGTTGTGCTACATGTTCCCTTCAGAAAATGTGTACTATGCTTGTCAAGGTTAGTTGGTGCATCAGATAAGAATACAAACGGGGTATCCATTGGTCCAAGGGGTTGCTTGTCAATAATTTCTTTCGGAGTTCTGTCTAGCAGTTTCACAGTTCCTTGTAACGATTGTAATAACAAATGAAACTTGCAGGTCACAATCATCATAATAAAACATATCCCCACTATTTAGAGTGAGCCTGGAAACTAAGTCCAGAGTTTTGACACACTCTTTTGGGTCGACTGTCCACTTGATGCTATCTCCATATCATACCAAAAAACTTACTTTTCTTGCATGTAAGGACCTTTTCTGGGTGCCAAGGACCTACTTGGCCAATAGATTGCAAATTTCAGGGACATGGATGAAGAGCTGAAGAGCATGCAGTTGTTGATGACATTGGAGTTTGTCATTTATTTTGGTAAATCTTAGCATGTCTATTGGTTGGTGTGGCATTTCATTTTTCCAATTTGGCTGTGATCTCTAGGATTATAGTGACATAGTCACTGTTTCTGATAGCTTG
>TRINITY_DN20878_c0_g2_i3_1
GAAGAAGGTCTCCTGCTTTCCCTTGCTTTATCTCAAACAGTAGGGGACAACTGATTCTATATTAAGTCGCAAAATTTATACTGTGTTTGCAGTTATATTTGCATCAGTATGATTTCACTTGTATTCTGTGTACTTGCACTCAAATGAGGGGCTGATAATACACTGAGTAACTACTGGATCTTCAGATTGAGGTGCTGTTTTACATATTTTCAAATATCGTTCGTTGTACTATGTATACTGAAAGCCTTTTTTTTAAGTGATGTATAGTGAAAGCCGTTAGGGATTAAATGTATTTGTGCTTCAAATACTTTGGCAGAGTCTGTAGATGACATTATCAGATCTCTTCTTTAGTGCCATGAGTTGTTGATCCTTGAAGAATGAGAGAAAATTTTTGTGGAGCTCGAGCTTATGCAAATAACTGTGTAGCATGTCATAAAAAATATTATTGTTCAGCTGATCTTTGGAATAACAAATTGTTGGTGCTATCTATAACTGGAGATCATGCTTCATGATAATATTAATCTGCCAATACCATGGTTAGTTTTATGTTCTCAGGAAACTGAAATCCTGAAAGGAATGCTTTATCTGTGATTGGCTAAGGGAACAGTTGCTAGTTCCATATGCATTTGTCAGCACACTGCACCATCTCTGTGTGATTTTATATAGAGGGTTGTTGAAGAGAACTTGCACATATCAAACTTAGTAAATCTCGGTTTCTCTATTTGATAAAATTGTGCTACCATTCCTCAAAAAAATCATATAATCTCAGGTTTTAACATGGTGTCTGTCATCACGAACTGAGTTTATCTCTGCTGGTACTGGGGTGGTGTGGGTTAGGGGGAGCAAAGGGTTCAAAACCTGGGCCTTTTAAAAAACATTGTGTCTATCATTGTTTGCATTCATATGGATACTTGAGTCCGACATTCTTTTGGTCTTAATACGAGGTGCCACTAGTTCAATAATGGGTAAGCACTGAAAATTTTACCCATTTTAATCCACTCTTATAGTTTGGGTTATTGGGTATATGGGTCTTTTTGACAGCCCTACGAGGTGGCCTCTGTTTGATCTTCTCTGATATGCACCACTTCAAATGAATTTGAGGAAGCAGTTGGCTCTCTTTTCCACCTTTTAACTTCTTATCTCTCTCTCTTTTCATGCATTTCCATGAACATGTCCCACAGTGATGTTGCGATCTCCTGTTGTATTGATCTAATGGCTTACACTGACTACAGAAAAAGAAGATTCCTGCATATGTAAAAAAGAACCATTCACCATTGAGGCTTATGGTTTATTGGTCGCTAAATATTGAGAAGGTCTTCGACAATATCTCGAATTCATTATGCCTTATTTAATGGCCCCACATTGGACAGTCCACAAATATTTTTGTGCTTTTTATGGGTGATTCCTGAAATATGTTACATTATATGTGCACTTTGAAGCTATGCTTCATGTACGTTTGCATCAGGGTATCTACATGGGGCACAGAAATACGTTACATTTTATGGGCACTTTGAAGCTATGCTTCATGTGCGTTGGCATCAGGGTACCTACATGGGGCATAAAATGCAATGACATCCTTTTCTCATGTCAGCTTAATTCTGATGACGTTAGAGGTTCACATGTTCATACTGCAGCATCAATTTGCAGTGAGCAGTTCCTATTTCAATGAGAACAGTCAATACCTATTCTTAATCTTGTAGAAATATTGGAAATATGATTAAGTTCATCATAACTAAATTCGTGACATAAATTGTACAAAGTTTATAATTCCTTGCATCATGTTTATTGAAGTAAAAATTGATCTAGAAGTTATTCTGCTCAAGAAAGCATGTTGGAGGTTTTTGTTTCCATGCTCAAAGAATTATAAGCTCTTCTCCGTACCATTGATTTGGGATCTGACGCAGGAAATTTTGATTTGGCATAGATCACTGACCTACTGTATTTGTTTTGGCAGTTGTTTTTACATTCCGTGCGATCTGAAGGATTTGAAGATTCTTTATGTATAATTTGATCTGA
>TRINITY_DN20813_c1_g3_i1_1
CTAGGGTTCTGCTCGGAGGGTGATCAAAAGAGAGGAGGGCCGCCATCTTCTTCTCGGAGCGATTGCTGCTCCCTCGTCTCCATCTTCTACTTGTGCCATTTCAAAGAGAGGGAGAGCAGAGAGGGAGAGAGCTCCCGGCGGCGGCACCCCACCCCCAGCTCCATCACCTTCCACCCAGTCGCGCTTCCAGGGGAGGAGGAGCCGATCAGTCCCGACATCTCCAGTTTCGGCTGCTGCTTCTCTCATCCCCCACCTCTTTCATTCGCTGGCGTACTCCAGAGAGCGAGAACAGAGAGGGTAGCGACCTGCAAGCAGCCCCTCAGCTGTTCCCGCTTGCTGCTCGAACCAGAGAAGAAAAGAGGGAGCCACCCTCCTGCTCCGACTTCGGCCACCCAGCGCCACCTCCGGCTTCGGCTTCATCGAAACCGGCCATCCCCTCCTTGCTCCTACACTGCCCCTTCTCCTCCACTTCCTGCTGCGTACCTGAGTGTAAGAGTGAGAAGAGCAGCCCCTCCACTGTGTTGGCACTCGCTGCTCGGACAAGAGCTTGAAGCTGCCTCTTTCTTTTGCCTTCTACACTTGGCCCCGCTCACTGTGCAAGTCTATGATGTGATCAAAAGAAAAGAGGATTTTAGCTACTGAAAAAGATTTTGGGTCTCCCTTATATTTTCTTATAAGCTTGGCATGTCGTA
>TRINITY_DN20813_c1_g1_i7_1
GGCAGCTTTCGGGGGGCGACCACAGCATGTCTTCCTGCGGCTTGGAGACCCCCACCCGGAACAGAGCTTCGTTTCCAGGAGGGAGGAAGAAGATAGGGGAGGTCGCCTACCGGGTTCCTGCTGCTCTCTCGACCCCAGTCGGCCCCAAGCCTGCTGCTCTCCTTCCTTGGCGGCTCACGGCTGCCCCTCCAACCCTCTCTCTCTCACCCGAGGCCTCCTCCTCCTCCCGTCTTCCTCGGCTGCACCTAACGATCCCCTAACTCAGACCATCTCGGCCACCTTTGTTGCGGCTCGCTGCCCTCCTCTCCCTGCTGCTGCTCGCTGCTGTGATTCCAAGGAGGAGATTGGATCAGGGGGGGGGAAAACCCTAAGAGAAAAGAAAGAAACGAGAGGGCGGTGGCTTCTGACTGGTCGAACCCCACCCCCATCTCATCGACCGGCGGCTGGCTCCAAGAAAAAGAAGAAAGGGGCCCGATCAGAGAGGGAGGCGTCCTCTTCCCCGGGCTTCCACGGCTGCCTCCCGGGATGGCCGTCCCCATCCGCCTGCAGCATCTGCTGCTATCTCCCCTCTGCTGAGTAATTCCAGCATTAAATGAGTAGCGGAGACTGGCGGCCATCTTCCCCCACCTGCGTCCCTTCTCTCCTTTCTTCTTATGTTTTTTTAATTTCAATGTACATGCACACGGTGCTTCAGACATGAG
>TRINITY_DN20824_c0_g2_i1_1
AATTCCATCTCTGGGGCCATCCCCCGGGAGCTCTCCAACTGCTCCGCCCTGGTGGTGCTCGACCTCTCGGTGAACAAACTCTCCGGGGAGATCCCCGGCGAGCTGGGGTCGAGGCTGTCCCTGCTGGAGGAGCTCCACCTCTCCGACAACTCCCTCGCCGGCGCCATCCCGTGGGAGCTGAGCAACTGCACCAGCCTGACAACGCTCCAGCTCGACAAGAACTCGCTCTCCGGGCCGATTCCCCCGCAGGTTGGTGACCTCAAATTCCTGCAGATCCTCTTCCTGTGGGGCAACTCGCTGTCGGGCACCATCCCTCCCTCCTTGGGCAACTGCACCGAGCTGTACTCCCTCGACCTCTCCAAGAACCGGCTCACCGGCGGCATCCCCGACGAGATCTTCGCCCTGAAGAAGCTCAGCAAGCTGCTCCTCCTGGGAAACTCCCTGTCGGGGGAGCTCCCGCCCAGCGTCGCAGACTGCCAGTCCCTGGTGCGTCTCCGGCTGGGAGAGAACCAGTTGCACGGCCAAATCCCCCCGGAGCTCGGCAAGTTGCAGAACCTCGTCTTCTTGGACCTCTTCTCCAAC
>TRINITY_DN20824_c1_g1_i1_1
AGACTTAAAATTACATCAAAAATCGTACATAAAATAACATGAAATAGGAAATGTACCAATGGGCCTCATCTGGGCCTTATTTTACATCAAATGACTCAAATAAATAAACAGACTCTAAACATCACGAAAATGTCTCATCAAGCCAGAGGGATGCTGCCGTCGCTGCACGTCGTCTCCGTCGGCGGTAGACTTGGACCCGGTCGGCGCGGTCCAGTGCTCTGGTGTCCCCACCAAGAAGTCTTTCCCGCTTGCCATTTCCCATCGCCTAGGGTTTCTCCTCCTCTTCGCCAGCAAAGGTTCTATCCCACTGTTAATTATGTGCTTTAACTTCCGCATTATATACTCTGCCTTATGGCATATTTATTTCGTGA
>TRINITY_DN20824_c1_g3_i1_1
CCTGGGCGTGAAGCCGCGTTTCTGTCGGGATCCCGCGAAGGGAAGGCGCGAAGCCTCACCGCCCGTTGTCCTGCATCAAATTGGTATCAGAGCCCGACCTCGATCCGTCGGCATCTTCTCCAAACATCGCATTTCATCGCCGTCTTATTTCTGTGGATGGCCTTCTTCCCGCTGCTTGAGGGCCCGGAAGACGCCGGAGCTCTCGTCGAACAGGTGTACCCGCTGGACCACCGCGCTGAAGCCATTCACTGCTGATCGGACCGCGGTCGACCACGACGAGACCGCTGCGGCACCCCGCAGCTAGCTCCGGTGGATCAGAGCCGTTCCTGGCCTCTCTGCCCGCCGCTGGCCACCCGCGCTCACTGCGATTCCGCCCCGGCTGCCCTGCCCGAGCCGCCAGCCCGAGCCGCCAGCCCGGCCACCACTGATCGCAGCAGAGGCCGCCGCGGCTCCCTCCGTCGTCCACGCTGGCAGGAGAAGCCGCCCCGGGTGGCTAAGGCGCCGCCGTCCGCTGACCTGATCACTGGCCGCGTCGAAGCTCAACGCGACCCCAAGTCGCTCCCGCTCGAGCGCGACCCCGCAAGGGTCCACACCCGCCGGCCGCCCGCGTCGGCTCTCCCCACCGCCATCGGCCCCTGCGCGCTGCTCCCCGGACGCCCCGGAGCCACCGCCGCGGAAGCCCCGTCGTGGAAGAAGAAAAAGAAAAGGAAGAAGACCTCCGTCGCCGGCACCGTCCTCCGCCGGCACCTCCGTCGCCTCCGGCGAAGGCCCGCGGCCGCCCTCCGTCACCCCGCCTCCAAACGCCGGCCCCGTTGGGCCTCCGCGACGCCGCTCGCCGTCCGGAGCCTCCGCGGCCATCCCCGGCCGGCCGCGATAGCCGGTCGCCTCGTCGCCGCCCCGCGACGCCACCAGCAGCGCCGGCCCGCCGCCCCGCCGTCGCGCCGGGCTCGCCATCCCGCCGCCGCGGGTTCCCTCCCCCTCTCGTTCTCTCTCTCTCTCTTACTCTCGTACGTCTGTGCGTGTGAAAAGAGAAAAGAGAAGTGGAGCGGTACTGTAGCAACAGTAA
>TRINITY_DN20805_c0_g1_i2_1
TATATATATATATATATAAGGAGATGAGTTTATATATATATATATATAAGGAGATGATGATAAAAAAAATTAAAGTGTGACAGTGTTGTGTTCCTCAAAACAATGAAAACTACTGTCTATATAGTACCCAGTCCTCTCTCCTCTCACGTGCCCATACACAAACAAAACACCACACTGTCACTGTGTCACATTTTGTTTTATGCACCCCCACGATGGGCTATGTATGTATAACTTTTTTTTATTTTAAAAAAAGGGCTATGTATAAATTAGGAATCTTGATTCTATTGATAAATGAAAACAACTCAGTAACACAGTTTCATAACACAAGGTGATAACACTTATCATGAGAGCTGGGTTTAACCCAGCAGTTTCCCCTCCTGTCACAAAAAAAACACACTTATCAAATAATGTCATGCCAATTTCTTAACCGTTTATTTTTTTGTGATAAATGTTACTACTTATAAAATTTTGTCACGTAAAAAGTAAAAATGTTGTCATTGTGTGTTATTGAACCGTTTCCTTTTATCAAAACCTAAAACCGTTTAAAAATTTTGGTAAAAAAAATTCGTAAAAATTCTCTTCACATTGATAGAGTGATCTTTCCGTGTAATGAGAGGATCAGACTCTATTAATGTGACAAAGATTTTTTACGAAGAAAAAAATCTTTTAGCCAAAACTTTTTCATACCTAGAGAGTGTGATCTACGGAAGAGGAGGGGCCCAGTTTCTGCTCTTGGTCGGCTGCTGCTTGACGAGGGTCCATACATTCGGATGGGAATTTTGCGAGGTCGGGGGATGAGGACGGCGTGAGAAGGGACAGAGACAGGGCACGTGACTACTCTTGTGAAGCGTGTGGACCACACGAGGACCCGGGATCTCGTCACCGCCCGCCTGGCCCAGTCATTTGGGCAACCGTGTGTAGGGTGGTCCGTCTTCGCAAGTCCGGTGATCCGATCGGGTGACGGACCGCGGACGGCACGTGCCACAGCTGCCCCCAAGACTAGGGGCGTGCGGGAGATGGATATGCAAAGGTGGAATCGAGTGGGGGTTGTTTGGAACAATTCCTTGGGCAATGGCTTTGTTCGGTGCGCTAAATATGCTCTCTTTGCGTAGATTTGATGGTGGTGTTGTGGGTTGGTGGAGGTCACATGTGGGAAGGGGTGCATGCATGAGACCGTGCTTGTTGGCAGGATCCATGCCTCTCGATGGAAACAAGAGAAGTTGTGGACGGCATGAGGCTTGTGGCCGGTTTTTGAATAGCATCAGCCACTCCACTTACCACGTAAATATTTACATATATATGTAATGTACGCATGCACTTGTATATATGTATCTTGGGTAAAGAATAAGCTAGGTAGTAGGTAGACTTTACTCATGGTCGGATATAGTATTATGCTAGCAGTGACGGATCTAGATTAAAAAAATGTATCGAATTATCTTTTTGGTTAGTCATTTCTAAAGACTTTTTCTGATTGGACCAGCAAGTACTTTTATTAAGAGTTGACCTCATTGAACAAAATTTATGCATCCATTTCTTATCTTACTCATGATCAAGATATATGCAACCATGTGATGATGGGAGGATAGTAAACTTTGAAAAACATTACCACTTAATTAGGTATGCATCATGTCTCTTCGAGTTCTATAGTATATATGTGGTGGTCTCTCTTGGGTTGGGATTCTTCTGGGCCCCTCCTCCATCCATCCCCGCACCAAGGTTTCGAATTTTGGCAGCTGCGCACTGCTGCACCCACTGTGTCTTTAAATGGTGGGAAGGTAGTAATATGTTAAGAATATGCTTGAAACAATCTTGAGAAAATTATTAGTATACCTTTGAAATCTAGCATATTCAACCATATACTCTCGACTTTTGACTATTAGATTGTATACCTCTCAAATCGAAAAAAAACATCATACATAC
>TRINITY_DN20822_c0_g2_i1_1
AGGTAGGCATGATCCTTGAGAGCAGTGGTTTCCTTCTTTGTGGTAATGGGCAGTGGATCCTGTTCTAGCAGGACAAGTGGTGCAAGCGTGCTACAACCAACTATAACTTGTTCTTTTTTTAAGGTGGCTGACATCATCAATAACCTTGGTGAGAATTTAATTACATAAAAACCTCTCTAGTCATACTATCATGAATATCCTTGTATACACAGATCTATTGGACTATTTTAATATCATGAATGCCTCTATGACAGTCTGACAGTGAAATATTTTATTTATGTACCCTTGTTCATTTAGCACCTTTAAAGATGTTCATGATGTTATGATTGTGAATAATGTGTAATCATTTTTTCATGATTATTCATGTAAGAAATTCTAAACTATGGAAGGTAACTATGGACAGCAGCTCACTTCGTTAATATATTTCAGTGGTGCCACCCACTTTTGCAAAATGAAAAAACTGACAGCTCGCAAGGTGATCGTCCAAGGATCCCATACATCGCATCCAAAGCGGGTGCCTCGAACATTTGTTGAACAGTGTACTCATGCACCTGTTTTAGTTTGTGCATGGATGGCATGTCACATCTCTTCTTCCTGCCATCCCATCATCATTTATAAGATGACAAGAAACTTAAGTTGGTCTTTTTCTTGGTAGGTAAACTGATGAGATGCATTAAATTAGAATGTAAATTATGTACTTGTCAACTTCATTGCATTGTGAAGTGTATGAAAGTGAGAAAGTAGGTAATCCTGATCACATATACTGTGAATTCAAATCAACTACTTACAATATAATTAACATCAAATGAGAAGCTTTGAGAGAATTTCATTGTTCCTAGAAGATATTGTAGGTGCAGAAACGGTTGCCTTCCTAGTGTCTCGAACAACAACCATAATATGTTGGACAAGTTGTGCAGCTTTCTGCGATTGAGTCAAAGATTCTATTACATCTTTCTCTCCACAACTGCCTTATGGCTGCTCTAAGAAGCAGGCGTGCAACCTTCTTCAATAAGCTGCCTCTAAGGAAATTCTGCTGCAGTATAAAAGGCTGTTGGTCGAGTGAGATTGCTGGCCCTGGTGAGATCAAAGTGTTGAAGAATTGAGCTCTAAACTTTTTAGGACAGCTATAGGCAGAGTATAGGTGATTCTCATGTTCTTATGGGTTAACACAGTACGTATCTGCTTGGCAATTGAAAACCTTCCCGCAGCAAGTTTGCACAAAACTTAAGTTGGTCATTTTCCATCTTCTCATCTGATGCTGGGACAGTGGATGGTGTGGTGTGCTATGCCGCACGCCATTCTCAGTACGGTTTCACTAGCATTACTTATTGCTCTTATGTTTTCTTCGCACCAGTAAACTCAAAAGGTTTGACTCGTGGGATTTCAGGAAATGTTGGACAATACCATGCAATTTTCGAGCAGGGTGCTTCAGCAGGCAATGTGGGCACTGAGAAGCTAGTCCAAGAGAAGAAGGCGAACCCTGTAGCATTGCTTTTGTCGTCTGCCATGATGCTCAGGCATCTGCAGTTCCCTTCGTTTGCAGACCGGCTAGAAACTGCGGTCGAGCGTGTGATCGCTGAAGGGAAGTACAGGACTGAGGATCTCGGAGGGAACAGTACCACGCAGGAGGTTGTTGATGCTGTCATATCGGTACTCGAATGACCCTTCTTATTGCTTTCATATTTTTTCCTCCTTTTTGAAAACAAGAGCATTGTTCTTGGAAATGCTTGTTCTCCAGTTTTGGGTTGCTGCCCTCTTTTGTGTCATCCTACAGTATTGTCTGTGGCCCTCTCAGGATCTCCCGGATCCTGAGAGGGCCACATTTTAGCTTTATGTGGATACCCCATTGCCATGGAAGCTGAGATAGTAAGATACTTGTGAACTTTCTGTTTCACCTGTGTTTGTGTCTCAAACACGTGGGTGGAATATAATGTTCATGTGACGCTTGTGGGTCTCATCCACATGTGTCTTGGATTGGGTATCTGCCCTAGTGCGG
>TRINITY_DN20899_c2_g1_i1_1
TGGGGGAAAATTGCGAGCCAAATTGCATTGTTGGTGTTGAATGTCCCTGTTATTTAACAATTTACGCAACAGAAGCCTGAACTGGAGGGAGCGAAACTCGGATCCAGAGTCGCTGCTCATGGACAAAGGGTTTTGTCTCGTCATTCTCCAGACCGTCGTCACTTTCACACCCATCACCTTCTCATCTTCATGAAAATTTCTATTTCCAGAACTGTGTTGTTCAGGCCAGCACTCCATCTGCTATTGGAATATTGTAGGTTTGCGAGACTGTATATATCCAGGCTGCAACTGTAAGCTGGTATGGACGTACGCTTAATTAAGTGTGCGATGATATTTGTACATTTCCATTTGACGTCATTACCTATTTTCAGCATGATATTGGCAGTGATGTTATTATGGCACTT
>TRINITY_DN20899_c2_g2_i1_1
GCCCCTCCTCTCCCACATCCCTCATGTCTGGGTGGGGGGGTGTGCGGTGAGAACTTCTCTTAATTATTCTTGATCAGCTGCTCAGCATACCATCGTCATCAGGCAGGTGCAGGACATCATCATCTGTCGCCCACCGGCCCCGTCTTCTTTTTTTATGAGATCATCATGAGATTTCCATCCATGCACAGGCAGGAAGGCAGGCGGGATGGAGGTGTGAAGATTTTGGGGGAAAATTGCGAGCCAAATTGCATTGTTGGTGTTGAATGCCTCTATTATTTAACACTTTACGCAACAAAATTGCGAGCCTCAACTGGAGTCAGAAGGGGCCATCTGGCAGCGCATGGAGTTGTACATCTGGAGATGCCCAGAACTGGCACAACGGTGCAGAGAGGAGGGATG
>TRINITY_DN20807_c0_g2_i11_1
CTGGGATGGCGAGAGATCGAAAGTGTGAGGCAGCTCAGGCAGAGGGGTTGGCGATTGGGGAGCGCATGGGTGGGTGTGCCATGTTCTGGAACCTGGGTTCGTCGGAGATCTTGCCGGTGGACGTGTGGCACTACTTCGACAAAGACGCGGGCCAATCCGAGACAGTCACTGCGCGAGGACGGGAAGAAGCCGTCCGGCTACGTCACGAACGCTGACGATGGCGAACGCGCAGGTGCACACGTTGGCAAGCGAGGGTACGATACGGGTTCTGACGTTGGAGAAGCGGTTCGCCAGCACGGAGTGGAAATCCTTCAGAGGGCTCGTCAGGAACTTCTTCCACACCAGCGGCAGTGGCTTGCCGGGACGCCTCCAATGAGTACCTGTAGGGCCTCCGGCAGCTCTACGCCGAGGTGGAGGGCAAGATCAAGGGCATCGGGAGGTGATCCTCGCAGCATATGTATCTATCCTCTCAATTAGAAAAACCTTATTTGGCAAGGGAAGAGAATCATGTTCATTTCTTCTCCGCGTTTGGGTTTCGAAAATGCTCTTGGATCTGAGAGTGGTGTCGGATGGGAAGAGAAGATGAAGAGGAGGGCAGGGGTGGGCCTGCCGCTGGCCCTTCATGAATCCTTCGGACTTTGCCTCTGCCCTCATCAAGCTGCGGCACAATCATTGCAGCACAGCGATGATAGGCGGAAGAGGGAGAGAAGTGGGAAGTCATCTAGCGGACGGTGCTTCTCCCTCCCCGAGATCTCCGTCGCTCTCCATGCTACGGTGATGGGTCACTTTTTGTCCATATTCCATTTTTTCCCCTTCCGTCCCTCTTGGGCTACTTCCCCACTTCCACACATCTTGCGACTGACGGGCAATGGCCTATTTGCTTCCGCCAAAAATGGCCTAGACACACACAGCCAATACGCAGGTAGTTTTCTTCCATTGGGAACAGGCACTGCCCGATTGGTGCGCTGTTCAATGGGAACCCATGATGGTGAACAGAAAATACTTTTTTGCCCATATTCCAGTTTTACCTTTTGTGATCTTTTAACTTTTTCTCACTTCCCTCCCTCTTTCCCACTCCCACACATCTTACGATTGGCGGGCAGTGAAGGGACAGTTCTGTTCCATTTGCTTTGCCAAAAATGACCGAGACAGAGAAGGGTAATACCGACGCAGGTAGTTTCTCTTCCACAGAACAGGCCCATGCCTGAGACACCCTAAAAAAGGAAACCCTTATAGTTACTTTTTTTACCTCGATGTA
>TRINITY_DN20866_c0_g1_i1_1
CGAAAGACGGTGGCTAAGTTGGATGACGAATCAAGAGCAGAGAAAGGAAGCTTGGCCCGGACGGCGCAGAAGCTACTCGACTTCTTTTTCTCTTTCCCTCTTGCGAGGAAAAAGCGTAACACGAAAAACCAGAGGTGGGGATCCCCATCCCGGAGAAGCCAACCCTTGAAACGCCCAGAGTCGCCATGGATGCTAAGGACATCCTTGGCCTGCCGAAGACTTGTCTCCCCGCCGGACCCCAGGAGAAGCGGCCCCGCCCCCCCAGGGACTCACAGAGGAAGCCCGATGGCGTCTCCCGCGAGGTTTACGCCCTCACTGGAGCGTGGACGCCGCCGCTTATGCCTGCGGTCGAGGCGTCTCATTTGAAACGAAAGCAGCAGCAGGCCGAGAATGAGAAGATTACATGGCAATGGCTACCGTTTACTTCTTCTGCCCGAACAGATAACCTCCAACTTTATCACTGGGTTCGAGTTGTAAATGGTGTTCCTCCATCTGGTGATTATTCTTTTGCGAAGTTTAACAAGTCTGTGGACATACTGAAGTACACTGATGAAGAGTATGAGAAGTTCTTGAATGATCCTACATGGACCAAGGAAGAGACAGACCAGTTATTTGACTTATGTGTACGCTTTGATCTCCGGTTCATAGTGATAGCTGACAGGTTTCCACATTCACGAAGTGTTGAAGAATTGAAGAGTCGTTATTATGCTGTTTCACGTGCTCTTTTAATTGCTAGGGCACCATCTGCAGGTGATGTTTCTGGACATCCACTTGTTAAGGAACCATACAATGTGGCACAAGAGGTTGAGCGGAAGCGTGCCTTGGCCTCCTTACTTTCTCAGACAAAACAACAAGAGCATAAAGATGCCGAGATTCTTGCTGAAGCTAAACGAATAGCTGAGTCAAGGTTGATTAGCAAGGGTGTTGAAGGATCTGAACAAATCAATGCAACTGTTGACGCTGAAAGCATCGGCAAAGCTAATGCACCTGCTGAATCTGTTTCTCCTTCGAATGCTCCACCTGCTGGGGAGGCTGTAGGTCCATTAGCAGCAACAGATGGTACATCCACTCCAGCTTCTCTTCGCATGCTGGGAGTATACCTGAGAACGCATGTACTTGACCAAATGGTGCAAGTTGCAAACTCATCAGCTGGGTTGAGAACCATCAAAAGAGTTGACCAAACGTTGCATGATCTTGGGGTTAACATAAAGCCAAAGGTGCCAACTAAAGCAGTGTGTGCCGAGCACCTTGAACTCCGAAAAGAGATTCTCACATTACTTCTTCTGCAGAAACAGTTGCAATCGAAGGAGGCTGAAGCTTCGGCAAATCGCGACAGTCATGCTGAGACTCCAGGCACGCCTAAGCGTTCACACCGTGGGGATCAAGATAGGACATTTGTCCCGGAAGCTGGCAGTCTTGGAGTGGAAAGATCAGGGAAACGAGACCACAAGCGGAAGGTAAAGTTTCTTGTACATGAAGGAATCAGTTCTGTTTTCTTTCAAGTTTTATTAATGGGGCTTCAATATTCTGACGAAAACATGTGCCACAAGATTCCTGGAAGATTTACAGACACACCTCCATCTCCACCTCAGTCAAAGAGGCCAAGGAAATTGAAGGCTTCTGACGGATGAGTATAGAACAGAACGGCAGCCCTAACATAAGGCCTTCAGAGAAGGTACCACAACATCTCACCGCTAAAAGCAAGTATTGGCTACGGATGTGCGACCAATGGTGGTGATGATTGAAGCGGACAGACAAAGAGGAAGCTGACTGTAGTGCAAGAATTTTCAGAGGAGACTGGGTTAAGAACTTTGCAATCCTCGTCTCCATGCTGCTATACGTATATACTCCTCGAAGTTGCTGTCTTCCACCGCAGAATTTCGTTTGTTCGAGTCAGTCCCTGGAGTTGCGTCGTACTACTTGGCCTTCCCTTCGTTTACCGATGGATGTATCGAATTTGGGGGGGGGTTAACACAAGTGTACTACGGGACATGTATGTCTACGTTGCTATGTATCTATAGAAGAACACACTGTGTTGCCTCTAAAAATAATATTATTTTCCAGATGTTATCAAAATCAGGGCTTCTTGGGTCATTTCCCTTTAGCTGGAGCACATTTTTTCGACTAGATAAAGGGTTTGTTTGGTTTGATGTAAAACCTCTTCAGGAAAAGGTTTTGTAAGAAA
>TRINITY_DN20818_c0_g2_i1_1
GCTGCCGCTTCGTGGAGGTGGAGGCCCTGGACCTGGAGGGGGTCATGGGGACGGACCAGCTGACGACACTGGGCGAAGAGCACACGGCGGGCCGGCTGCTGAGGCGGGTGGACTTCTGGCTGTACTACGTCGGCTACCTCTGCGGGGCAACGGTGGGGCTGGTGTACAGCAACAATCTGGGGCAGATCGCACAGAGCCTGGGCAGGGGCGACGACGGCACGACGGCGCTGGTGCGCGTCTACTCCGCCTGCTCCTTCTTCGGCCGCCTCCTCTCCTCCTTCCCCGACCTCGTCGGCAGCAATGCCAAGGAGAACCGGAGGCTCGCGCGGACGGGGTGGCTGGCGGCGGCTCT
>TRINITY_DN20880_c1_g2_i1_1
AGTCGATTTAGTTCAAAGAGAGATACTTGGTGCAAACCCCAATGGGGTTTGCACCTACAAACCCTCCACCCATTGGGTGGGGGCACAACCCCAAGGGGGGTTGTGCCTAGGGTGATGCAAGCTCCCCCAATGGGGGAGCTTGCTTGTTGCAAACCACCTTTTGGTGGTTTGCAACAAGTATTTCTCTTTTACTTATAGAACAATCCGTGTGCTCTCCGATCCCCACCAGAAAGAAAGCCCAAAAGGAGCAAGAGCAGCGGGGAGGAGCCGGAGAGGTAGAGCTCCTCCAGGGCCATGGAACGCGCCGGCAGCACTTCCCCGTCGTCCTCCACCCCGGCCATCAAGAGGCGG
>TRINITY_DN20880_c1_g3_i1_1
TAGACATGTATAATCAACAGGTGGTTAGTTCTAGAAGTAAATAGAGAATAAGACAAGAATGAAGTGGTGTTACTTGGTAATATCTCACCAATACTCATAACAGAAACCTCGGCATTCTTTGATGCATAATATTTTCTTCCCCATCTATTTGTCTCATGAATGTTTCCTTGTGAATGGGATTTGTTTCATTTTTATTTTATTGAAGCTGCATTTTCACATAGGCCAAAAATCCCTCCTGTTGGGATTGATTAGGGACCGAATTGTGATCGATTTGGTCAGTCGTTAATTCCGCTTTTTCTTGTAGTGTATCTTTACAACATTTTTATATGTAACTCCAAAAATCCTGAAATGTCCCTTTACATAAAAAGAAATTACAATAATGCCCTTTCGGCACCATGATAGAACCTGCCGAACAGCTTTAGCTACTACCAAAGATGCTCACTAAATTTGAGACATGTACATCTCAACAGGTTTGTTCAGTTTGTTTTGGGTATTTTTTCATGACCTTGTGGGTGTTTGAAGGTTGAGGGGAATGTGGAATATCGGTCCATTGAAAAGATCGGCCTCAAGTCCAGTGGGTACCTCAACTTGTTAGCCCTCAAATCTAGTGGGGGTGATTACCACAACGTAGACAATTTAATAATAATTAGACTTGGTGGTACTGGCCGGGAATTAGCGTCATCTAATAATTACCCACCACGCCTATATATATAACTAAGAGAACCACTTGGTGCAAACTCAAGTGGGTTTGCACCAAGCAAACCCTCCACCCATTGGGTGGAGGGCAGCACGCGCGCAACCTCATGGTGGGGTTGGGCCGTGCTGATGCAAGCTTGGTGCAAACCACCTGCAGGTGGTTTGCACCAAGTATTTTCCTATAACTAAACACTTGCAACATGCTAATTGGGAAGCTAGCACACAGAAAACGCCCACGCACGGGGAGCAGTATCATGGCTGCAGGTCCGCGTGTACGTGGATGGTTCGATGCTCTACGGAGGCTTCCTTCCTTCCTAATCAGACGGAGATCGATCGATCGATGGGATCCGAAGGTTCCGTTCGTACCAAGTCATATCTTCGCAAGTATCAGCTTACCAACAATATTGTGAGAAGTACTGCCATTGAGGCTGAGGCTGAGGAGGAGATCCTCGTCAAGATGAAGGCCGGAGGTTGCCTTGCACGCGGGAAAGGTGTGGGAGGAGCCGCTGCCTCCTTCCTCGTCAAGGCTGTTTCGGATCTTCGTGACGTACGGCGCCCGTTACATACGCTCTATTCAGATGGCGTACCGAGTAAATAAACTGACGGTGCTCTCAGAAAAACACGGTGGAAACGGGAGCAAATTTAAAATCATTGAGCTTAGCGAAGACGAACGCATCACCTGTGTGAGCGGGGAATGTTACGTGCACCCCAAAGTAATGTTTGACAGGATAGCCTCCCTACGGATCGAAACCAACATGAGCTCGTATGGACCCTTCGGGACGATGGGAGTTTCGGGCACGTACAGCTTTTGCTTCGAGGTGGGAAACTCGTTCGGTGGCTTCCACGGCCGGTCCTGTGACGAATGCCTGTGCGCCATCGGGGTTTATGTGAAGAGCGGGGCGACCAGCAGCTGCATTAATTGGCGTGATTCTGCAGGGACGTCGTCTTCGAGCAATCCTCTTCCGACAGCCTAAAAACATACGCCGCCCATTTAAGAAACTGCCGGCATTCGAATTCTGGAAATTAATGTAATTAGGAAAGGATCTTCCTTGGTCCATGTGACTGGATGTAAGCGCAGCTAGC
>TRINITY_DN20874_c1_g1_i2_1
ATTTTTTTTTATAGTTTTTGGTATGATTTTTCATGCTATTTTAGGCTCAAGGGTATATGATCAAGTTCACTTTGAAGGCATGTTAGGATTGGGAGTAGCCTGAACCCCTACATATACTCATGTTAGCTTTTGTTTTGATCAAGGTAGGGAAAACATTAAGTCTTTGCTAAGCACCTCTAGGATGGAATTTGTTCTTGGATGTGAAGCCCCACGGTGAGATGCCCTAGTCTCGAGTGAATGCATTGATTCCCCTAGGTGGTCCCTGTGAAGGGGAGGGCGCGAAACCTACACTCCCACGTTTATCCCCAACTTTTACCATCAATCCCTGCTTTTCCCTCCCTCCCCCTCCCCTCCCTCGTTGTCCCACATCATCACATCTGTAACGACCTAGGATTCAAGATACACGAATTCCTCTAGTATACTCGAATCCTGAACCGTCACCTACGAGTCTTAACTCGGAAGGTTGAAAGTCGTATGTGGAAGCCATATAAGAACTTAAATAATTGCAAAACTAAAATATGGAAACTATCATTTACAGCATTATCACTATGCAAAATGTCATAGGTATCTAGAGCATAAGTACGGTCAAAAGGGAAGAGCACACAAAACATGTTGTATCCTGCCACAGTAGATTTGGCATCTAAGCAAGTCGGTTGGAGCGACTTTGTATGTCTGGACCTGAGCTGATGGTGTCTCACATAAAAAACAACGGGAGTGAGCCTATTTTCAAAGGCCTGATACGAACACTAATCACATGACAAGTAACAATAATATAAATGTAATAGTGTAAGAAAGTAAACAACTAGAAAAATACTTCGCTAAAACCTGGCACTACAGCCAAGTTGTCACACTAGCTAAATAATAGTGCAATAACCGCAACATCATCAGTTTAGAAAATACCAGAACATGGTCTCAAAACCGGTCACAACAAACTTTCAAGCACAACGACCAACACAATACAGTCTCACACAACTAAACACACACACACACACACTCACTCACTCACTCACTTACATATAATGTGGGGTTGTGAGTGTTTTTTGGGATTGCTTTTGGGGTTATTTTGTACCTACAACTCCTTTTGTACAGTCTCTTTTTTATTTAATATACTTGTGGTACTGTCCACATTTCAAAAAAAAAAAAGGAGGGACTAACTAGGGTATGTGGCTTGGTGCCTCGACATCACTGAATCCTACAACCCTAGTCACGTGTATGGCTATCAGTGGGCTGGGCCATGCTGGCCCGATAGGTTCGCGGGTTTGGCCTGACATTTGATCGGGCTGCCATGCCTCTTTAAGCTAGGAGCTTTTAGACGGGCCTAAAAGCCCAATCCATTGAAAGTTTGGGCCGAGCTCGAGTTTTCCATCTGGCCCGAGTAGACCCACCATATTAAACTTTTAGTTAACTGAAACCCAAATTTGCTGACCGCTATTGAGTTTTTGGTTGATCGATTTTGGGTTCAGTCGACTGACATTAAGCTTTTGGTTGATTGAACTACAAATTGGTTGACCGATAGATACTTGTGAATGTATTTTTAACATTATTAATAATTATTAATAATATTTTATTAGTATTGTTGGGCCAGACCGGGTCGAAGACGGGCTTTATAATTTGGTGAATTACTCAGGTCCAGCCCGGCCAGACTCGATGTCACTTGGGCTTGGGCCGGGATTGGCTTGGCCCGGTCCATGTCCGACCCATTTACAGCATGGAAAGAAAGATCGAAATAGGATCGGAATCGGTAAGGGCCGATCCCGATCCGATCCGGCCGATTCTGGCTGGGAATCGACCAGGATCGGCCGATTCAGGCCGATTCTGGGTGGATCGGCAAGGGCCGATCCCGATCCGACCGATCCTGACCGATTTTGCCTTCCATGGTATACATCCAGTCTGAAGGACAAGTGCAAAGAAGAAAGAAAGAAAAACTACACAGAACATACTCCGGCTCGACCATTGCCGGCAACTAACTGCGTTGTACTGCACTCTGTGAACTCACCACACTAAACCTGAAATATAGCAAGGGGGAGCTTCACAAGTCATCGGCTCATTAGGAGTTCTCCAAACTAATTTCCACCAAACTGCAGAATTCAAACAAGTAAAACCTGCAAAGCTCAACATAATTAAGCACACAGTTCCACATCACAAATGGGTATGCATGCTAACAACGGTTATAAGAAGCATATTCCATATGTCTGTACATAACATGGTACATATCCCATCTGTATGCAGAGATATGGTCCATAATATAAGACACCAACACCACTCACGTGCAGCCACTGGCATCATGCAATTAGAAATCGACAGTTCAGGTACACCCAATCGAAAATGTGTCTTCACTATGTCAGTAATCAAATAGAAGTCATGTGGCGTATAACAATAACATGGTTCACACGGCCACCACTATACAAAACTTGCCTTGAAAGTCTTATCCTGCTAAGCATCATGGTTTCAAACAAACAAATTGAAACTGAAAAAAAAGTGTTCAAACGAAACAAACAATCAGCCAGCATGTCATGTAGACGACAACATCAAGTGAAGCTACAACACTCTTGGAAGGAACCAACAAAATCTTTTCCACTTTTGATAGTCTATGACGAGCCTCTCGCCGTCTCAAAGTCGTAGATTTCCAAGTGAAAATCGTAATTTAGGTAGACATGATTTGCATCCAACATAGAAAGTCTGACTGTGGGGATCATAAGCGAGCAGAAGTTTCCTTGCAGGAGTGCATTGAGGCAAAGAGAATGCAAACGTACCAAAGCAGCTCCTTCATCGACAACGTCCAGTCAGAAACAACTAGGGAAGGTTTTCTCGGGGAGGAAACAAATGACACCGAGGTAGCCGAGAAATACTTCATCTCCTAAACGGACACAAGCAGCGAAG
>TRINITY_DN20843_c0_g1_i1_1
TGCCTATAGAGTGCTTTTTGATGAGAATAGGGTTATGCACATGGAGCTGGGTATGCCTGAATGTGATGCAGACAAGAGTGTAATAGATCTTGTGCAACAAAAAGGGACTGTAGCAGCAGTCTTATTTGCCAAACTCCAATGCTTCCATGACCTTGGATAATGTGGGGGAATTGTTTTTCAAATGAAATTGGAGGTGGAACATTAAAAGAAGCTGTATTGTTCGGCACACTAATGGAGCAACAGAATTGCTAGGATTTTCAGAAGGAAAGAAATTAAGACACAGTGGAAAGGAGCTTAAGCTTTTCTTGGGAGAGGCTGGGGATGAATAGGACTCGTTTTTACTTTGAACAAGCTCA
>TRINITY_DN20843_c0_g2_i3_1
CTGCTGCTGCTGCTGCTGCTCGTAGGCATGGAACTGTAGAAGGGTTGTGGGGACGGCTCTTCAGCTCTGTATACCCCTGCTTGCAGCTCGCTGGTCCGGCAGAAGTCAGCAGACGGAGGAGGGGTGGGAAGAAGAAGAAGAAGAAGTAGTAGTAGTAGTAGAAGAAGAAGAGATGGGCTGCCTGCAGTCGAAGACCAGCAACGTCCAGTCGCCCGACCAAGAGTCGCTCCCAGCTGAAAAGCCAGATCTGCAGAACGGGGAGGACGCAGGAGGCGGCGCGGCCGAGGATGAGCGGCTGGCGGCGCCGGCGTTCAGGGAGTATGGGCTGGCGGAGCTGAGGGCGGCGACCAACGACTTCAGCAGTAAGCTGATCGTGTCGGAGAGCGGGGAGAAGGCCCCCAACGTCGTCTACCGCGGCCGCCTCGACGCCACCCGCCTCGTCGCCGTCAAGCGCTTCTCCAGGCAGGCCTGGCCCGACGCCCAACAGTTCGTGGCAGAGGCTTCTGGCGTGGGGAAGGTGCGGCACAAGAGGCTGGTGAACCTGATTGGATGCTGCGTCGAGGGAGACGAGCGCCTCCTCGTTGCCGAGTACATGCCCAACGACACTCTGTCCAAGCACCTGTTCCATTGGGATAAACAACCTTTGCCTTGGGAAATGCGAATGAGGGTTGCGTACCACATCGCACAAGCACTTGATCATTGCAATAACCAAAATAGGAAAATCTATCATGATCTAAATGCATATAGAGTGCTTTTTGATGAGGTTGGTGATCCTCGTCTATCTAGCTTCGGACTTATGAAAAATAGTCGAGATGGTAAAAGCTACAGTACAAACTTGGCCTACACACCTCCAGAGTTCCTGCGGACAGGCAGAGTCATCCCGGAAAGTGTAATTTACAGCTTTGGCACAATTCTGTTGGACCTTATGAGCGGGAAACATATACCTCCAAGTCATGCACTAGATTTAATCAGAGGGAACAACATGCTGCTGTTGTTGGATTCATCTTTGGAGGGGCAGTATGCTAAAGAAGATGCCACAAAGCTGGTGGAACTTGCTTCAAAGTGTCTACAATTTGAGCCTAGAGATCGACCCAGTTGTAAATTCCTTCTTGCAGCTGTTGAACCTTTGCAGAAACAAACAGAGGTTGCATCGCATGTTTTAATGGGTCTACCAAAAGCAACAGCTGTGCTGCCTGCTATGCTGTCTCCTCTTGGAAAGGCTTGTGCAAAGATGGATCTTACTGCAGTCCATGATATCCTTCTGAAGACAGGTTATAAAGACGAGGAAGGTGCAGAAAATGAGCTCTCTTTCCAAGAGTGGACACAACAAGTGCAGGAAATGTTGAATACAAAGAAGTTTGGAGATATTGCATTTAGAGATAAGGATTTCAAAAGTGCTATTGATTATTATTCAAAGTTGGTGGGTCTGATGTCGGTTCCCTCGGCCACCGTGTTCGCGCGGCGGAGTCTGTCCTACTTGATGAATGATCAAGCGGAGCTCGCCCTTAGAGATGCCATGCAGGCCCAGGTATGTATGCCTGAATGGCCAACCGCGTTCTATCTGCAGGCGCTTGCTCTCTCCAAGCTCGGAATGGAGACCGATGCACAGGACATGCTTAATGATGGAGCTGCTTTTGAGGCAAAGAGGCAGAATGGTTGGCGTGGCTAGCTTTATTATGTTTGAGAACTGGTGCCATTAACTTTTAATGGTCAGACACTCCTTAAGCTGCTGGCTACCCAAAAAAGGGGAAAAAAGGGAAGGAAAAAATGACATTTTTGGGGGGGTTGTATTCACTTTGAGCTCAAACCTTGTTCTTAGTGCTGGGTTGCATGAAGATGGGTATCAGCAGCTACCGGCACTTGCTTTGTTCCAATTCAAAAGTCCGCAAAGCAATGTACATAAATAGGGTTAGTTTCAGCAGGAATAAGCAACCATGATGAAGTTTTTCATATGGCACATCCGTGCAGTGAGTGCTGGTGGTCTTCTGGCCACCGTCAGAGGAGAAAAAGATCA
>TRINITY_DN20826_c0_g2_i4_1
CTGCGCCCGCCGGCGTTTTGGGAAGTAGCAAACACTCTGCATCCCTATCCCTTGCACCTTCCACCGCAGTGCTTCCCTACTTCTCGTTGCACAGACCACCTCTCTCTCTCTCTCTCTCTCTCTCTCTCTCTCTCGTGGAGGTGACGATGACCGGTTAGGGTTTTCCCCCCTGTTCCGGGGATATAGTGGTGCCTCAAAATGATTTTAGGTTCGTATGCAATGACTTCAGGGATGGCTGGATGGATGAAGCCTGGTTCTTACAGGCCTGCAATGGGTAACCCTGCTGCCATTGGAGCTTACCGTATGCCTGCTATCGCTACATTGTCGAAGGTTAAGGGCTTGCACGGAGCATCTCTTGTAAAGAAAACTTCATCACTGGGAAGTGCAAGCGGAGGAAGATTTGACCATTGTCTTTCAGCTGCATCTACTTCCCTGCTGAGTGGAGATTATGGCAGCCTGACTCCTATGGTTCCATCAGTAGGTAGAGTTTGTGGTGTAGGGCTTAGGCATCTGACAACAGCCCCCCGGGCTTCCAAGGATGTTCCATACAGTTTCCGATATCCTCCAATGACAAAAAAGCCAAAGTGGTGGTGGAGAACCTTAGCTTGCATTCCATATCTGATGCCCCTTCACGAGACATGGATGTATGCAGAGACGGCATACCACCTTCATCCTTTCTTGGAGGACTTCGAGTTCTTTACGTACCCATTTCT
>TRINITY_DN20800_c0_g1_i1_1
AAGTGATAACAGTGTCTACATTTACGACGTGGTATGTACTTGATTCATTTGTCTAAAATCCCTGACTTTCAAGCAAGCTAGACTATAGTCTTTCTTCTATACAGAATTTTCAGAATGCATTGCTTACTTTAGCATCCATCTTCAAGCCATATATGTAAGTAGGGATTTCAATAGTTGTCGATCAGTAAATAGACATAACATGGGCTGCACTGATGTACAATCCACAATGACCATCTTGCAACCATTGCAAACCATCATTACTTCCCATATCTATGTCCACACGAATGGCAGCGGCATCATCTCCGTCAACACTATCACCAAATCAC
>TRINITY_DN20827_c0_g1_i1_1
CTAGAGAGAGAGAGAGAGAGAGAAGGTAATGTGCACGTATCTGTCTTCCTGGGTTGTTTAAATTCAGAGGAGAAGGAGCCTGTTCAACGAAGGAGGAGCTGAACCCCTGGAGACCAATGACCTTCGAAAAGGAAGGGGCAGAGAGGAAGAAGGAACAAGGGTGGGAGGAGGCTGGAGAGGCCTCCCTGCTACTGGCTCAGGAGCTTGAGCAGAAGCTGAGCTGCGGCAGCTGCCCAATGCCCTCATCTGCTGGAGAAGCAGGGGAGGAAGGAGACGGGGAAAGCCCAGAGAGGGAGCCCACCAGCGCCAAGCTCGACGGCGGAGGCTCCGACCAGTCGTCGCCGCGGGGGGTGCTCGACAGCCCTGTCTCGGGCTCCGCCGACTCCGACAGCAGCAGCAGCAGCTGCAGCGGCGGCGGGGAGGCGGCGGGGACGGATGGGTCATCGCCGGAGTCGCACAGCCACCAGTGGCGGGCGCTCATCAGCGGGCTGCTGCAGCGGAAGAGGTCCATGAGGCGGATGTCGACGTTCCCGCCGGGGATAGCCACGGCGGCGCCGAGGAGCCTGCGGAGGAGGCTGCAGAGGGAGCGGAGCGCGGATGAGGACAGGGGAGGCGGGGGCCCGCCACCGCCGCCTCTCGCGGCGGCGTCTCCGCACCTGCTCCGGTGGAAGCCCACGTGGAGGAGCTTCGAGTACAAGGAGCTGGCGGCTGCCACGGATGGCTTCAGCTCAGCAAATCTGATCGGCAAGGGCGGGCACGCGGAGGTGTACAGAGGGTGCTTGCCCGACGGCCAACTTGTTGCAGTGAAGAGATTGGTGAAGAAAGAGACCGAGGAGGAGCGAGTAGGGGACTTCCTGTCAGAGCTGGGGATAATTGCCCATGTCAACCACCCGAATGCCGCCCACCTGCTGGGGTTTGGAGTGGAAAGAGGGCTGCACCTTGTCCTCCGGTACTCCCCCCATGGAAGCTTAGCCTCTGTCCTCCATGGTTCAAAGGAGCGGATTGGCTGGGGAATCAGATTTAAGATCGCGGTGGGCGTCGCAGAGGGCCTTCGTTATCTTCACCAGGGTTGTCACAGGCGAATAATCCACAGAGACATCAAGGCTTCCAACATACTGCTTACTGATGATTACCAACCTCAGATTTCTGATTTTGGTCTTGCAAAGTGGCTTCCTGAACAATGGACCCACCATGTAATGTTCCCAATTGAAGGCACATTTGGCTACTTGGCACCAGAGTATTTCATGCATGGTGTGGTGAACGAGAAGACTGATGTCTTTGCCTTCGGGGTTTTGCTGCTCGAGCTCATAACTGGCCGACGGGCGGTGGATTCATGCCGGCAAAGCCTTGTGATATGGGCAAAGCCACTGCTGGATGCAAACAACACCAAGGACCTGGTTGACCCCAGTCTTGGGGGTGCATATGAACCTAGAGAAATGAACAATGCAATTGCAGTGGCATCAATGTGCATTCACCACATGTCCACCTCGCGGCCTCACATGGATCAGGTCCTTGAGCTTCTAAAAGATGTGGATGCGCCTCCTGAACTCAACAGAGAACTGAAGACTGCAGTAAACAAGCCGCTCCTCTTTGATGCTTGTGACTTGGAAGACTACACATGCTCGAGATATCTCAACGATCTCAATCGGCACAAGCAACTTGCCTTAGAACAGTGAGCAACCCCATCAATGGACATGCCCCAGAGAGGTAGAAACTCCCATAGCAATTAAGCTGGGCTTCAGTGTGCTCCGGCCATCGGAAACTGTGGCCATGTACATATTGGAACCTGAAGCACAAGCTCCTATAATGGAAGGATGTTGCAGGGCCCTTGCTGTTGGGGTTATCCCCCAAGTTAGATGCTTCTGTGATGATCTTTACCAATGCTAGAGTATACTTTTGCTGCTTGTTGGTGCTCCACATGTTACCGAAACGTCACATGTGTTGAGAAAGCCTTACTACCCGGCCGACCGGTGATTGGTCGAGCGGGCACCGGTTGGCGCAAAGCTATCCACGTCGGCCTTATTACCCGGTCGGCCGGGTAATAAGGCTTCCTCCCTGGGTGTTTTTGATAGCTCAGACTCGCCAAGTTTCTATCGGCAATTAAGTTCCTTGTGTGATGTGAACTTTCACTTGTAAGTTGTAACCTCGACTGTTGAGAAGAAAAAATCCAATTGCGCAGAGCAGAGA
>TRINITY_DN20855_c0_g1_i1_1
GGGGAGGTGAAAAAGCATGTGCTGAAGCATAGGGACTCCCCTAGGCCTTTGCCTCTGCCAGAACCAACCCATGGATCATACTTGTCCAGCAAAAATGAAAGACCAAAGATGTCTGAAGATCCCAATAGATCTGTTCGGGTTCTTGCAAAGCTCAAAGAAGCACCTGGATACTTCTCTGGAAATAGACCAGTAAAATTATCATATGAAGCAAAAGATGGTTCTTTCTTTCCAATGCCAAAGGAAGCATCCCGTTTCTCATATGATGGAAGGGAAATATCCCGTTCATCAGTGGATTCCCGGGAACAGAGCAAATGCTCTACTAGACTCAGAGAGCTTCCAAGGTTGTCACTGGACAGTAGGAAAAGTTCCATGAGCTCAAAACTTGACTCAAAAACAAATACACTTGTGAAGGATTTAGAGAGTGTTAAAGCCAATCAAAAAGCCTATAGATCATTGACCCTGGAGCAAGATTTAGAGACTCACAGGCAGCCAACCAGTGTTGTGGCAAGACTGATGGGCCTGGAAGCAATGCCTTCGAGTTCAGGTATGCAAGGAAACTCGGATGTTAATGAAGGATCCATAACTGACAGTAACGCTTTTTGTAATCTTGAGGCAATCACTCCTTCCTCTAAATCAATGAAAATGACTGGGGAAAGCAAAGAACAATGTTCATGCTCCCCAAAGAGTTCCATTAAGGGTTTTACTGCTCCACAATCAAGATCTGTGGAACCAACAACAAAATCTGTTCCCGGTTCAAGGATACCAATTGAATTTGCTCCTTGGAAACAAGCGAGGAGCCAGGGCAAAATATGCAGAGAAGGCCATGTAAGACAGCAGCATGAATCTGTTTACAGTGAGATTGGAAGAAAACTGAAAGAGCTTGAATTCCAGCAATCAAACAAGGACCTTAGAGCGCTTAAGCAGATATTAGATGCAATACAAGCAAAGGGACAGCTGGAAAGCAACAGAGATGAAAGTCCATCATCTGAAGTTTCATACAAGAAGAGCATCAGTAATAAAGCAGTAATTGGGATACGTCAGAATCTGAAAACAGCAAATAGGCAGGACCCACATGCCGGTCGACAAGACTCAACACTGATGAAAGGATTTGATACCCCAAGGCCATTGGAAGGTCCAATTGTGATTATGAAACCTGCAAAGTCTATTAACAAATCTAATGCCTCTGCTACTTCATTGATTCCTTTTGATGGTCTATCCAGTCTTCCTAAGGTTTGTACCGGTGATGATGGAGATGCGAAAAAAATTCCAGCTAACAGTTGTCTAGATAAAGAAGAAACTCTCATGGAACCTACCATTCAGATCCTTTTATCTCCCAGCAAGGATTCTGGCAGGCATAGGGAAAAAAGTTGTTCACAGAAAGCTCATGTACAAATGGGACAGGTATCACCTAGACTTCAGCAGCCAACAAGGGAGAACGGTGGAAGCATAACAAAACCTTCAGGCTCGGCAAGTCCGAGGCAGCAGCAGAGAAAAATTGAGCTGGAGAAGAAATCACGTCCTCCTGTTCATTCTTGCGAATCAACCAAGTCAAAGAAGCAGCTTAGCACTAGACATATCTCAGAATCTGTATCACCAAGAAGCAGAGTTCAATCGAAGCCTGAGCAAGCACATAAAAACAGTGACAAATTGAGTAGAAATCATAGTGATACAGGAAATCTAAGAAATCACAGTGATGAGGTTTCTCTAAGAACAGAAAACACTGCAAGCTTAGCGTCCCAGATGCACATGGAAGTAACAAGCGTTGACCAATCTGTTGACTTGATCTCTGATAGCGGAAGCTCAAGTAATAGTGCTGTCAGCAACATTCCTTCCATGAGAAGAGAAAAGAAGCCATTGAAGGATTTCAGTGAAGATGCATCTGCAGAACTTTCTATCGCTAGTCTAGATCAGCCAAGTCCTGTCTCTGTGCTTGATGCCCCATTTTATAGGGATGATCTTCCCCATTCGCCTATCAACAGAATCTCAAATTCATTCAGAAGCGATGGCGCACAGAATCCTGATGCTCCGACTGGAGTCATCTGGAAGACAGCGGGTCCTGACAGTCACCTACCCAACAACCCAAATTGTGACCTGAACTCCACATCATATCAAAAGAAACTTGAGAGCATTGAGAACCTGCTTCAGAAACTCAGGAAGCTCAGCTTGTCCAGTGATGGTGAAGAATCCACCAACTACTACTCCATGACATCATTGTCTCAAATGCAGGGCCCAGACGCCCACTATGTCTCCCAAGTGCTGTTTGCATCCGGTCTCCTGAACGCCGGCCCCAACACCACATCGCCCATTCATCTGCACAACTCCGGCCACGCCGTAGATCCCAGCATGTTCTTTGTTCTTGAGCAGACGAAGCTGGCCACTGCCGAGCCGCCGAAGCCACTGCTTGAAGGCACTGCCCCTAAACCCAGATGTGAATCGGGGAAGAAGCTTCACCGGAGGCTCTTGTTCGACACGGTCAACGAGATCCTAACTCAGAAGCTGGAGGTCGCCGGCGCAGCTCTCCGGCACAGGGACTGCGCGAGGCTTGCGGATTATGACATTCCGACAGGAGAACGGCTGCTCAAAGAAGTGTGCTTGGAGATTGAGAGGCTCCGGGCTCATGCCCGGAGTGGTGGTGGCGGCGTCAACTTGGACGAGGAGGACGACGGCCTGAAGCCGATGATATGCGAAGACGTGGCTCGGCAAACGGAGGGATGGAAGGGTTCCGGCGAGGAGGTCGCCGGGGTCGTCCTGGACATTGAGCGTTCCATATTCAGAGATATGGTCAATGAGGTGCTCAACGGGGAAGCTGCTGCGTTTGTTCTGGCATTCAACCCGATCCGGCGCCGCAAGCAGCTGTTCTGACGAGTGTGATTGGAACAACGTTCCATCTTTCTTTTTTGATCTTTTGGGG
>TRINITY_DN20855_c0_g2_i1_1
TTTTTTTTTTCTTCTGATAAAGCATTTGGTTTGGTGATCTTATCTGGACCCAAAAAAGGAGGATTTGATCTCTAATACGGCTGAGGGGTTGGCTGTTCTTCCATCCTTCTTCCATCTTTCCGTTTTCTAGTACGAGGCTTGCCAGGAGAGGTGTAGGGTTGGCAGAATTGGGATTTTGAAGTTCCAGTTTTGGAGCTGTAAGAGCAGAGAAATCGGAAGATGTCGGCGAAGCTTCTAAATTCTTTCACAGATGAGAACCCCGATTTGCATAAGCAAATAGGGTGCATGGCTGGGATCATGCAAATGTTCGATCGACATCATCTTCTCGCCGGGAGACGGCACCATCGGAAGAGGCTTCCTTCAGGCGAGGATGCTTTATTTGATAGTCATCTTCGGGCAGCCGCTTGTTCGGACACTTCCCAGATTGTTCTTGAGAAGAATCTCAGCAAGAGCTTGAATGAGAACCAGAGAGTCTCAATTGAATCATCCAGAACTTCTTTCTCATCATCATCCTGTTCATCTTCATTCTCTTCTCTTGAGTATAACAAGTCAACTCAACAGGAACCATCCTTTGATCGAACTGCTATCCCAGAGAAACCCCTTAAGAATACAACAGTTGAAAGTACAGATACTGACTCCAGACCCCCACCATCATCCCCTCACTTGTATCCCCAAAATCTGTCATCTCCGTCTTGTCGGCAACCTCTCGACTTCCGAGACATTGTGAAGGACTCCATACACAGGGACAACCATAGTTTGTCCATCAAAACTTCAAACAAAATGGAGAACAAAGGGGAGGTGAAGAAGCATGTGCTGAAGCATAAGGACTCCCCTAGGCCTTTGCCTCTGCCAG
>TRINITY_DN20896_c1_g1_i1_1
ACAGTAAATTCTAGTTTCACACTAGTGTTGTTTCACTGTAATAGTAAATTTTAGAAGCTAGTCTTGTTTCACTGTATTTTGAGTAACATGATGAATATCTGCATAGCAAAATTTACATCTCTTTCTAGTGGTCAGCTAGCAGCCTAGGCAGGCACCACAAAAGTAGGTGACAAGGCTCTTTGGCACTCATGGACGCAAGGCCTTTGGTCGACGGTCGTGGTCCCAGCTTGATAACCATTCTATAACCTGACTGGACATATTGTATTTCTGGTCAGCAAAACGTTTGGTTGATTCATCGTCTTCAAATACTCATACTGTTTCAGTCACCTTATACAACCAACATCCTACATCATCCGCTTTTGTTTTGTTGGGGGGCTAGAGTGAAGCCATCTTTGGTTGGTGGATGGCTGTGTATAGGCGGGATGAGCGGTTTTTTGGGCCTGTTGTTGTGCCTATACTTGTACATTCTTTCTCCTTTTAATTTATATGCTAGTAGTACCACCCACTTTTCCCCAAAAAAATCCTATAGCATCATTGACTTTCTTCTGCAATGCAGTTATTATCACAAATTTATGAATTTCAAGAAAAAGATGCACAGATAATGAAGTATGGTATCAGTATCATAATTATTTCAGCCAAAAGAAAAATTATGGTATCAGTAAGCTATGACTAGTAGTTATGACCCAGCACCAAAATTAGCATTACAAAAGAGAAAGAAATGGGAAACAATGCAAGACCCAGCACACGACCATACTTAGCAGATAAGGTGGCAAATCATATGATGAACT
>TRINITY_DN20896_c1_g2_i1_1
TTCTCCTCCACCCCATTCCATCTCCACGCCCTCGAACACCATCATCCTCGTTCATGCCCTAGGATGCCACCGTCGTCGTCTGCGCCGCCCTTTGTCGGTGTTGTCGTCCACAACCTGCTCGACGGCGGCTATTGTCGTACAACCATTCGGTGTCGGCGTCTTCATCCACAGCCTCCGGCATCATCGACGCCTTCGGCCACCAATGTCGTCGTCAAAACCCTATTTTTTTTTTTTTGCAGATCAGTAGAGGCTCCGTCAAAGATGACAACGCCCTGAAGCTCACCTTCCAGCACTGGATCGGAGCGGTGTGAAGGCGGTCCCAGAGGCTGCCGTTGTTTTACAACTCGTACACCAGCATGCTGGAGTCCTCGATGGTGATGCTACAGAATAGCTTCACCATGTTCACATGGCAGACGGAGCTGAGGGTGGTGACCTCGGCCTCGAACTCCCTCGAGATCAACCCCTCCTTCGACCGCCGTCGGCGGCCCCCCAGTATCGCCGCCGCCCCACCGGAGTCATCCCATTTATTAGCGTCGGGTAGTAGTTCCAGATGTGCTTCACCGCCACGGTCTTGCCGCCAACCAGGTCGACGCGGTAGATGTTGCGGGATCCGCCCTTGACGATGAGGTTCTCCTACCAGATGGCATTGATGACCACC
>TRINITY_DN20896_c1_g4_i1_1
AAGTATGAATCATTTTGTTACCCAGTGTTTGGTAATGATTTTTTCTTTCTGTTATATACCTTGGGAATTTATTTTCTTTATGTTTATCAGTCCACAGTTGTAGATTCTAATATTCTATTGGATACATAGGATAGGATAGGACAGTTCTCCCTACGAGGAGATGTCAAGTAGAAAATAAATTCCCTTCTCTCACTGGTTGTGATCCAACAATCTTCTGGGACTTATCGGCCACTTATGACAATCTGTTTAATATACCTGCACATATGTGGGAATTTGCTCTTGTAGGATCTGGCGGGAATGTTGTCTTAAGTGTATATATGCTGGCATGCATCAAGCTTTTGCATTCACTTTGTCTGTTCTCATGGATAGGGGAGTAGCTATGACTAACTCAGTTGCTAATGTGAGGATTATGGATTGGAAGTTAGTAGGTGGTTCTCTCTGTTATAGTTTTTGAAGGATCTTTGTATTCGATGACCAAAGTATATCTGCTTATTTGCTGCCTGTATGCAGTCGTCATATGCATGTAGCATGCTAGCATGATATTCATATTTATTTTAAATAATATTTTCTATATTGTTACTCTCTGGTTCTGCCATGTTGAAATTTGTAGCATACATATTTTAATTAATTGTCTAGACAGGTACCAATGCATATTAAACAGTTTGTCCCCAAATTTCTTATTCATTTTGTACATTGCTTATTTATTTTTTTCATTCCTATGCATTATTGCTTGCATGTTATCCTAGTGGTTTTGTGTGTCTTCTAAATTGATTTCCTCTCTTTAGCTGGTCAAACAGCATAATTTCTTAGGCTCTTCAACTACCTTGGTCGTTGTGGCATATTGTTAGAAGCAGTTTTCACTTCTTTGCAAAAAGACTACCTTGTTCATCATGGCATATGCCATATGGTTAGATAACTTCTTATTCCCTGAAGAGAAACATTACACTTTGTTATCTGCAGATTCCCAAAAAATGAGAAGCTCCGGACAAGTTTCCACTGTTACCAAGTCTATTTTCAGTTGTCTAGAATATGCTGGATTTGTTTCTTAGTCACTTTTTAATTAATAGAATAGTTTTCCTTTGTTGATTTCCTTGTGATAGAAAAAATATTCTCTTGCTCTGAATATGTTGTTGACTTTTCCTTTCATGGTTGGGGTGCGACCATATTACTTCATGGCAGGAAGACAGTGCAAAAACAGGGAAGGTTACTTCTGCTGGTATGTACTTTCTCCGGTTTCCAGTTTACCGCTTAGATCAGGCTATCAACTCGATGGCAGCTTCAAAGGATCCAGATGCTGCTTTCTTCAAGAAGTTGGATGGATTTCAGCCATGTGAAATAACTGAGCTCAAAGCTGGCACTCATATATTTGC
>TRINITY_DN20883_c0_g1_i4_1
CTGCCGCCGGGCTATGTCTCGCCGTCGCCCCGCCCCCGTGGCAGGCCGCCCAAGTCCAAGGATCCCCTGTCACCTGCAGTGAAGAAGGTTTCCACCGGCTCACCCAGGCCCCGTGGCCGCCCGCCGAGGAAGGCCCGGCCAGCGGCTGCCCCGGCCCCAACCCCAGCTCCAGCCTCGTCCCCTCCTCCCACTTCTGGTGTCAAGAGGGGCCGGGGCAGGCCGCCCAAGGTGAAGCCCACTGTTGCAGCGGTCGGAGCATGATAGAGAACGAAGGGCCTGTCGGGCAGCAATCACCATTTGCCGGTGGTGGGCGGTGGGTTCTTCTCGCACTCCTAGTCGACTCTGTTCACTGCGTAGGTTTTTTTATTAATCTCTATTAGTTTCCTCTTCTCCTCTTGCCCTGTGGGCTGGTGCTGGTGGGTAGCTTTTGAACTGGAGAATCCTGGTTGGTGGCTGTGTCTTTATGTACATTAATATGCAAGCTGATTCCTTTTCCCCCCCTCTGTATGATCTTCTCTGCCAATGGATAATTAATTATGGGTGTTTCCGACCTCTGATCCCCCTTCGTTCTCTTCAAGTGGCTTAATCTCTTGTTGCGGGGCTTAAGAATCTTGCACACTACTTGCACTGTGAAGCATTTCCATGGGCACTTGCTTCATGGTGTTCATGTGGTATTGGATTAATCTATTAGCTCCACCCCACTGTATTGTCCTTACTAATCCGTACCCATGCGAATAAAGTTGCC
>TRINITY_DN20817_c1_g1_i7_1
CTATTTTTGTTAATTATATTCGCCTGTTTGGGCGGAACCCTCGCCCCTCCGCGGGCGGAACCCTCGCCTTCGCGGCGGAAGTCTCATCATCTCCGTCTCGTTCCGTTTTCTTCTCCGGCGAATCGCCGGGACACCTCGTCTGTGGACTCTCCGAGGCGGCTCCGTCGCCGTTCCTGCGGCTGGCCTCCGGTGGGGGGAGTCCTCTCGGGGGCTCCCCCCTTCCTCCCTCCGGCATCTCTTCTTCAACTGTCCTGCTGCCTCGTCCTCCCTTCTCGGTCTAGGTATCTTCTCCGCCTCTGTTGGCGATTTTGTGGAGGTTCCTCCAACTGTACCATCGTGTTTAGGCTTCTTCCCCAGCTCTATTCGCAGCTCCTCCGCCCCGCTCCGCCGCACCTGAGGGTTTCGCCGTTCCGCTGCCTCCCGTACATCTCTCCCGATCCGCCCTCTTTTGCCTCCCCCTCTCACATCCTCTGTACCGATCCTTTCTCCTCACCTCTCCACCGCCTTGGCCCTCTCCACCTCCCTCATAACATTTCTTTACTCTTCCGCTTCCATCCGCCGCTCCTCGGCTCCCTGCGCCACTTTCTTGCCGCCCCTCCAGATACCTTCTAGCACCCACTCTAATTTCACACCGCCTCTCTCTGTCACCTTAGTTTCTCCTTCTCCTTGTCCCCATCTAGTAGTTTCCTCCTCATCTTGCAGATCTAATATCCCCTTTTGTCCCTCCGCCCCAACCAACATCCACTTGGGCCTCTTCAGCCCTCGTCTTCCAGTACAGTTTCTCAGGAGTAAAGTAGCCTACTATTATTAAGTAGTTATTGCAGGTCCTCGCAGCGCAGCACTCGAACAGGTGTGCGATCCGTCCACTTTCAACTGATCCGACCTTAAGTCTCTGGAGAACCTCGTCTTGAAGGTTTGGAGTTTGTGGTTCAGCTCGTGTCTTGTGGTACATCAGCACATTCATCGTCAATGTGCTTCTTCCGAGCTGGTTGACCCTCTT
>TRINITY_DN20869_c0_g1_i1_1
TTTTTAACATACATACACAAACCACGCCATTTCCGCCGGGAGCACAGCACACCAGATCCCTCTCTTCTTCCGCATCGCCCCCGTCGTAGCAGCAGAGGGAGGCGGCGGCGGCAGCAGCAGCAATGGCGACGTCGACGGCCGCGACGGCATCCACCTTCCTGGGCAGCCGCCTGCCCGACGCCAGCTCCGCCTGCGGCCGCTTCCATGCCCGCTTCGGATTCGGGAAGAAGGCCGCGCCGAAGAAGGCGGCGAAGTCGTCGCCCGGGACCGACCGGCCTCTGTGGTTCCCGGGGGCCAAGTCGCCGCCATGGCTGGACGGCACCCTCGTCGGCGACTACGGGTTCGACCCCTTCGGCCTCGGCAAGCCCGCGGAGTACCTGCAGTTCGACCTGGACTCCCTGGACCAGAACCTCGCCAAGAACTTGGCCGGCGACGTCATCGGCACCCGCTTCGAGTCGTCCGACGTCAAGTCCACCCCCTTCCAGCCCTACGCCGAGGTGTTCGGTCTGCAGCGCTTCCGCGAGTGCGAGCTCATCCACGGCCGGTGGGCCATGCTCGCCACCCTCGGCGCTCTCTCCGTCGAGGCCCTCACCGGCGTCACCTGGCAGGATGCCGGCAAGGTGGAGCTGGTGGAGGGTTCCTCCTACCTGGGGCAGCCGCTGCCCTTCTCCATCACGACGCTCATCTGGATCGAGGTGCTGGTGATCGGCTACATCGAGTTCCAGAGGAACGCGGAGCTGGACCCGGAGAAGAGGCTGTACCCGGGTGGCAGTTTCTTCGACCCCCTCGGCCTCGCCGCCGACCCGGAGAAGAAGGCCACCCTGCAGCTGGCGGAGATCAAGCACGCCCGCCTCGCCATGGTCGGCTTCCTGGGCTTCGCCGTTCAGGCCGCCGCCACCGGCAAGGGCCCCCTCAACAACTGGGCCACCCACCTCAGCGACCCCCTCCACACCACCATCATCGACACCTTCTCGTCGTCCTCGTAAGCAACACATGCATGCATGCATGCATGCACTCCCCTGATTATAACAAAGAGCCCGAGGGAGAAGATGATCAGCTGGAGACGAACCAACCCCATGCAAGGATATAGATATGTATGTAGATTGAGAGGAGAGAAGAATCCGACTGAAACAGTTTAAGCAAGCTGTTGGCCACCGGGAGGCATCTATTTGATCATGAGATGGCCAGCCACGCATATTTATGCAGCTACCAATTTGGTTTCTCTTATCTGATCCCCCTCCTCTCTCTTTTTTTTCTTCCCTTTTCTGATCTCCTCTCTTGTTCTACTGGCAATGTAACGTATGCG
>TRINITY_DN20821_c0_g1_i1_1
TCCGATTTCAGCTTCCGGTTTTGACTTGAACAAAGAAAGAACACATCGAAGACTTCTTAAATCACCAGAAAGGAAGATAGAAATAAAGAAAATAGCCTATAAAATAGTACACGGGGCTTTAAGAATTGTAGTTCATGTTCTATACTGGAGACCAATGTGCTTGAAGGCATTCATCTAAATGCTGGGTGGTTCTGGGATCATAAGGAGTAAGAAGTCGTGAAAGATGGAATCCTCGGTATTGGGAAGATTGCCAAAATATGGGAAAATTTCCAATTCAGAGGTATTAAAGACCATAGATGGCAGTTTCTGCCGAAACCGCAGAAATGTATCGGTTTCAGCTAAGTCCGATCCAAAATCAGACTGAAACACTGCAGCAAATCCGAA
>TRINITY_DN20858_c0_g1_i1_1
AAGTCGAGCTCGACGGCGTCCCAGGCACCGTCGGCTACGTCGCCCCCGAGTGTTTCGGCGCCGTCATCCTCAACATCGTCTGCGACCAGTGCCCCCACTCCAACGTCGCCGGCTTCTGCTTCCTCGTCGACTGGGTCTGCAAACTCCACTCCTCCTCGACGCCGTGGACCCCCTACTAGGCAGCGAGTACTCCGCCGAGGAGGCCCAGCGGCCGCTCCTGCTGGGTCTGGCTTGCAGCCACCCTATCCCCGACGACCGCCCCAAGTCCCAGGCCGTCGTCCAGATCATCTCATTGTCAGCGCTGCCGTCCAAGGTGCCCCCTTTCCAGCGGTGGCGTAGGCAGCAACAGGGGTTGCCGTCGGCGACAGC
>TRINITY_DN20858_c0_g3_i1_1
GTTCAACTTGTGTTAAAACCGGTTTAGTTTATTTTAGACCCGGTTCACCATTCCTGCTGTACCTCATCATGACTCCCAGAATTCCCGCCAAGATGAAAGCCGATTCCTACGCCTGTTAGGTTTCAACGTGCAGCAGCGCCCCACCCCACTTTTAATTTTCTAAGTATTAATTAGGTTTCAACATGCAGCAGCCAGCGCCCCACGGCCCCCACCCCACTTTTAATTTTCTAAGTATTAATTAGGTTTCAACGTGCAGCAGCGCCTGTTAATTTTCTAAGTATTAATTAGGCCCTCATGGTCCGGTTCAACGTTTATGATTCCAACTTGCAATCGCATCCTCCGTTTTCGACGGGTTCCGCAACCTCCGTTTTCACCGTAA
>TRINITY_DN20858_c0_g2_i9_1
CAAATGCCCACTTCTTCTTCTCTTACCCGATTTAAATTTCCCCATTTCCCCTGTTTAGCTTTAAACTCTCCCCTCTTTTTCAAAAGCACATTTATTATTCAATAGTGCACGCAGCAGTCTGCCCTCGCCCCTCCTCCGTCTCCACCGACGCCGGCGCCGAACACAGCCCGCTAAACAGCCTAAACCCCACACCGCCGCCGCCATCGTACCCGACCCCGCCCGCCGTGAAGGAGAGCGGCCGCGAGAAGACGCGGAGCCGAGTTAATGGCTGTGTGGGCCAACGCCGAAGTCCCCTCGACAGCGCCGAGCCCGCCCACACGACCTGACCACCGCCCCTCGACAGCGCCGAGCCCGTTGCGGCGCAGAAAAAATCAAAAGGGTTCCATACTTTCATCGATCCCCACCCAGCCGCACCAATCCGGCCCCTCCCGCCGTATCTGCCGCCGCCGGACCCGCCGAAAGTCTGCACCAAACCGCCGGAGCCTTCAGTTTTGGTATGCTGCACTTTTCCGTTCGTCGCCGGAATTAGGGCACGTCTTCAAACTTCGCCACCCAATAGACTGTAACGCACGGGAAGAAGAATGGAAATGGTCAGCAGTACAAAACTCAATCAATTGGTTTCGCTCTGTTGCGGCGCTGCGGCCTGGTGGGGTTTCTCATTCTTGGAAGGAGGTTGTACAAGAAGAAGCCCAAGAACAGCGGCATTCCACCCAAAGTGTTTGCTGATGACAAGCATCGCAGACCAATGATCGTCTCTCACTCGCACGACGACTAGGCCTGCTGCAGTAAGTGAACCATCTTTCTCTAAATATTATTTATAGTTTCTTTCCAGCAACACCTTCATTTTCTTGCATTGATTTAAACCTGGTCATATATTTA
>TRINITY_DN20847_c0_g1_i3_1
CGTTTTAGCGGTGCCAAGATATACCCTGGAAAGGGTATTAGATTTGTCCGTGCAGATTCTCAGGTTTTCCTTTTTGCTAACTCAAAATGCAAGCGATATTTCCACAACCGTCTGAGGCCTGCCAAGCTTACCTGGACAGCAATGTATAGGAAGCAGCATAAAAAGGATATTCATGCTGAAGCTGTGAAGAAGAGACGTCGAACAACAAAGAAGCCGTATTCCAGGTCTATTGTTGGTGCTACTTTGGAAGTGATCCAGAAAAAAAGAACCGAGAAGGCTGAGGTTCGAGATGCTGCGAGGGAAGCTGCTTTACGTGAAATCAAGGAGAGGATAAAGAAGACCAAGGATGAGAAGAAAGCCAAGAAAGTCGAGTTGATGGCTAAAACCCAGAAGACCCAGTCAAAGGGCAGCGGCATGCCCAGGGCTCCGAAAGGACCAAAGCTGGGTGGTGGCGGTGGGAAGCGTTGAGATCATACCGCGGCTGCTGTAGCATTTCACCGTAACTTTCTTTGAATTCTAAGCTGTTTTTGAGTTTCGTTTCCCTTGGTTGTTTAGTGAAACACTGTGCCAGGCGCTATGGATGTGCATTTTGTCATTTATAGCAAACTGCAGGTATCAAGCACTATATTTTTCTCATGTGTAGCAGATTATCTTGTTAATGTCAACTAAGCCATCTAGATTGGTTTTTCTACAGAATGTTCC
>TRINITY_DN20872_c0_g1_i2_1
GGCATGGTCGCTCCTGAGGCTAGCCAGGAGGGTCGCCACCGGCGGCGGCGGCGGCACCCCCACTCGCATACTCCTCCACCGGCCTCTAATCCCGTCTCCTCTTCCCTCTCGGCGCTCAACGTGCAGTCTCCCTCTGGCCCTTTCGCCTCACTGGTTCGCTTTCTCCTCTTCGAGCTCGCCACCCGCTCACCCCCACATTCCCCTCGACGACGATCTGCGGAATCCCCTCCTCCCAGCCGGGTGTCAGTCCTTGCTCGATACCAGCGACTTCGAGGACGCGCCCGGCGGGTTCACCAGCTCGGATGGCGCGGCGGAGCTCTCCGACGTCCTGCAGCTCATATCGAGGGTCAGGGGGGAGTGTTCCTCTAAGGAAGAGGCGCTGAGTCTCCTTAGGGGTTCCGAGATCGAACTCAACGGAGATACGCTATCGTCGGTGATATGTGAGCTGAGGGGTGACTGGAAGTCGGCAATCCTGGCTTTCCATTGGGGGGAAGAATGCCTCTCGAGTTGCGCGAGGGCGTGGCATCTGATGATATGGGTGCTGGCTAGGAATGGTAAATTCAATATCGCATGGCTTCTTGTGCGCCAGATGTCCGGGTTGAAGATCCTCACCCAGAGTCCCTTTACGATCTTGATGGAGAGGTATGCTGCTGCAAACAAACCTAATGATGCAATAAAAACCTTTGATGTTATGGAGATGTTTAAGATAACAGCAAATTCTTCCACATTTTATTCACTTCTTCGTGCCTTATGCAAGCATAAAAATGTTGAAGAGGCTGAACAGTTGCTTCTTTCAAGACGAAAGTTCTTCCCACTAGAAATAGAAGGTTTCAACATAATTTTGGATGGGTGGTGTAATATCATCATTGATGTGGTGGAAGCAAAAAGATTATGGAGAGAAATGTCGAACTGCTGCATCAGCCCGGATGGTACTTCCTATGCCAATATGATCTGCTGTTTCTCAAAGGTCGGGAACCTTTTTGATTCCACGAGACTTTACGATGAGATGAAGAAAAGAGGTTTTGTTCCTGGCCTTTCTGTCTACAATGCTCTAATTTATGTGTTAACTAGAGAAAACTGTGTAAAGGAAGCAAAGAAGCTTTTTGATAGAATAGAAGATGCAGGACTCAGAGCAAATGAGGACACGTACAAATCTATCATATATCCGTTGTGTGAAGCCCACAAAGTGCAGGAAGCACGAGATATGCTGGAGGATATGATCAGGAAGGGGCTCACTCCGACAATCAAAACTTACCATGCATTTGCAAAGATAGAGGATATAGATGGAACTCTGAATTTGATTAAAAGAATGAATGATGATGGCTGTGGGCCCAACAGTTATACCTTCCTTGTCATTTTAGAGAAATTTTTCAAATTGGACCAAGCTGGAAATGCATTACGAATCTGGAAGGAAATGAGGACTTACAATATATACCCCCATTGCACACATTATGCTTCTCTAATACAGGGGTTAGCATCATGTGGTTGGATCCCGAAAGCTTTTGAATTTTACAATGAAATGAAATCTGGAGGATTTCATGACGCTAATGTTGAGAAGCTCATCAAGGATATATTAGCTAGGAGTAAGAATAGTAAGCATTGGGGAAGAAAAGAAAGATACAAAGGGCACCATGTGAAAGTGAGCTGAAAATTCTCAAGCAATTACATACCCAAGTGTTTCCTCATGGAATAAACCAAGGAAGATACCTGTAACCATGACGTTCAGACAACATGCAGATAGTAAGTCTCAGGTACTTAAAGACATGCAGTAGCATCGAGAAAGAGAGCGAGGGACTAGAAACATGAAGCATGCCAGAAGAAGAAATCAGGGTGTAAGCACCCGTGGAGCCCTGATTCACCATGGACAGTGTCTGAACATGGAAATTAGAGCCCCAGATGGAAATATGTACAATATCAAGAACGAGAAGCAGAGCCGTGGATTTCTTATTGCAACTCTGCTCGCCTCACGTTCTAACGTCAAAAGATGGAAGCGAGAGACATGCCATGAATCCTACATTTGCAAGCGAGTTGACATTGGAAGTCCATTTGATGATCAGTTTCAGATTATGTAGCTCTTATTTGATAACCGCAGTTGTTGTAATGAGCATTAGAAATTCTGGCATCTAATACATCGTTCACACACACACTGGAAG
>TRINITY_DN20881_c0_g1_i4_1
GGAGAGGTGAGCGCCGCCTTCCCGCCGCCGCCTTTGATCGATCTCTGTGTTTTGCTCCTTGCCAGCCATGGCGGTCTGGGATTTTTCTATCTTAATCTTCGGTTGTTGTTTGCGTTCTTCTTGTGTGGCAGAAGGGAGGAGGCAAGGGGGACGACGCGGAGAAGAAGGTGGCGGCGACGCCGGAGAAGAAGGTCGAGGGCGGGGAGAAGAAGAAGAAGGACGAGGGGGGCGACAAGAAGAAGGATGACGGCACCATCACCGTCGTCCTCAACCTTGATATGCATTGCGAGGGCTGCGCCAGGAAGGTCCGCCACTGCGTCAGGGGATTCGAAGGGGTGGAATCGGTGTCGACGGACTGCGCCAAGAGCACGGTGACGGTGGTGGGGAAGATGGATCCTTGGAAGCTTTGCGAGCTGGTGGAGAGCAAGGCCCACAAGAAGGTGGTCCTTGTCTCCCCCACGAACCTCCCCAAGAAGAGCGCCGACGATAAGAAGGGCGCAGGCGACGACAAGAAGGGCGCTGGCGATGAGAAGAAGGGCGGCGGCGACAAGGGCCAGAAGAAAGGCGGCGACGAGAAGAAACCTAATAAGGAGGTATTGTACGCATCGCATCATGAAAACCAGGATTTGGTTGCATCATCCGTGAAAATTAGTCCTTTTTTTGTTGCTAAACTGCGGATTTCCATTTGAAACAGCCCGTGACGACGACGGTGGCGCTGAAGATTCGGCTGCACTGCGAAGGCTGCATCCAACGGATTCGGAAGACTATCACCAAGATCAAAGGTAAGTCTTCTGATTCGGATTTTATTTCTCCAACTGTGTGTGACCAATCCAGGGAACAACTTTGCCATTTATTCTTGGCCACTTCCGGTGAGTCAGGGTTGATCTCCGTTGGAATCCGAGGGTTTCAATCAATGTTCTTCCCGTGAACTGCAGTCGTAGCAGTAGTACGAGTGCCATCGGAAAAAGCCGATGGCGGCTTTATGAGGGGTCTTCATTGCGACAGTACGGCAAACCAAACCAGGGAGGGTCGGCCCCGCGCACCTGGGGTCGCTCTTCTTTCCTTCCTCCACCTCCTCCCTTCCCCGATGGTCCAAAATTAGCGATTTTGCTAGAGATCCTCTTCCAGCCCAGCGAGCCAGAAGCTTGGCCGCCATGGCAGCACATAACAATAATAGTCTGTGCGCCTGTAAAGGCTGCTGCAACTTCACCCTCTTTTATATCTGCCAGAGCTTTTTGAACTTTTTTTAAGTCAGAC
>TRINITY_DN20803_c0_g2_i3_1
CAGCAGCAGCAGCAAGTACAGGTGGCCCCCTTCGTGGCGAAGACGTATCAGATGGTGAGCGATCCCAGGACGGACTCCTTGGTCCGGTGGGGAAGAGATAACAACAGCTTCCTCGTGCTGGAGCCCGTGGAGTTCTCGCGCCGCCTCCTCCCCTTCTACTTCAAGCACAACAACTTCTCCAGCTTCATTCGTCAGCTCAACACCTACGGATTCCGCAAAGTGGACTTCGACAAGTGGGAGTTCGCCCACGAGTGCTTCCTCCGAGGTCAGATCCATCTGCTTCCCAGCATCGTTCGCAGGAAGACGAAGAGCAATATTAACCCCGCCGGCGGCGGCGGCGACAAGGTGGAGGCCGGCGGCGACGAGGAGCAGGTGCTGCTGCTGACGGAGCTGGGGAGGCTGAGGCGGGAGCAGAGGTCCCTGGACGAGGAGCTCCGCACCGTGAGCGAGAGGCTGCAGGCGACGGAGGGGAAGTCCCAGCAGATGCTGGCGTTCCTCGCCAGGGTCGTCGAGGACCCCGGCCTCCTCCCCCGCCTGATGCTGGCCAAGAACGAGCGGCGGCGGCAGCAGCTCACGGAGAAGAGGCGGCGGCTCTTGATACCTCCCCCCTGTTGGCCGTCTCTGGATACCAAGGCGGCGGCTCTTGGTCCTCTGCCCTACTGCGATCCGCCGTCGTCGCCCACGAACGGTGCCAGTGGCCTTTATCCTTTTGGTGGTCTCCTCGCCGTGAACCCGATGGATTACTCAGCGCAAGCCGAACCGGAGAACGCCGCCAGCACAGTCGTCGACGGCGTCCCTCTCACTACGTTCCCGCACTTCGGGGGCATGAACAGTGCCATGGCGGTCGACGGTGCTCCACAGACGCCGTTCCGACCGGCGACGACGACCGCAGAACGGGGGACGAACCGCGCCGTGGCGGGCGGCGCTGCTCATCCCTTCTTCCTGCTCGGCCAAGGGTACTACTAGCTAGCGGCGGCGCTGCTTCGTCCCTAGCTAGCTAGTTCTCCCTGCTCCGGCCGCCGTCGGTACTGTTGCATTTAGGGAATATGCTGCTGGGGATTGGCGTCAGTTTTTTTTTTGTGTAATCACG
>TRINITY_DN20895_c0_g2_i4_1
GGATGGGGAGGGGGATGCGGCGGTCGACCGACGTGGGCAAGCTCGCGGCTTCAATCATCTGCGCGCGTTCGTCCGGCTAGGTTTCGATCACGGATTCAATGTTCTGCTCGTGCTCGACCTACGCAGGTCGTCTCGCGGGCGGTGCTTGCCTCTCCGGTGCGCGGGTTTGGGGGCGAAGCGGCGCGATCTGGCTGCTGGTGGGGTTGGGGAGGCCGATGCAGGGTCTATTTTGGTGCTCCGGCGAAAGGGGGTTCCGGTTGCGGATGGGGAGGGAGGCGGTCTCCGTCAGGAGGCTGGCTCGCTTGGGGTTTGTATCCTTCTGGGGTGTTCGGTTTGTTTCGCCTCGAAGGCTTCGGCAGTACAGGTTCGCTCACGGTGGCGCTCCGTTGGCGAGATGCCGGCTCTCCTCGTGGGCCAAGGAGGGAGTCGTTCCCTAGTCTGGCTCTCAAGTCTGCGATCCCTGGCTGGCCTCCACCCGAGCCCGGGAGTGAGGCCGGATCCAGCTCTAGGTCCCTGCCCAGGCGAGCAGAACTCTATCTCTGCAAATGGCGAGCGTCGTTCTGGAAGGAGTGGTGATGGTTTTTCGCTTTCCCTTTACTCTGGAGCCGTTGCGGTCTCTCTCCGAAGCCCCTGCCGTCGGAGTCTGGCAGGGGTGAAAGGGGGCTACTGCGACTGCTGTGAGATAAGGATAACTGAAGGTGGGTACCCCAAAGGTGCCCAGCGCGGCGGCGGAGTAGCCATCGTCGACCGCAAAGGTATGATTTTGGCTGATTTGAAGGTTATGCACTTGTTTGTGATCTCCTGGGAGGAGGTCTCTAAGGAGGTATGGGAGAGAAATCTTGTCCGGCTGGGCCCTTGGGGCTATGTTTTGGAACTTGTTAGCTGGCAGTCGAGCTGCGTGCTGTCCCTGGTGCGGCCAACGAACAGGAACCAGTCGTTGGTGAAAGGGAGAGGTGCCCGTAGGATGCGGTACATCAAGCATGCTAGGCAAGATATGTCTCGGCAAATCAAGGTCGGTTTCATGGCTGTAGGAAAGTCCTTCCAGGCAATCGGTTTCGATGCAGGTATTTGGTCTGGTGCGGGCGTCGGCGGCGCGTCTGGTGGAGGTATAGCTCCCGGACCGTATCGCCGACACCGGTTTGCTTCCCCGGCGGAGATCGGCGCCGGAAACACTGGGGGCCCCTTTGGGGGTTCCGGAGGTGGAAGCTGGGGGTCGGGCGGGCATTTCAAAATTCAAATGCCCGGCGACCTTTTTAATCCAAACTTTTCAATGATGGTTTCGGAGCGTTGGAGGGCTGAGCCCTATTGGGTCGAATCCCCGACTTCAGGAAAAGTTCTAGTTAAGGCGTGCAGAGCGGAGGCATCTCTTGGCGAAAAAATTCAGGCGCCCAAGGAGGCTTGTAGGCTAGCTATAGTGATAGCTTACGGGGTTTTTTACTGTTCTTTCTGTTTCCTGCCCGAACCGGATCCGGGCTAAGTTTTGTTGTGTTTTAACCGATGTAACCCTGAGGCGGGTTGTAGCCTCCTTATCCTTTCGGTTTTATGCTATGACAGGCTGGTGTCCACCTCCGGACACCACCCTCTTACCAAAAAAAAA
>TRINITY_DN20895_c0_g3_i8_1
CTACTACTACTACTAAGCACTCGTCAGTCAGTCGCCTCACTTCCATCGCCGAGGCGGAGATCCCCACGAGCCTCCTCGTCAAACAAACCCTAGAAGAGAAGGCTACACCTCAGTCCACCCTTCTCCGTCTACCCATCGCTCCTCCTCCCTCCCCCTCGGCAGCCATGGCGCTCTCCCAATCCGGCCTCGTCCTTCGCACCCCCTTCCTCCCCTCCAGAGTCCCCTCCGCCTCTTCCGCCTCCGTTCCGCCGGGGACCCGCCGCTCGACGACCCGATGCTCCGTCGCCGCAGCTCCCGCCGCGGGCGACTGCGCGCTGAGGTGGGTCAAGGCCAGGCAGATCGTCGACAGCCGAGGGAATCCGACGGTGGAGGTCGACCTGCGGACCGGCGACGGCAGGGTGTACCGGTCGGCGGTGCCCAGCGGGGCGTCGACGGGTATCTACGAGGCGCTGGAGCTGAGGGACGGCGACAAGGCGGTCTACGGCGGGAAGGGCGTGCTACAGGCCGTGAGGAACGTCAACGAAGTGCTCGCCACTAAACTGATCGGCGTCGATGTCAGGAACCAAGCTGATGTTGATGCCATCATGCTGGAACTTGATGGAACTCCAAATAAATCAAACCTAGGGGCTAATGCCATTCTTGGAGTATCCTTAAGCGTATGCAGGGCTGGTGCGGGAGCTAAGGGAATTCCTCTATATAAGCACATTCAGGAAATATCTGGAACAAAAGAGCTTGTTATGCCAGTTCCTGCTTTTAATGTGATAAATGGTGGAAGCCATGCTGGTAATAATTTGGCAATGCAGGAATTTATGATCTTGCCAGTTGGTGCAACTTCGTTTGCTGAGGCTCTTCGCATGGGTAGTGAAGTATATCACATTCTAAAGGGAATTATCAAGGCAAAGTATGGACAAGATGCATGCAATGTTGGAGATGAAGGGGGTTTTGCTCCGAATGTCCAAGATAACAGGGAGGGACTGGTCCTGCTTATGGATGCTATAGAGAAGGCAGGCTATACTGGAAAAATCAAGATTGGAATGGATGTTGCAGCTTCTGAATTCTTCACTAAGGATGGGAAATATGATTTGAATTTTAAAAACCAGCCAAATGATGGTGCTCACGTGTACTCAGCAGAGAGCCTATGTGAACTGTATAAAGAATTTATCAATGAGTTCCCCATAGTTTCCATAGAAGATCCCTTTGACCAAGATGACTGGAGCTCATGGTCATCCTTGCAGGCTTCTGTCAACATCCAGTTGGTAGGAGATGACTTGCTAGTCACAAATCCAAAGAGAATAGCTGAAGCTATCAGGAAGCAAGCTTGTGATGCATTGTTGTTGAAGGCAAATATTTGTTTGTCTTTGACCATTCTCATATTTCACTGTTGTTGATAATGACTTTAGATCATGGGCATAAGTTTTGAAGTTAGTTTTATCCTATCTGGGAGTTCAGTCCTTTGGCAACACCCAAACCCTTGTCAATGGTAAGTTTCCAGTCACCCTAGCGGGTGATCAGATGTTCTCTCTCAGGGATGGCATTCCTATGCAAACATATGGAAAGAATCAAATATTATCTGTTGATCATCTCATCATAGGGAAGAGTTATGACCTTCTCACTTGATGAGAATAAAATTGTTAAAGGAAATGAAATAAATTGCTTTTCTATGGGAATCAAATGGCGTATGTTCCAAGCTTATAAGAACACATCACAGATGAACCTTATTGCAGAATGTTTGTGGCTGACGTCATTAGTTCCAGTATTTTGGTGTTGACTCTGTGATGTGCTGCAGGTTAACCAAATTGGCACTGTTACTGAATCCATTCAAGCAGCCCTCGACTCCAAAGCTGCGGGATGGGGCGTGATGGTCAGTCACCGCAGTGGTGAGACAGAGGACAATTTCATTGCTGATCTTTCTGTCGGCCTGGCAAGTGGACAGATCAAAACTGGTGCTCCTTGCCGTAGTGAGCGGTTAGCCAAGTACAATCAGGTAACCATCTCAGCTTCCATGAATCTAGTGCTATTGATAAGAATCAGATGTTTTTTGTTGTTGTACATTCTCCCTTAAAAATATGATGACATGAAAGTCCATCTACACATTTGCCATGTTTAAAGCCATGTCTCCAGCATACATTTGCCGTGTTTTCCAGCTCCATGGTTTCCAGCACATATTTGTGACCACCAATGAGCAGGTGCAGCGGAATGTGGCAAGTAAAACTTCCAAAATATGCACTTCTAATCTCGGTCTTGCCTTCTTTCTTTACCACGCTTTGTCTGCCTGTCTGTAGTGTGTTTTTCCTTCTTCGAATTTGTGACCACCGCCGACATGCACAGCGATGATTGGCGGATCGTTAACGAAGAATTCTCTCTCTTTTTTATTTTATGCATGGACGTTCGATATGACGAGGCTTACTGTTCTGTTGTACTCATCTCCTGTCCATGCAGCTCCTGCGCATCGAGGAGGAACTGGGAGGTGTCAGATATGCTGGCGAAGCCTTCAGATGTCCCTGAGAACACTGGGGGGGGGGGG
>TRINITY_DN20895_c0_g4_i4_1
AAGTGCGGAGTCCACACGCGTACCTCCGTTTTGTTGGATGTGCGTTTGGGAAAAGCTCAAATTTGTGTGGAATCAAGAAACTTGGGCGCACTGCGTGGACTTGCAATCTCGATTGCACTGTTCATTGTTGACTTCTTTCATTGCGGATACGTTGTATGGGTGAATAAGTTTGCTACAGCCATCGTAGAGCCGTTTGCCAGGACTGGGTGGTCGGAAGCTCCGTTGTAACTCAAGTCTGTTGTAACACAACTTCTTTAGGGAGTTTAAGCTCCGAGGCAAGACATGCCTCGGCAAATCAAGGACGGTTTCATAGCTGAAGGAAAGTTTATCCAGGCGAGAGATCTCGATACAGGTCTCTGTGTAGGTGCGGGCGTAGGCGGCGCGTCTAGCGGAGAAGAAGCTCCCGGACCGTCTCGTCGACACCGTTTTGCTTCCCCGGCAGAGGTAGGCGCCGGATATACTGGGGGCCCTTTCGGGGGTCTCAGAGGTGGAAGCT
>TRINITY_DN20837_c0_g1_i9_1
AGTTTCCCCCAAAACTGCCTCCCCCGAGTTCGCGTCCCCCACCCCATCCCACCACGAAATCTTCTGCGCCGCGCCCCACGAAATCTGCTTCCCCTGCTTCCCAAACGTTTGCTCGCAGCAGAGATCATCGGCTCGCGGCGGAGATCATCGGCGTCCTCATATATCTGTTCGCGGTGGAGATCGACATCGGATCGTCCTCGTCTACACCATCTTCTCCGTGCGCCATCGACTCCAAGCGCAACGCCCGCGTCTTCCACGTTCTCGTATGCAAAGACCTCAACCCTCACGCTCCTCATCCTCCACCTCTCTCCTTCTAGCTTATGGCCGGTTTTCATCTGGTTTGGGACCTCACCGACCTGGATCCTACATCCTTCTTCCGGGGTCGAACTGCATGCGCCTTTCCTCTTGTAATAAGTTCGCAAACAGAGATCATCAAATCAATCACAAGACAAGTTCATCAGCACGGTCGGAAAAAACATCGGTTGCTTGCCCGCACATCCACACACATCTCAAGTTTTTTTAGTTCTCATCAATTCGTTTCAGCAAAATTCCATAAGCGTGATTTTGTATAACCACGTTAACTAATCCTTCTTTTATACAATCATTTTCCTCTCTAATCTAGCAGTCCAACCTAAGACCCACTAAGCTGGCAGCCGACGAGAAATATACTGACCTCGGAAAGCATTACAAATTACGTTTGATTCCATAGGGTGCGTTACATGGCGAAACTCTTCAAGAACGTCCAGATTTGCATGAACAACCAGCAAACCGCCAGTACTTAATTGGGTCACAGATTTGTGCCATGTACGGAAACGTCTCTAGACAGAGACCCTCATGAGCCAAGTAATGTTTTCACAGATTTGTGCTACGTACGGAAGCGCGATTTATGTATTTTAGTTTTTTGGTTATGTATGTGTATTATGGAGGCTGTTGGTCTTGTTCTATTGTATTGTTGTAGGTTGCAGCACACATACATTCTCTTTAGCAGAAATTTTTGAATTGCATACATCTAAAGTTGCTGCTTGATATATATAAGATCTTCATATATGTGAATTTTCTGTTTTCATAGTCATCAAAGACCCTAAATCTGAGGGGACCGAATTGTATGTATGTTGCCATTAATTGTATTTCTATCTGTTTTACGTGTAACAGGCCAAGGCACAAGTCTCTCAATTCTTGCTACATCTTATAGCCATCAGAGGCTTCCATTTAGTAATGTTTCAGGTGGTCAACACATACATGTAGAGGAGAGGAGATCTCCTACCCTTGCTACTCAGACAAAGTAAGTTGCTTTTGAGTTATTCTTTAATGCTTCATGAAAATTAGCTATTGGGTCAAGTTCATTTAGAAGCCATGCATATGCGAGAGAAAGAAATGGAAGCAATAGAAAGAGAAATGGAAGCAATAGAAAGAGAGATGCAAGCGCGTATGGAGAGAATGGTGGCACTGTACCTAATGCATTTTTCATATGGCTCGGTTGGAGGTAATAATTCTTCTGGCCAAACATCTCATTCCCAGCTCCCACGTTGATCAGCAAGGCTGCAATGCAGTAGGACTCGAAATTACATCAACTACTGCTCATTCAACAACTTGTTTCTTAGGATGTTCAATTTCTTGTGTTTTTAGGGAGTGAATTAAGATTAAAGGATTGAATGTATTAAAGTTCTATCCTGGACATAATTGTTTCATTTGTCTAAAGTATTTTACTGTGGACAGTTACCATGTAACTGATGTGGAATGCCTGATTGATCTACA
>TRINITY_DN20837_c1_g3_i1_1
TTTTTTCCCGCCAAAACCATATGTATACCCCAAAATCTCGCTTTCATTGTGTGAAACAATTTGGACATTTCTAAAAGCTGGCTAAATAATAAATATTCTGGTGCTCGGCGTTCTTTGAATTTCAAAAAACAAAACAGCCGCCAACACATGCCTTGAAGACCTGTGCAATCAATGGGCTTTCTTTGTATTGACATTACAATTTTTGGAACATTTCTATTGCTGCCGTGAAGAGTATGCTACACCTGCATTACATTCAAAATGACAGAAGATAGTTTCCTCCTGCTGTACATCGATCCCACCATATGGTATTATATCTATGCTTTGCAACCAGAAAAAGGGGGATCCTTTCTTGGATTTTATAACCCATATCACATGGCGGGACATCCTGCAATATCTTTTGTGGTATCCTTTCAAGAGACATTGCCAAGGAAACCCTACCAATGCCTTAAGAAAGCTGCTGAAAAAAAAACCCTACCTTTTCTCACAGCCATCATGGCCTCCCTCCACAGACTCCATGTAGTCGACCTTCCTGCATGCAGGCGTCCTCTCCAGTCGACCGTTGTCCAGGAAAGCCGACTTCCAGTGCGGCACAGACGACAATACTAAGCGTCAATCCTTGCCAGACTCTCTTCGAGAAGTGCAAGCCAAGCAAAAGTTTTAGCGGCAGACCCCTAAGCGCACAAGGTTGGAGGCAATAAATCTTCTGACCAAAATTTTCATTCCCAGCTCCCATCTTGATTAGCAATGCAATTTGACTCAAAAGTACATCAACTAAGGCTCATTCAACAACTTGTTTATTGGGATGTTCAGTTTCTTGTGTTTTTAGGGAGTGAATTAAGATCAAACAATTGATTATATTAAAGTTCTATTTTGGACATAATTATTTCACTTGTTTACTTTTACACTTGTTTATGGAGATGTTGATAGGTAAGTCAAGAAAATTTATAAGGGACATTGTACTGATCATGGTGGAAATGTTTAAAGAATTTTATTGTGGACAT
>TRINITY_DN20837_c1_g4_i1_1
CTCCTCCACAGTCACCACTTCCGCGCTCTCGGAAATAGGCGACACAGCCACCACGTCCGCGCCCCTCCGCCTTCTTCCCCGTCCTCCTCTCCGCCCTCTGAGGGCGGCCAACGTGAACAGCACGATCTGCTCCCTCCGCCACGGCTGACGGCGGCGAACGCGAACAGCACGATCTGCTCCCTCCACGGCTGACGGCGGCGCAAGCAAGCAGCAAGATCTGCAACCTCCACCACGGCTGAGGGCGGCCAACGCGAACAGATCTGCTCCCTCCACGCCTGAGGGCGGCGCAAGCGAACAGATCTGCTCCCCCCATGGCTGAGGGCGGCGCAAACGAGCGGCGGAGGGCGGCACAAGGGAACCCTCCACGTACGGCTGAGAGGCGCAACGCATGAGTAGGAGTCGTGCGCGATCTGTGTTTCTTCGCAGGACTAAGATCAAGTCGCAGCGCCGCATGAGTAGGAGTCGTGCGCGATCTGGGTTTTCGC
>TRINITY_DN20837_c2_g1_i1_1
AAACCGCTCTCCTCCTCTCTCGGCCCAGCGCCTTCTCAGTCTCAAAGCGGTTGACGTAACCATTCTTTCGTCTGCCTTCTTCAAGCATGCACATCGTGGAGTTTTAGCATGGTCGCCTTCAACATGGCACGACGTGCACTGCTACAAAACAGAGCATAGCCGACCCGGTTTGGGTGAACCGTCGGCGGTGGACCGAAGAGATGACGGGTTGGACCGTCGTGGTTGAGGCATAACAAATTCTATTAAAAAGGCGTCGGTTTTAGACCTAGACCCGCCGTTATAGGGATCACCTGCGAAATTTTCACCCATTCCCCCCAAATAACCCGTTCGCGCGCCCCACGAAATCCTTACCCCTTCTGCGCGGGAACGATTTGCCCTAGCCTATTTCCCCAATTTTTTCCCAAAACTGCCTCACGAATATCAGAGTTCGCGTGCCCCCCCC
>TRINITY_DN20802_c1_g1_i1_1
CACATTGGAGAAGTTCTATGGCAAAGACCCACTGGCATCAAATGACTTGTCTCGCATTGTGAACTTCAACCATTTCAGAAGGCTGACGGCTCTCCTGGACGATGACAAGGTTTCTGATAAGATTGTTCATGGAGGACAGAGGGATGAGACATCCTTGTGAGTGACGAAGATATATACTCATGATCCCTCCCAAATGCAGTGTTGTCCAGTTCATTGAGTTAGCACATACCTCTGCCTGCTATAACCATCTTCACACACACTTCACAGAAAGATAGCTCCCACTGTTCTACTTGATGTCCCTCTTGATTCGCTGGTGATGAACGAAGAAATTTTCGGCCCGTTGCTCCCGATCATCGTCGTCGATGATGTCAAAGAAGCCTTTAACATGATCAACTCAAGAACCAGCCCACTCGCTGCATACCTCTTCACCTCAGACAAGAAGCTGGAAGACAAGTTTGTGAGGACCGTCTCGGCCGGGGGGATGTGCATCAACGACACCGCTCTACACTTTGCAAACGCCAGCCTGCCATTCGGAGGGGTGGGGGAGAGTGGGATGGGTGCCTACCATGGCAAGTTCTCATTTGAGACCTTCAGCCACAAGAAGGCGGTCCTCCACCGGAGCTTCCTAGGGGAGGTCCCCGCCCGGTACCCGCCCTACACGCGCAAGAAACAGAGGCTTCTTAGGGCACTGCTGGACGGGGACTTCTTCGGCGTTCTCCTCGCTCTCATTGGATGGGCCCGGTAGCAATGTTGATGGACGACGGCCCATCAAGACATATGGGCCTCTTCTTATGTTAAGGCAGGCTGGGTTGGCCCAGTGATGAGTAATAACGGCCCATATTGACATATGGATCTCTTCTGGTTCTTGATATAAGGAAGACAGGATGGGCCCCATTTGACAAATAAGGACGGCCCATCAAGACATATGGGCCTCTTTTTATGTTAAGGCAGGCTGGGTTGGCCCAGTGATGAATAATAACGGCCCATATTGACATATGGGTCTCTTCTTGTTCTTGATATAAGAGTACAGGATGGGCCCGATTTGACAAATAAGGATGGCCCATCTTGACATGTGGATCTCTTCTTGATGTAAGGAGGGCAGGATTCTTGTTCAGATGCCCATCATTCATGAGATCTGGCAGCTGCTTGGATGTAACCCTGTGACAAACGTG
>TRINITY_DN20801_c0_g1_i8_1
GGTGCATTGCATTTGACGACGGCTCTGCAGCTTATCTTTCCTTCTTTATCTGTCGGCGATCATACACATAACTCATTTTCTCAGAAGCAGCAGCATCAGGAATGGACGTCGGGAAGGTTTGAGTTCTACATTGTGAGGGGATGAATATCTCAGGAAGTAAATGGCAACAATTAAAGATATCGGTCTTGCTGCAGCTATAAATATTTTTTCTGCATTCATATTCCTTATGCTCTTTGCTATACTAAGGCTACAGCCGATTAATGATAGAGTATACTTTCCAAAATGGTATTTCAAAGGGATAAGAAGCACTCCGACATGCTCAGGAGGTTTTGTGGGGAAATTTGTAAATTGTGATTTCAATTCATACTTGAGATTCTTAAGTTGGATGCCTGCAGCACTTAAAATGCCAGAACTTGAGTTGATTGACCATGCAGGGCTTGATTCTGCTGCATATATTCGAATATATCTACTTGGGTTGAAAATATTTTGTCCCTTCATGGTCCTTTCTTTATGCATCCTGGTACCTGTTAATTGGACTGACAAGACCCTTGAACATCTTAAAGATGTCACATTTAGCAACATCGACAAGCTTTCAATATCAAATGTATCACCTGGATCAGAAAGGTTTTGGGCCCATGTGACAATGGCATATATTTTTTCGTTTTGGACATTTTACATGCTGTACAAGGAATATAAGATCATAACATCTATGAGGTTACATTTTCTTGCATCTGAAAAACGCCGTGCAGATCAATTTACGGTACTTGTAAGAAATGTTCCTCCTGATCCAGATGAGTCTATCAACGAGCATGTTGAACATTTCTTTTGTGTGAACCACCCAGATCATTATCTCACTCACCAGCTTGTGTATAATGCAAACGTTCTTGCTAAATTGGTGGATGAAAAGAAAAAAATGCAGAACTGGCTGGACTACTACGAAATTAAACATTCAAAAACTTTGGGAAAAAGGCCAACCACAAAGACAGGGTTTTTAGGACTCTGGGGAGAAAGGGTGGATGCACTTGAGTACTACACTGCAAAACTTGAGGAACTATCTGACATGGAAGCTAAAGAGAGAGAAAGTATAGTCAAGGATCCAAATGCTATAATGCCTGCTGCATTTGTCTCGTTCAAAACCCGCTGGGGGGCTGCTGTGTGCGCTCAAACTCAACAAACAAGTAACCCAACATTGTGGGTAACAGAATGGGCACCTGAACCACGTGATGTGTACTGGCCTAATCTTTCAATTCCATTTGTTAGGCTCACAATCCGGAGGTTGATTATGGCTGTGGCGCTGTTCTTTCTTACATTTTTCTTCATGATACCAATTGCATTTGTCCAGTCTCTTGCAAGCATTGAGGGCATTGAGAAGGTTGCACCATTCCTGAGGCACATAATTGAGATACCATTTATCAAGTCCTTTGTTCAGGGTTTCCTTCCCGGGATTGCGTTAAAAGTCTTCCTTATCCTTCTCCCAACATTACTCATGACCATGTCTAAGATAGAAGGCTTTGTGTCAGTGTCGAAATTGGAGAGGAGAACTGCTGCCAAATACCATCTCTTCATCTTGATTAATGTATTTCTTGTGACCATAATTACTGGAACAGCATTTGATCAGCTGAAAAGTTTCATGAAGCAATCTGCCACCGACATTCCAAGAACAGTTGGTGTGGCCATCCCTTTAAAAGCGACATTTTTCATTACTTACGTTATGGTCGATGGTTGGGCAGGAATTGCTGCAGAAATTCTGAGAGTGAAGCCTCTGGTTATGTTCCATTTAAAGAATACATTTCTAGTTAAAACTGAGCAAGACAGAGACCAGGCAATGGATCCTGGTAGCTTGGAATTTGCTTCATCTGAACCTCGAATTCAGTTCTATTTCTTGCTCGGATTTGTTTATGCAGTTGTCACACCTATCCTTCTTCCTTTCATTGTTGTCTTCTTTGGTTTCGCATTTGCCATTTTCCGTCATCAGATCATAAACGTCTACAACCAAGGCTATGAGAGTGGTGCAGCATTCTGGCCAGATGTGCACGGACGCATAATTTCTGCAATGATAATTTCTCAATTCTTGCTTATGGGATTAATGGCTTCGAAACGTGCTGCCTACTCTACACCATTAATCCTTGCCCTTCCAGTATTAACTATATGGTTCCACTCATTGTGCAAAAGTCGATTTGAACCAGCATTTGTGAAACTCTCATTACAGGATGCAATGGTGAAGGATACACTAGAACGTGCTACAGATCCAGCTTTTGATTTGAAGGCCTACCTCCGGGGAGCATACATTCATCCAGTCTTCAAGGACGATGACATTGATCGGCATGTTGCCATAGATGAGGAAGAGAACAATCCTCTAGTACGAACCAAGCGAGGTCCTCTAAAGAGTTCTTCTGGGCGAAGCAAGTACAGTTCTGAAGCTGGCTCAAACCATGAGTTGTGAGGAAAAGAAATGAGTAGACAACAGCGGGTTGAGGACAAAGTGAAAACAGTTGGGAAGCTAGATATTTGACTGAATTGAGAGTGAAGCATCGTGAAATTCTAATGTCAAATGTGTCTTGGTAGCAGGTGGATCTCATTCGTTTGTCACTAATCCTTGTAATAATGTCTACTGGCATGGTCAACTAGCAACATGCCCATGAAGCCCTTATTGGAGAAAACTCATTGTGGCATGGACCTCTGGCACCAGAATGTTAAAGAACATAATGGTATGTCTGCAAGTTGGTTGCTCTAGCTCCTTGTATGTGAAACCTTGAATCCAACTTTGA
>TRINITY_DN20810_c1_g1_i6_1
CACCCCACCCCCAGCTCCATCACCTTCCACCCAGTCGCGCTTCCAGGGGAGGAGGAGCCGATCAGCCCCGACATCTCCAGCTTCGGCTGCTGCTTCTCCCATCTCCCCCAACCGGCAGCTCCTCCAACCCGATCTCGCCCACCCAAGGCAGCGCTCCAAAGAGGACAGGGAGAGGAGGAGAACGCAGGGAGACCTCTTCCTCCGGCTTCCAAGGCGGCTTCCCGGGATCCCCCACCCGCCTATAGCGCCTGCTGCATCCAGAGCGGGAGTGAGAGAGGGGAACAGCGGCGGCGGCCTCCCTTGGCTCCCACGACACCCCCCTGCGATTCTCCCTCATCGGCCGATCCTCCCATCTCCATTTTTCGTGGCTGCCTCCTTGTGAACCTCTCGGGTTCCTGCTGCATCCGGGAAGAAGGGGAGAGGAAGAGAGAAGGGCCGCCACCTTTGCTTCTCCCTGCGGCGACTGCTTCCGGGCTGCCCTCCTTGTTGCTGCTGCCCCTCTCATCTCCTTTCTCTGGCTGCTGCTGCTGTGCTCCAGAAACCCAAGAAAAAAGAAGAGCCGCCTCCTCCTCTTGCTTCCGGGGCTGCTGCCCTGTTATCCCCATTCTCTTCTACCTCTTGTTCCTGCCCAGTGCCCACTAAGTAGAAGGGTGAGAGAGGGTAACCAGGG
>TRINITY_DN20810_c1_g2_i1_1
AAAAAAAAAGGAGCAAGGCGGCGGCCTCTTCCTCTGGCTTCATCGGCTGCTTCCGAGAAGAAGCCTCCCTTGGCTCCAGTCGGCCACCCTCCTGCTACACGGCCCCATCTTCTTCCTGCCGCCTGCTGCATCTAGAATAGAAGGGGGAGGGGGAGAGCAAAGCCGCCACCACCCTTATCACTTCCTTTGCTACGATTGGTGCTGCTATTCCCATGCCCATTCTTTAATTATCTTCACTGTTGCGCTCCAGTGAGGTAGAAGAGAGGGGTGAGTGGAATCAATGTGAGGGGAGGGGGAGATCTCTACTGCACCGCTACATGTCCCTCTCTC
>TRINITY_DN20811_c0_g1_i3_1
GTAACCCACTAACACGTTGCAAATTAGCTTTTTTTATATGCCTGTGTGGAGGATTCTCTAGCTAAGTTTAGCAATACTATTATTTGTCAGTTGCTTATCGTTTCAAGCATAAATGTCATTAAGAATTTATCCACTTCTTGATTAATCTATTCTTTTAAATTTTTTGTGGTCAACAATTATTTTTTTCTCAGTCAATTCTAAGGCGTTAGGCATATGGTGGTGTTGTTGGTATAGTGCTTGCGTATAATGTAGATGTTTTCCATCATTTGTTTTGCAACACTTGTTTAAGATTTGTTAATGGTCATGTGGAAGGCATTCCCATCCAATTATAACCACTTAACATCGTGGTAGGGCATATGGAACCTCTCATTTATCTAAGCGGATGGACACTTTTTATAAGGGAGCATATTATCTTCTCTTAATCCTATTGCACCAAAAATGGATTGCTACCAGTTATTAGTTCTGAATGTGAAGTTAGAACGGTTGTCTATCAAGGAAGGAAGAATTGGAACTCGGACACGGGTCTCGGTCTGAGTTACACGGGTCTCGGTCTGAGTTTAGACCTGCCCCTATTTTATATTATAAAATGTTAAAAATTTAAATTGGGAAAACATCTTTAAAAATGGAAAATAATTGTATTTTACCCAACACTTATGTAGGATATCTGGTAAATATGTGAATTTTTTTTACCTGCGGAAGGGGGATCTTTGCTGTCCTCAGATGAAGACCCGATGCGGCGGGTGCCTGGCTAAGCAGCGGAGGACCCAATGTAGGGAACGGGTGAGACACCTTAATGTGACAGTGCCACGTCCTTCTCCGGAGGTTCTCAAGACATCCAATGGTATGAGAATATCGGGTGTCGTTTTTGTGGCTGGTGAGGGTGAGGAAGGAGGTAGTGGCTGCTGCAATGGGGAGATAGAGAGCTTGCAGAAATTGCTGCCTGGTTCTTTGATGTCTGAAGATTTGTTTCGAGACCCCCGTCCTTCATTTGCCTGCCCTGGTGGAAACTGGGGGTATTGGTCGTGTGGAGGAAGGTATGGGATCAAACATACCTCTTCCTGTCCTGCTCCTAGTCTTCAAAGACCCGCGTGTGCCAGTGAAGTAGGATGTTGTTGTTCAGGGGGAGGTGAGGGAAGTTGTGGACAATGGGAACTTCCAAGGGAGAAGTTGGCTTTGATCGGCCCGACTCGGGTCGGGGTCGGCCTACTGGCTCGCTTTGGAGGTGGCCGACCCCCGAGTTCTTGAACCTTGAGCGAGTGAAACAACCAAGTTGATCAGTGTGTCATCGATGAAGGCGTGGACAAAGGACTTAAAGTCTACTCTATTATTGATCAAGCGCAGATGGATGGCAGACATTGCTAGAAAGGCGAAGACAGAGACGGGAGCCAAAAAAGGTTTGAATATTTCTGAAGGTTAGGTGGTCCGTGATTTCAAGAGGTCTCTTTGTCTCTTCATCTGGAGTCTTTTTGTCTCGTGTGCTGTGGGTGGGTATTATTGGGCAAGGTAGGGAGGATCGGCGATTCGGGGCGAATCGCTTTTTGGCTGATTCGCCCCGATTCTCCCGAATCGACCCGATTCGGGTCAATTCGCATGCGACTCGGCCAG
>TRINITY_DN20836_c0_g1_i2_1
CGCAGTCGAGCCCCTCCCCTCCAACGCAACTGTACCAGCAGCAGCGGCAGGTGGCGGAAGCCGGCGGCGAGGGGAAGGAGCAAGGGGAAATCTTCTTTCTGGGATCCCCATGGATGACTCGGAGAACCCGTCGTCGACTCCGGGGTCGCCGACCTCAGCGGGGTTCAGCACGGACCGCCTTCCCCCCAACACCAGCCGCACCACTGACTCCTTCTCGGACGACGAAGAGGCCGCCGTCGACCCTCATGTCGTCCCCGACGACGACGACGCCGGCCCGGGCGACGATGACGAAGAGGAAGGGGAGGACCTCTACAACGACAACTACATGGACGATTACCGCCGGATGGGCGAGCAGGACCAGTACGAGTCGATGGGCTTGGACGACTCGATGGAGGACGAGAGGGACCTGGGCCAGATCATGGCTGATCGAAGGGCCGCGGAGGACGAGCTTGCCGCCAGGGACATTCGAACCGGTGCTGGACGGAAGTTACCTCGCATGCTGCACGATCAAGATACTGATGATGATATTAACATCAGGCGACCAAAGAGGCATAGAGCAGATTTCAGGCCTCCTGGGGGGGCAAGGAGTGATGACGATGGTGATGCCATGCAGAGTTCACCAGGAAGATCTCAGCGTGGGCACTCAAGGGATGATGTGCCAATCACTGATCAGACAGATGATGATCCATATGATGATGAATATGATGAAGATGGGGAGATGAGCATGTACCGTGTCCAAGGAACCTTGAGAGAATGGGTCACCAGGGATGAAGTCCGTCGCTTTATTGCCAAGAAGTTCAAGGAGTTCTTGCTGACATATGTGAATCCAAAGAATGAACAAGGAGATTTTGAATGTGTTCGGCTAATCAATGAGATGGTCTTAGCTAATAAGTGCAGCTTGGAGATTGATTACAAGCAATTCATCTACATTCTCCCAAATATTGCTATCTGGCTGGCTGATGCACCTCAGTCAGTCCTTGAGGTGATGGAAGATGTTGCACAGAATGTTGTCTTTGATTTATACAAGAACTACAAGAACATCCATCAAAAAATATATGTACGAATCACTAATTTGCCGGTGTATGATCAAATACGTAATATTAGACAGATCCACCTCAACACCATGATTCGAATTGGAGGGGTTGTCACTCGCCGATCAGGGGTTTTCCCACAGTTGCAGCAGGTGAAGTATGACTGTAGCAAATGTGGGGCAATCCTCGGACCTTTTTTCCAAAATTCATACTCAGAAGTGAAGGTGGGATCTTGCCCCGAGTGCCAGTCAAAAGGCCCATTTACCATCAATGTTGAACAGACAATTTACAGGAATTATCAGAAACTTACGCTCCAAGAGAGTCCTGGAACTGTGCCAGCTGGAAGGCTTCCAAGATATAAGGAAGTGATACTTCTCAACGATCTAATTGACTGTGCTCGTCCAGGAGAAGAAATTGAGGTCACAGGTATCTATACAAACAACTTTGACTTGTCTTTGAACACAAAAAATGGGTTCCCTGTTTTTGCCACGGTTGTTGAAGCAAACTATGTCACCAAGAAACAAGATCTCTTTTCTGCTTATAAGCTGACTGATGAGGACAAGGCAGAAATTGAGAAGTTGGCCAAGGATCCAAGGATTGGTGAACGGATTGTCAAGTCCATAGCACCATCAATCTATGGTCATGAAGACATTAAAACTGCTATTACTCTTGCCATGTTTGGTGGCCAAGAGAAAAATGTTAAAGGGAAGCACCGACTGAGGGGAGATATAAATGTTCTCCTCCTTGGTGATCCAGGCACTGCAAAATCCCAGTTCCTCAAATATGTTGAGAAGACAGGGCAGAGAGCTGTTTACACAACAGGAAAGGGGGCTTCTGCTGTAGGGCTTACTGCTGCTGTGCACAAAGATCCGGTCACAAGAGAGTGGACTCTCGAAGGAGGGGCTCTTGTCTTGGCTGACAGAGGAATTTGTTTGATTGATGAATTTGATAAAATGAATGATCAAGATAGGGTAAGTATTCATGAAGCAATGGAACAACAGAGTATCAGTATATCAAAAGCTGGAATTGTTACATCTCTTCAGGCCAGGTGCAGTGTCATTGCTGCTGCCAATCCAATTGGGGGAAGATATGACTCCTCAAAGACCTTTTCCCAAAATGTGGAGCTGACGGATCCAATTATATCTCGATTTGATGTCCTATGTGTTGTGAAGGATGTTGTTGATCCGGTCACAGATGAAATGCTTGCAAATTTTGTTGTTGAGAGCCACTTCAGATCACAACCCAAAGGAGCTAATCTGGATGAGCATTCAGCTATTAACTCCCAAGAAGATTTGCTGCCCTCTACTAGGCCTGCAGACCCTGATATACTTTCTCAAGACATGCTCAAGAAGTACATAACATATGCAAAACTAAACGTGTTCCCCAAACTGCATGATGCGGATTTGGATAAACTTACACATGTCTATGCTGAACTACGGAGAGAATCATCTCATGGGCAAGGAGTTCCTATTGCTGTAAGGCATATTGAATCAATGATAAGAATGTCAGAAGCACATGCCAGAATGCACTTGAGGAATTATGTGTCTCAGGAGGATGTTGACATGGCAATACGTGTTTTGCTAGATTCTTTTATTTCAACTCAGAAGTTTGGTGTCCAAAAAGCTCTACAAAAGAGCTTCAGAAAGTACCTGACGTTCAAGAGGGATCATAATGAGCTTCTCTTGTTTCTTCTGCGCATACTTGTGAAAGATGCCTTGCATTATGAGGAAATTATTTCAGGAACAACTGATGGGCTTACCCATATCGAAGTGAAGGTAGACGATCTACGAAGCAAGGCCCAGGAGCACGAGATCTACGACCTGAGACCATTCTTCGACAGCCACCACTTCAGGGATGGTAATTTTGTGCTGGACGAGGCACACGGTGTCATTAGACATCCACTTGCGAGGTGAACTGTTGATAACATCAACGTGAACGCTCAACATCTCTTCGCTTAGCGGAGAAGCATCCACCGTGGTCAGCTGCATTATGGAAAATGTATCCTTTGCAGTCCAAGCTAAAATGTCCAGGTATGCGGCTGAACTGTGTGCCCTTGGTACGAAACGACGAATCCAATTCACTTGGGTGATCAAAGACGTATCACTACTAATTTGGCAACCTGGAGGTGTCGAAGACAGAGATACTAACTTGCAAAACTGATGTCGGCATATGTTATCTTGGGCTTCTGCCCTGGGATGTTTTAAACCTTCTGTAATGTCTTATGCTTTTACGGTGTTGGTGCTGGACGTTGAACACTGAGTATTTTCAGACGGTACATGAAATGGTG
>TRINITY_DN20853_c0_g1_i1_1
CAACAAATCGTCAAACACTTGACCTTCAACTTCTGGGAATGCTCCTTGTTCTGGATGGAAGAAGCTTGAACTCCTTCAAAGATGGCTTCAACCTGTGTAGCTTCAAGTTGATGGAGGTGATACAGAACATCTTATTGGCTTCAAGGTGTAGGCCTCAAACTTGAGAATTTAATAGTGATTTGATTTAGCATTTTTCAGAAATATGGTCTCCAAGCTTCAGTAGCACCTTCCTCTCTTCCTCTGGTTTCTCGCAAAACTTGCATGTGAAGCCTGTTCCTTCCTTACCCAATTCACAGATCTCATGGCCCTATATGGGTGCAACAAGGAGCATGGGCAAATGTCATTTCTCCACAAAAATCTCCATCTCTGTTGCCACTTTTCTTCCAAAGTAGTTGCTTGTCAGTGGTCCCCACCAAAATATCTTTTGCATGGCTAAAAAGTTACTTTTTGGCACTAAGAGAACCTTCCAGACCTTTTTACAGTGATTGGTTGTGATTTGACCTTGGTCCATGATCAAAGTGGGTCCATCGAACTTAAGTTTCAGAAACCTGTCACATATGTGTCGACACATATTGGATGTAAGTCGACATACAGCTTCTCGGCCTTCACAAATTTTGTGTAAGTGTTGAAGACATGTGTCGACACACATTGGCACTTGTATCGACACACATGGCATTCTTTTCTGTTGTTCTGAAAAGTTTTCAGGTGTGTCGATACACTTTGGCATGTAGGTCGACACACAGTTGGTTGTTTTGTTGTTCTATGAATTCCTCAGGTGTTGACATATTTTGACATGCAAGTCGACACACATAGCAGTCTGTTCTGTTGTTCTGTGAAGTACTCATGTGTGTGTCGACACGCTTGGACATATGGGTCGACACACATGACTGCCTACTTTGTTATCTGATGAAAATACTTAGGTGTGTCTACACACTTTAACGTGTAGGTCGACCCACATAACTGCATATTCTGTTATTGAATGGAATCTTGTCATTTGTCGATACATTCCTGCACATGTGCCGACACACTTGCTCATCCTTTCTGCCATGTTCTTAGCTCTAAGTACATGTGTCGACTTTGGCAAGACTAGTGTCAGCACAACTTACACTTTTATAGATTGGAGCTTTATACAATGTGTACCTGTAATTCACATTAAAAGTCATTAATTTTTATTCAAATATTATGATTCATGTTTGATTTCTTTATGCATGACTTGTGGGGTTAGTCATCATCAAAACCAGGGACACAACACAAGGTTCAAACATTGAGGCCATGTTTGGGATCGGGATACAAACAGTGAGGATAGGGATATACCATCCATTGTACCACTATCTATCCCATTTCTTATCTTATTCTCATTTCTTATTTCTAGTGGTATCAATTTGTGGGAATGATCTATCCCTAGAGATATTCATGTTTTTGGGGATATCTTACATCAACCTATCACCAGGATACCCTCACTAATTTGGTGATACCAAACATAAGTTCGAGGATAAGCCGAGGATATCCCTTCTTATCCTCATACCAAACAGGGCCCTGAGGGTTTTATGGACAAGTATCGTGCAACTCAGTGCCATCGTTCACAGATCAAATTAGTTGGTGTAAAATGTCTCTGCATCTCGTACAGCTAACAAAAACAGCTAAGCTAGTCTTCATGTTTAACTGATGGGCCTGGAAGGACAAATGTGCATTTCTATCCAGCTCGTGAGCTAGTGTGTGTGTGATTTTCCCCCCTTTTTAACGTAGGCCACAAATTATATCTTCTTTTTTCGCAGAATATTTCCGCTTAC
>TRINITY_DN20853_c2_g1_i4_1
TGAGGATATCCTTATTTTTTGGGATATCTCAGACCAACTTATCATAGAGATATCCTTACTAATTTGGTGATACCAAACGTAATTTGGGGATAAGATGAGGATATCCCCTCTTATCCTCGTATCAAACAAGGCTTAAGTGCAAGGGATCGATGTGACTTTACTAGTCTTCAATACACTCTATCTTTTCAAAATATCTTTTTACCTAGAAACTACTTCTACAAGTTAAAGTACATTAAAAAACACATGAGTACACCTATACGCATTAGAATACACTCATAATTAGCACCAAAATATAACGTTACGACTACAACACTAAAATACTAACCATAGCATCAGAATACAACCGTAAGCATAATGTTCTATTCCCGTGTTTATAGGTGTATTCTGGTGCGTATAGATGTAGTCAGGTGTTTATGAATGTATTTTGACTTGAAGAATTGGTTTTTAGATAAAAACTATATTGAAAAGATGGAGTGAGACATTTGTCGCGCTCCTATTGGAGGCTTTTAAAGTTCCATCATCCCTTGCACTTAATTAGAGGATCCCAACTCTAAATTTAAACTGGCCACCGAGTGAAGTACTACTGTGTCTGTGTTGTGAATCTTTTGAGCTCTACTTAGGAGTAAAGCATAGTTTTTACTATTTAAACATGTTTTACTTATTATACTATGAAACATGATCGAACGAACAACACACATACTACTTGTGCTAGTCCATGATGTTGGACGACAACTACGAATGATGGCGATTCAAGTTTTTCCTTTGCAAAAAGATCTACTTGCTATTTGTTGAGATATATCTCATATCAAATGATTTCAAAATAATTCAGTTGATGTAGTTTAAGGTGTATTTCTTTATGAGAAATTTTTGGCCCACATTAAAATTGTGCAAATAACATGGCACACCCATTAGTATAGAAGGCATTTAATACCCCCTTCCACCTCACTTTCTTTTATTAAAATTCTATCCACATCGCACAACTTTAAAGGAGATCATGTCATGTTAATTATGTTCATCTTGCACACCCAATGGTGTGCAACAAGAATTTCTTTTTCTTTAAAACCTAGATTTTGAGAGTGACACATACATAGTTAGGACTATCAGTAGTGGGCTGTGCAGATCTGATAGAAGACCCAACATCATTTAAAAGTTTAATTCTATTCACTTATATGGCTCACTTCACTTGTCCACTGATCACCTAAATTTTTTTAATTAGAAGACCCATCATCATTTAAAGTTTAATTCTATTCACTTATATATGGCTGATCACTTCAGTACTTAATTGTGCACCAACAACAACATTTCAAAGCTGATCACCATCTGATGATTAGATTGCATTATCACCTCTTTTTCTTTCTGTTTTTCTTTAATTTATTCCTTTTAATTGGGTTCGGACAGCATCATGCCTAGCTTGTTCCCAATCTTTCTGGGACAACACCGGGTGGATTTATAGTACGCTCTGGGTAGGGCTGCAACCGGGTCAGTTTCGGAATCGGAACCATCCATACCGATTCCGTTTTTGATAACCAAAATGCAGTTCCGATT
>TRINITY_DN20867_c0_g2_i3_1
CCTTCACCGGCGCCGGCTCGCCGGATCCTGAAAACTTTCTAGTTGCTCAAATTTCCTGCAGGACGGCCATGGCGCTGCCTTCTTCGGAGGATGCGAAGAGTGAAGTCTGCAGGGCTTTCGGTGAACTACGCAGTCGGTTTGTGCGAATTATTTCTCCACTCGAAGATGTCCCGCCTGCAGAAGCGGCAGGGGTTCAGTTTCGCTCCGATCAGTGTGTCTCGTCTTCTTTTCTTCAAGATTTCTGCGTTTTGCTGAGACGCTGCACAAACATGTTGCACTTGATGAAGCTTGACTTCGATCTTATCTTAGAAGAGGGCCAGATTCTTTTGGGAATGCTCATAGAACTGTCCAGAGTGATATTGTCCCTTCAACAAAGGTTGGTCAATGATAGATTGGTCACTGGCGGAGACGAGTGTTCTCTCAAAGAATACATTTCATCAAGTCCATTTCTTTCTACAATTCTTGAGGTATTTGCAGATGAATTGTTGATACATCAAAATCTGAGAGAGTTTCTGGTTATGGCATATGGTATTTCATGTGAGAAGCTGACTTTCCATGTTTCGATTACTTGTGATATTGGTATCATTATGGAGTTGGTCTCAACACATTTTCTAATTTCTTATTGTGAGAAAACAACCTTTAAAGGACTCTCTCATCTGAAGGTTTCTTGTAAGCTGTCGGCCATGGAGAGCCCAAAATTAAGTTTGACTGCAGCCTTGGCATTGCTGAGAACACGTGGACTATCCTCTGCTCCTTACATGCTCCAATCACATGTGATTTTTTTGGTTTCCAAATGTATGGCTGCTAGCAGGGATCTAAATCTGACAGCCATGAACTGTTATTTGACAGCTTTTGAACAATCAGTTGTTCTCTACACTTGTCTCGCATCCCATTTTCCACTGCATCATGATGTTATCGGTGCCAAGCGTCAATCCAGATCTTTTGTTACTGAACATCGTTTGATGAAAAATGGCCTGGGAGTATCATATGATTCCTATGTATGTAAGGATACATCTGATGCAGTTGATCTGCAAAGTCGTAAGTTAGTTGACCACTTGTCTAAAGATTCATCTGTTTTCCTCTGGAAAACCAAGGCAGAGACAATAACCATTTGTTCGACCATTTGTTCGACTTACATTAACGAGAACAAGCATGCCATACAAGAACAATGGAGAGAAGAGATATGCTCAATCCTGAATTTCATAATACAAGGGATTGTGGGAGAGACAGGCAAAGGCCAATTACAGCTGAGTGAAGAAGTAAACTGGCATGAAGTTTATTATGGTGCTGCATTGCTGAACTTAATGGGTTCTTCACTTTTGCAAATTATTATGGGTTTGAGTGAACAGGGCACAAAAACATTAAGGGATTATGATATTTGCAGAGAGTATCTGTTTGTATCAGATATTACTAACCGTTTTGTGGACCATTTTATTGATCAATATGTTGTATGTGACATTTTGGCTGCCTATTCAACAAAATGGCTACAGACAAACCGGATGTTGGCACATATCACAAGCTTGCTATTTTATGCTATTGATAGAAGAATTTTTCCTTTGTGTGAAGGCAGCATTCTTGTGATGATCGCAGTCATGAATCTTCTTGTTTTTAAGGATGGTAATCTAGATGCAGTGAGGACAGTGTGTGGCTGTGTGACAGAAACGTCAAGTTCTCAGCTTCCCGCATCTAAAATCTCAATGGGAACATCCAGACGAAGCTCTAGTATAAGAATTGCATCTAAATTTCAAAAGGCTCGAGCAGGTTTATCACATGAAAGCAGCAGGTGGGATGGGGCGAACTTTCTCAAGTGTGTCGTGAAAGATCATATATCGGACTTGGATGCCCTCACAGACTTTGTTGTTTGTATTCCGGGAAGAGATTATCACACATGGCTAAGGAACAGAGGGAGCTTTAAGAAGAAGTGGGAAAAGAAATGGGCAATTCTAAAGCATCAAAGGAAGACATTAGTTTCAAGGCATCAAAGGAAGATGTTGCGGATGACAGTTTGAAGGCATGTTGAATTCTATGACTCTCCTGTAGTCCAAAATGAAACATTTGAACCAAAGGAACACGCATACGATGCTAAAGGAGTAAACTGTATCTATATTGTAGCCATATGTTGCCGC
>TRINITY_DN20812_c0_g1_i4_1
CTCTCTCTCTTTCCCTCTCTCTCTCGGAAAGGCGACGGGCAGCAATGGAGGTGCAGGCGCAGTATCCATCCACTGCCGCGCCGTTCAACTCCAACTATCCCCCGCGCAAGGCACCGCGCCTCGCCGGCGTTGGCGCTGGCCCCTTCTTCCACATCAACGATGCGGTGGCGCAGCCAACCGGCAACCCCCCTGGCATCTTCGTGCAGCAACAGCAGGCGTACGTCGACGGTGCCGCCGCTGTGTTCAGCGGCGAGCCGGTGAGCGAGCTCACCTGCAACGCATCCGGGTCTCGCAAGCGCCCCTTCCTCGGATGTGGGGTCGCCCACACAAAGCCCCAGATGAACATCCAGCAGATGGCACCACTTGTGATGGCCGCGGCGCCGGCTCCGGGGACTACCTCTTCCGTGCAGGCGTCGGATAACGGGTTCAGGTGCGACGAGTCAGCGGTGGCAACTACCAGCGGACGGTCGGCCGCCGTCGCTCCGATGGTATCCCCGGCGATCTCGGTGCTGACGAAGGAAATCGCCTTGCAGCTTTACCAACAGAACCTCGACGTCGACTCGTTCATTCGCCTCCAGGTATCGTGTATTCTCCCGCACCAGAGTAGGTTCCTGCCAGCGAAAAGATCAATGTTATTGATTTGTGTGCTGATAACCTTCGCAATAATAAAATCTTGATCAGAACGAGAGGATCCGATCGGGGCTGGAGAACGCGCGGGCGCGCCACAACCGAACGCTCCTGTCCGCGATAGAACAGGGCGTGTCGCGGCGCCTCCGGGAGAAGGAGGCAGAGCTTGATTCGGCTACCCACCGCAACACCGAACTCCAGGAGAAGATCCGGCACCTGGTTTCGGAAAATCAGGTCTGGTTCAATATGGCACGGAACAACATGGCCACCGTGTCCAGCCTCCGGGTCACCATAGAGCAGGTCCTCCTCCAAAACAGCGCCGCCGCCCTCGGCGGCCCGTCCCCTCATTCGGAAGGATGCGGGGAGAGCGACTGCCCGGCCCCGGTCTTCCCAGCAGAGGACGCGCAGTCTTGCTGCTACGAAGGGATGCCGGCAGCGGTGGGCGAGCCTGAGCGGGACACGGCGGCGGCGGAGAACTTGAGGGGGCTGCGGGTGCAGAACGCGTGCAGGGTCTGCAGGAAGCGGGAGGTCATGGTGCTGCTGCTGCCGTGCCGTCACCTGTGCCTCTGCAGTCGCTGTGAACCCGGACTCAACGCCTGCCCCGTCTGCAACGCCACCAAGAACTCCAGCCTCCAAGTCTTCATGTGCTGATGGCCGGCCGGCGACTTACCCATCAAGAAATGGACCACCGGCCGTTGGTTCTTTCTGCAAATTTGAAGGTCCAAATGGTGCGCTGATGCATTGGATGTTCGAACCGACGGGAGAAAGGAGCAACCTTGGGGAGCCAAATGTTTGAATTTTGCAGCAAGAGAAAGAAGAGAGTGCTAAGTTTTCGGATGGGTCATTGAAAGCGTATCAGGGTATTGATGATAACCGATAAAAAGATGAGGACCAAATCCTTTTGGGTGATTCAAATGTGATTAGATGTTGTTTTTCAAACTACTAAATGCAAGGAATAGCCTATTTAGACCCTTCTCATTGAAGTTATACCTCTTCTCGTAGATTAACATTAGCTTATTTGCCGCCGCCTCATTTATACTTCATATTTGTATATGCAGTAAATATGGTTCGAATATATGGAAG
>TRINITY_DN20838_c0_g1_i3_1
GTCCATTCTCTACCTCCACCTCTCTCTCTCTCTTGCTCAACTCTGCTCTGTTCTCTCTCTCTCTCCATCATTCCATCTCTTTCTCTACGCTTCTCTCTCTCTCTCTCTCTCTCTCTCTCTCTCTCCACTGTTGCGTCTCAGCCAAGTCCATCTCCATCTGCCCCCCTCTGCGCGCGCGTGCGGGTGTGTGTGAGAGGTGACCGCTGCCGGATGAGGAGCGGAAGGTGATCGAAGAAGGGGAGGGAGGAGGCGGTGGGGCGCTGTCGGACTCATGGCCTTCCACACGCACATGTCGAGCCACGACATGGCGCTGTCGCACTTCGCGGAGCAGCAACACCTGCGCGGGACCTCGGCGGCGCTGAGGCCCATCCTGGGCGACTCGCTGGACCACGCCTCCTCCTCCTCCGACGCCGCCGGGAAGACCCCCCAGCAGCAGCAGCAGCAGGGCGGCGGCTGCGGCGGGGGCCCGGCGTGGCTGAGCAACCCGGGGCTGAGGGCGCAGGGCCAGCACCGGTCCTTCGCGGAAGGCAACTTTCTCCACCTCCAGACCACCTCGGACGCCTCCACGTCCCCCGTCGCCGGCGCCGGGTCCGTGGCGGCGGCGCAGTGGCTTCCGCGCCCGCCGGTCCTCCGGCCGAACCCCCCCAG
>TRINITY_DN20828_c1_g1_i4_1
GCTATTTACACGCCCGATTTTGGTAGTTGGGGGTGGATCCGCTCAAGGGATCTCTCTCTCTCTCTCTCTCTCTCTCTAGACTAGGGGAGGAACACAGAGAGAGAGCAGAGGGAGCAATGGCGGTGGAGCATCCGGCCATGGCCGACCTCGACCGACCCCTCAGCGTCCTCGGCTTCCAGTACGACCTCATCTCCCCCAGCAAGCTCACCGGCCACCTTATCGTCACCAAGACCTGCTGCCAGCCGTTCGGGGTGCTGCACGGTGGGGTGTCGGCGCTGGTGGCGGAGGGCATGGCCAGCATGGGCGCCTACGTCTCCTCCGGCTTCGGCCGCGTCGCCGGCGCCCAGCTCAGCATCAACCATCTCCGCCCCGCCTCCCTCGGCGACTCCGTCGTCGCCGAGGCCACCCCCGTCCACTCCGGCAAGACCATCCAGGTGTGGGAGGTGAATCTGTGGAAGACAGGGAGCTCTTCTTCTTCTTCTTCTTCTTCGGCTGCTGCTGCTGCTGCTGCTTCGTCCTCTTCCAAGGAGGAGGTGGATGAGAAGGAAGACCCCAGGAAGAGGAGGACGCTGGTATCGACGTCCAAGGTCACGCTCGTGTGTATCCGACAGCCCCAAGGCCAGGTCGGGGACGCCTTCGCCCACCTTGTCAAGAAGGTCGCCAAGTTATGAGATGTAACATAATACTTGACACACACACACACACACACACGCCCGTATAATTACATACATACATATACATATATATATATATGTATATGTATATATATGTCTATATGTATGTGTGTATGGAGTATACTATATAAATCCCATGATTACTTGACTGGTTTCTTTGGAAATAACTCACCATTAGGGCTTATGATGTG
>TRINITY_DN20893_c0_g1_i1_1
ACCCAAGCGTCAGTATAAGGCGGCAGGCCGCGGAACTCCGCTACATCCTTCAGGCGCCTAAGCTAAAGATATCCAAGGAGGAAATGGTCACAATTCCATTGATAGGCTCCAGTTTTGACAGATATGCAGGAACATGGAGCGACAAGAACAAGGAACTGGAGAAGAGAAAGAAGGTGGCCACCTCCAACCAGAGTTCTTCCTCTACCAACTACTGGGGTGATTTCATAGAGTGGCGTCCGCCAGCTGACTGGGAGAAGAGCCGGGCGTTCTGGCTCGCTGTGACGTTGTTGTTGGCATTGATCGGAGTTGCTCTGCTCCAAAACTAGAGTTTGTCTTTACTACACACTACACAGAAACTGGAGTGGGCATCATACTTTTATAGGTGATGAACTGTGTGGGTTTTAGCAGACGGCTCGCTGCAAAGGTTTCGTTCCGTCCTGCCAGGTTTTGAAGCACCTTGCAATGTGGGTGAGCTTGTATGTAACAAAATGGGGAAAGTGCAGGCGCAATGCTGTTTTATGAGCATACTCGTTTGCTTGTTGTACATGGCCAAAAGAATGTAATGTTCAAAGACAAATCCATTTACTTGTGATGTGTTAATATAGCCAACCAATATTTGGATT
>TRINITY_DN20863_c0_g2_i3_1
CATTCTCACCAGCATCGGCGAGAAGCTCGAACCCGCCGAGTTCGACGAGTGGATCCGCGAGGTCGACGTCGGAGCTGACGGCAACATCCGCTACGAGGACTTCATCCTCCGCATGGTGGCCAAGTAAAGCCAATCATAGAGGAACGCGCTCGCTGGTGGTGGGTTTCTTCCTTTTTGTTTATTTTATTGATGGTACATCGGTTAATTTCTCCGAGAGACAAAATCCAAATGTGATGTCGTCGCCATCTCATGTGAGGGCAACACGTTCCTGATATCCGTCTCATTGAATTTCTGATATTATGTGCACTGGAAATCCAGCTGTATCAGCGTTTCGTATTTCTTACTTGGTTTGATTGCCACTTATTAGGGAGGGGAAGATTTTGTTTCGGATCCGTGGAATGGGTGTGCTTTGGCCGTTTCTTTTGGGGTTGTATGTTTAAACTGTAATTCTCTCAACATGCGTTTTTCAGTAAGA
>TRINITY_DN20859_c1_g1_i3_1
GCAATCAGCATTATGTGACAGGCATAGTCAGTTGTTTGAGAAACATGAAGCTCCTGGGTCAAGGTCATTTTTTACTGAGATTATGGGCTCGATATCGGATATAAAGTTTGGAAAAGATGGAAAACACATCCTAAGTCGTGATTACATGACTCTGAAGCTCTGGGACATAAACATGTTTTTAGGTTCACGAGTATTTGAGACCAAAGCTATGCGATCTATATGAAAATGAGTCAATCTTTGATAAGTTTGAATGCTGCCAAAGTGGAGATGGACTGAGAGTAGCAACGGGTTCCTACAGGTAACAACTTTTCTTTTATTCTTGACAAATACCTGTATTGCAGAACCTGATGATTACATGGATCTTCCACTCTTTTGCCTATGGCCTGTGGCAATATATTCCGAGTTTTTGGTGGTGTTCCTGGAAGCAGTGAGGCCACTACTTTGGAGGCCAGCAAGACTCCTATGAGGAAAAATGCTCAGAACCACCCTGCAAGGCCAAGAAGGTTCTCTGAGTACTGATCAGTAGTCTGACTCTTGTTGTTAGGAGAGGAAATGAGAGAGAGCACTGGAGTTGATGCTAATGGAAAATTTTCATATGACTTTACAACTAAAGTTGCTCCATCTTCCATGGCATCCGACTGAAAACTCAATTGCCTGTGCTGCCGCAAAGTGCAAACAGCCTGTACATGTATCATGCTTAAGAGTTGGCTGCAGAAAGAATCTGCTTGGTGAAATTACACTTTTGGTCACTCATGACGGGATCTTTTTGCCTGTCCTGCGGCCAAGAACATCGACATAAATGTTTCCCAGCCCACCACCATGCACACATCTTTTTTTTAGATAG
>TRINITY_DN20885_c0_g1_i7_1
CTCTCTCTCTCTCTCTGGTGCCGCAGCTGCCGCTTTTGGTTTTGGGGATCCTCCTCCCTCTCTACATCTTCCGTCCATGGCGCCGTCTTCCCCCGTGCCGGCATTCCCTTCTTCAGATCTCTCCGACAGGGAGGCTGTCCTCAGGAGGCAGAACAGGGGTCCGCAGTTTAAATTCTTGGTGCCCCTCATCTACGCGCCGATTCTCCCGCTCATTCGGATCGCGCTGAGGAGGAACCCGGTGGTCAGGGACAGGCTGTTCTACGGCGTCCTCGCCGGTGCTTTTGCTCACGGAGCTTACCTGGTAACTGACCTATATGACATTGAAAGCAAGTGAATCTTACGGATGGCGTTTCCGTATAAAGGCTATCTTTCCTACCAACTTTCAGCATGACCTATATGGCAAGCATCTGGAGCAATTGAGTCTTAGTCGCCTAAAGAAATTCACTAATTCCAAAAAATACTTAGCTTGATCATGATGGCAGAGAATAGGGGCAGTATTATCCCCTTTTAATTTTTGTCCGTGTGGAATAACAGGTATGCCATTTGGTGGCGTCTCACTAGTGTTGTTACTGTCATACAAATGGGAAAAAATTTCATATTTGGTCTTGCTCATTTTGCTCTCTGGAATGTCACGTACATCCTTGATTTCTTTCAGGGTTTCTTAGAACTGATTTTATGCAAACTCAAAATTGTACATTCACAGAAGTGACCGTATCTCAAAATCACTGTACAT
>TRINITY_DN20834_c0_g2_i1_1
AATTTCCTGCTGCCAACTGCATTCGTCCGTCGGGTCATGCATGGCAGGCAGTGCTCATTTATTGTGCTGCCTCTGTCCAGTCTTCTGCCCACTACTGTTCGCTCTTTCTCGCCACCTTCTGGCCTCCTTATAAATAGCACACGTACCGTATACCCATACATCACACCACCTTCTCCATCTCATTCTCTCAGTAGTATAGTATAAACTAGTGCTGCCTTCTCCAGGAAAGTTTGTAAGATGGCCTCTAAAACTCTGCTCCTGCTGGGGCTCCTCCTGTCGGTCGTCCTCCTCATCTCATCCGTGGTGGCAGCCAGAGACTTGGCGGCCGAAGAAGGAGCAAAAGCGAAGACGGGGGTGAAGTCGAAGGAAA
>TRINITY_DN20823_c3_g3_i1_1
GAGATGGTCTGGGGATCTGCTCGGTCGCCTTGGCCGAGCAGCATCCCCGCGGCATGGCATCGTGGTGCTTGGGCGTCCCCTGCGGCTTGGCGTCGTGGTGCTTGGGCATCCTCCGCTGTTCGTGCGTGGCGTTGGCAACCGGCGGCCGGTGTGTCCTCCCGGTGGGGCTTTGGGAGGCCGGTGCCCCCCCGCGTCCCGATCTGCTTCGGGTGTGGGAGGAGGGGTCACATCCGGTCGAGATGCTTCTCCCTCCGGCGTAGACCTGCGACCCTGGGCTCCGCCCTGGGGGCCTGCTCCGACTCGAGGCAAGGAGCTTGCCCTCCTGTTCCTGCGCTCAAAGCTTGGCAGGGCAAGAGAAATCCTGCTGCGGCCTTTTCCGGAGTGGAAAAGGCAGAGGTTGCCCCGTGGAAGCTTCGCTCCGTGGTGGAGGCTGGCGAACTTCCGGAGGATTTTGTTGCCCGTCGCAGGAGTTGGGGGAGGCAGTCGATTGCGGTGGCGCTGCGGGATGGGGATGTCGATGCTGGTCCCATCAAAAGGAAGTTAATGGAGCTGTCTAATATTGATTGGGAGGTTATTAGAGTTGCGTCCGATCTGTTTTTAGGGGTGGGTTCCTGTGAGGAGGGTGTTTCCATGGCGGTGGATATAGGGTCCTTCAAGGTGTTGGGGGCTTCTCTGGAGATCCGGCGATGGCCTGCGAAGCTTGGTACTTTCCCCCCTTTGCCAGTCAGACGCGCTAAGGTGGCGTTTGAGGGTCTCCCCGTCGGATTGTGCGATGAAGAGGGCTTGTCCTTCGTTACTCGTAAATTTGGGCGGGTTGTTCCTGGTACCCTAGAGTTTATGTCGGATTCGAGGATCGTTGTGCTCGCCTCCATCTTGACTGCGAGCCTCTGCGACATCCCGGCGGCCGTCGTGGTGGGTTTTGGCGGGGAGGATCTGGTGATTCGCTGCTGGGTGCTGCAGGAGGAAGCTTGCGGCGCAGCGCCCCCGTCGTCCCCGTCCCAGCTAGGGTTTCGCAGGCCTCGTTCCGAGGTGGAAGACGACGACGGAGCGGGCTGTTCAATTTTGGGTCGCCCGCCACTCGTTCCGGTTCATGCGAACCGGGCTCAGGCCCTTGCGGGCGTGCGGTCTACCGGCGGCCCGAGGGAGGGGCGCGCTCCGGTCGAACCCGAGGCGGGGCCCGATGACTTATCCGCGCGTGGGGTCGGGTCGGCGGATCCTCTTCTTGCTCCCGAACGGGTCTCGCGCAGATGTCCATCCCCTTCTCTTCGCGATGGTGTCTCGCCGTCGAATCAGACGGAGGCGCCGAGGGTTCGTCCCCCGACGGCGACCACACCTCGAGCGGCCCCTGCTCCTTCTCCCGCTCCTCCGATGCGCCCGGAGCTTGCCTCCTCTCTGGAGGGGAAGATGGCTGCTGAAGCGGGAGCGAGGCGGGCTACTCGGCTGCAACAGTCCCTTTCTTGCGGGAAATGCCTGGCTCGACGCCGAAGGGCCCGAAAGAGGAAGCTAAGCCGGCGATCCAAGCGTGGTCCAGTTGAGACTCCGCCGCCTTTGATGGTGGTTCCGCAGTCTCCCGAGTTCTCCCAGGGTTGCCAGTGTACGGTGGCTGATTCGAGGGGCGGGAATGATCGTGAGATGGGCGCCGTGCGCGATGAGCACGGGATCGGAGCTTCTAGAGATGTCAGTAGTGACGTTGCTGTGGAGGTGGACCAGGTGGCTTGCGGGAGTGAGCAGGGAGCTTGTGTGGCGCTCGGTGGGAGCTCCGACTTCGGCGAGGGGAACGAGGACAATGCCCTTCTTCCTTTTGCACATCTGTCGGAGGACCTATTCCAGGATGCACCTGTCTCCCGCCTTCGGGATGTCCTACCGGAAGTCCAGCAGAAGGCGCAAGCTGATAAGATTCTCGCTCTACCTGCCCCGCCGACAGCGATGGATCTGGTGGAGGAAGCGTATCAAGGGGACAAAGCGTGGCCTATGGACAGTGAAAGTCTGTCTAAGGGAGAAGTGATGGAAATACTGTCTCAAGTCGAAAATTTTATGGAATCACGGGCGATAGAGACAGCCAAGCTGGTTGGAGTTGCCGATAGTGGTGTGGACAAAGGCCTTAAGTCCTCTATGCTCCTCATCAAGCGCAGATGGTTGGCCGGCATTGCTAGGAAGGCTAAGACCGATCTGGAGGGCTGACAGCAGGGTCCTTTTGATGTATCATTTGTTTTTTGCGAATTCAGCGGGTTTCATAGCCTCTCTGTTATGGCTTTGTTTTTAGGTTGGCTGCTTTTCTGGGGGTGGGGTCTCCTGTGCGATGGTGCTGTTTGCTGGTTAGTTTGTGGCTGTTTGTGGGCTTTTATTTGCTCTTTGCTCCCGCATTTTACTCTTGTACTGGGGGAATTTTGGGAGCTTCCCCCTGTTTCTACTTATCTTTTTTATTTTATAATATCAGTGGTACCATCCACTTTTCAAAAAAAAAA
>TRINITY_DN20815_c1_g2_i1_1
ATACTAATAAAGTTGAGTCTGTTTTGATATTTGAATTCTTTTTCTTTCCCCTTTTTCTGTGATTGTGCAGTAATATCATTCACATATTGTGCTATATCGTATCCTTGATTCACAAGTATGTAAGACTTGAAGCTTATAACAGAAAACTGTAAATCCAGTAATGTAGAGTTACTTATTTGTAGACACATGCTTTTGAATCCATAATTAATACTGATCACATTGTAGACACATGTAGAGTACTTATTTGTAGACACATGCTTCAGGAGGGAAGCTCGGTCAGAGGAAGTTGTTACTAATTTTGTGTGTAAT
>TRINITY_DN20839_c0_g2_i1_1
CAGCAGCTTGGTCTTGGCGTCCGGCGACTTGGTCTGCCGTCTCCGGGAGAGGGAGGAGGGTTGCGACGTCGGAGAGCCGGAAGGCCCCCGGATCATTTCATCACCTCAAGGTCGCCCCTTCTCTTCTGTTTCGAGCTCTCAGATCCGTGGGGGTGACAGTGACCTCGCAGCAGATCTAGTTGGAAGAAGGAATTGCTCCATCAGCGGGGGAACGGACATGTCGGCGCTGTTCAACTTCCATTCGTTCCTGACGGTCGTACTCCTGGTCATTTGTACGTGCGCTTATGTCAAGTTGCAGTTCCCAGCCTTGCTGGAGCAGAGAACTGGGTTTCGTGGTTTCTTCTGGAAAGCTGCTAGGATAGGT
>TRINITY_DN20835_c0_g1_i2_1
CTCTCCCCTTCCATGGTGGTTGGCTCCGACACCCTGCCCGGCTGCGCCCAGTTACCTCTTCTTCTTCTTCTTCTTCTTCCCCCAGCTGCCATCCCTCCTCCTCCTCTTCTTTTCTGGGGGTGTTAAGTGGCTGGCAACTCTGTTAGAGAGAGAGAAGCCCCGTCTGAACCGTTTGCTTAATCTGGTGCTCCGGCCGTGGTTTTCTGTTTCCTCCATCGCCGGCGGTTTCTCCGGCTCTGTTTTCCTGGTTTCGGACCACCACCTCCTCATATATATATACACCCAGCTGCCAAACCTCTGCCGTGTTCCTGTTCTTCGTGTTCTTGTACTCGATCCGCTCCCCCTCGATCGCCTTGCAGCTTCTCTTCTTCCTCTCTCAAACATATATATGCATCAGCTGGGTCTCCTAGATCATGTCCCTGATTGATGTCTTCAATCGTCAGTGAGATCCTCCTCTCCGGGTTTATGATAAACTCCACACTCCGCCGCAGGACCCACCTTGTTCAGTCCTTCTCCGTCGTCTTACTCTACTGGTTCTACGTGTTCTCATGAACACTGAAACCCAGAAGAAGGAGCGGTGCATCTGGGTCGTCCTGTAGCCTCTAGTACAATCCACAACATATATATATATATATACCTAGCTAGATCTATATATCTGTGTCTACATATATATACAGATTATATATACATATATGTGATCTTCTGCACGCCGCAGTGATAATATTACCAGGTTTTTTCTCCATTATCTAGCTGCGTGCTAGCTCGTGGCTTTGGTTCCTTCTCTGCAAGAGTACTCCATGGCTTCTTCCAGCGGGAGTCCCGGGGCGTCATCTGGATCCAGCACGCAGCTGACGAACTCCGGGTCCGAAGGGGACGACCTGCAGCACGCGATGGTCGACCAGCGGAAGCGGAAGCGGATGCTGTCGAACAGGGAGTCGGCGCGGCGGTCGCGCCTGCGCAAGCAGAAGCACCTGGACGACCTGACGGCGGAGGTGGCGCAGCTCCGCAGGGAGAACGGCCAGGTCCTCACCAGCTGCAACCTGGTCACCCAGCAGTACCTGGCCGTGGAGTCGGAGAACTCCGTGCTGAGGACGCAGATGGCGGAGCTCGGCAGCCGGCTGCAGTCCCTCGACGAGATCCTGCACCACATGAACGGCGGCGGCGCCTGCACCGGCGGCGGTGGGTTCGCCTTCGAGGACACCCACCCGGCGCCGGAGGCGGCCATTATCGATGGATTCTTCGTGAACCCATGGAGCTTGCCCTCCGGGGGCCAGCCCATCATGGCCTCGGCAGACATGTTGCAGTACTACTACTGATCCAGAAAACGCCATGGGGGGGCTGGTCTGGTTTTGTTCCGGTGTGATGTGTGGTGCCTGTTGCAGGTGATCATCACTCTTATCCAGGTGGTGTTCATGGTTCTTGTCTGGCTGTAGGTGAGAAAAGCATTAGGACCCAGCTGATTTGTTAGCATAAAAAGAGAGCAAATTAAATAGGACTTTGGGGACCATGGATGGGGGCAAAAGTGCTGCTGCTGCTGCTCAAAGCAATTTGGCTACAGGGATTTCTAGCTAGACTTGTGTTGTGTTTGAGTATTCTATATATATTTATACAACTATATGTCCTTTATATTTGTAAGACAGCTACTCTCTCTCTCTCTCTCTCTCTCTCTCTCTCTCTCTCTCTCTCTCTCT
>TRINITY_DN20851_c0_g1_i1_1
CGCTCTAGTGCCCTCTCCTCCGTAGTCGCACACATCCCCTTCGGCTCTCCTTTCTCTTAGCCATCGCAGCCGGCGCTTGACGAGTGGGATCGTTCGTCCGCCGGCGTAGCTCTTCCTCCCCGCAGACCTCAGAGAGCACCACGACGGCCCTGCTCCATGGTTCTGCGGGCGACGACGCTTAGCTCCGCCATCTTCGCCGCCGCCTCCATCCCTTTCGACCCCGACAGTAGTTCCCTTGCCGACGCCTCTATGCACTCCCTCGCCACCAGCCCGCCGCGTCTCCCCTCTGCCGACTGCAGCCAGAGCACGCCGCAGGGGATGTCCATTGCCAGCGGCGACGTCGACCGCCAAAAGCGCCGCCGCGAGGGCGGAGGTCGCGGACGAGATCGAAGAAAGCCCCCGCGGCGCCAGGACAGGTGGGCTGATCGCCACCGAGAAGGGATGCCTCCTGATCGTCACCGAGAAGCGCGACGGCGTCCACATCTTGGGGCGGAGCGTGATCCTCCTCCTCTCCGCCGGGACCGCAGAGCCCACATGCTGTTATCCTGAACCGACGTGAAGTGGCGCCTTCACGGCGCGGCCGTTGTTCTTCAGGGGTCAACACCAAGAGAACCACCTCCTTCTCAA
>TRINITY_DN20851_c0_g4_i1_1
GGGTGGCGGGCAAGGGGCTGGTGGCGAGGGAGTGGATTCCGCAGGCGGAGGCTCTGTGCCACGCCGCCGTGAGGGGCTTCCTGAGCCACTGCGGTTGGAACTCCGTCCTGGAGAGCGTCTGCGCAGGGGTGCCCATCCTGGCGTGGCCCATGATGGCGGAGCAGCGCCTGAACGCGAAGCTGGTGGTGGAGGAGCTCGGCCTCGGCCTCCGGCTGCAGACGTCGGCGGACGGGAGACGCGGCGGGCTGGTGGCGAGGGAGTGCATAGAGGCGTCGGCGAGGGAACTGCTGTCGGGGCCGAAAGGGATGGAGGCGGCGGCAAAGATGGCGGAGCTAAGCGTCGCCGCCCGCAGAACCATGGAGCAGGGCGGGCCATCGTGGTGCTCTCTGGAGGAGATGGTGAAGGAAGTGTGCGGGGAGGTGGAGCTACGCCGGCCGGCGAACGATCCCAGTGGTCAGGCGCCAGCTGCTGCGACGGCCGTAGCTGCTTAGTCGGAAACCTGCTCCATACGGCTCTCGTGCGTTTCAAGTGGTCAACTCTTTTTTTAGCGACGGAAAACTACGTTTCGTCGGTATAGAGGCTTTGTTTTGTTTTTAATTGGCGGAAGAGGCTTTGTTCTTCCATCCTCCACCAGTCTCTTCGTGGTTACTATTACT
>TRINITY_DN20877_c0_g4_i1_1
CAGACGGCTTCGTAGCGTCGCCACGGCTTTCTGCTGCTGGAGAAAGCTGTCGTCCTTGGCCCGAGAACAAGTCGGTCCTGAATGGCCTCCAGCGGAAGGGCTTCCAGTGGGCAGGCTCTCATCGTCCCTGAGAAACTGCTCTGAACCCCGCTGCCTCAACAGGGGGCGCCAGGTCCACGCCCAGGTGGTTGTGAATGGAATTGGTCACCTGGATCTGCTGGAGACGAGGGTTCTGGGGATGTACGTTCTGTGTGGTGGCTTCCACGATGCAAAAGATTTGTTCTTCAGGATGGACAAAGGGGTTGCCTTGCCTTGGAATTGGATGATCAGGGGTTTTGCAATGGCGGGCTGTTTCGAGTCTGCTCTTGTGCTATATTTCAAGATGTTCTTCTGTGGAGTGACACCGGATAGGTACACCTTTCCTTATGTTATCAAGGCCTGCTGTGGGTTGAGGTCACTCGAGCTGGGTAGTTTGATTCATGTGACTGTCAGCTCAATGTGGTTGGCGGTGGATCCCTTTGTCGGAAGCTCTCTCATCAAGATGTACACAGAAAACAACCTCGTTGGTGAAGCAAGGAAGGTATTCGATCATATTACTGACA
>TRINITY_DN20877_c0_g6_i1_1
CTTTGTACGGTTCGTCTGGTGTTTGGGCTGGTTTAGTTTATTTCCGGTCCGGTTCGTCACTTGAGATTCTCACTTTGCAGCCACACCCACCGTTTTGTCCAGAAGCCCGTAACCCGCCGTTGACCTCCGGAATCCCTGCCCAAACTCCCGTAACCCGCACCCTTCCTCTCGTAAACCCACTTCAACACCATGTGCTGGGTTGGCGACCAGCCTCCCTGCTTCTGCAGTTCCTCGTCGCCGGGGGGAAGTAGGGAGAGCTGAAGCCTTTCTTCTGCTGCTCGCCGCCTCCTCCTTCCTCTTCGCTCACGCTGTCGCCCCCCTCCTCAAGGCCTCGACGGTATGGGTTTGATCGAACCCTCTCTACAGTTGTCGCATTCTCTCCATTTCTACTTAGTATGAATCGTCTTCCATGATCTGGGTACGGAGGTTCTTGCTGTGTGGTTTGGGCTCCCTTTCAGAAGCTGGTTCCATAATGTGTGTTTTGTTAATGTGGACTACCCTTGGTTTCACATAAACCAGTGTTTGTTGATACTTGACGGAGATTCTGAAG
>TRINITY_DN20877_c0_g1_i3_1
TCTCACTTAATTTGCACTGCGCAGCCACACCCGCCATTTCTGCCGGAAGCCTGCGACACGCCGTCGACTTCCGAAATCCCCGCCCAAACTCCCGTAACTGGCGCCCGTCGTCTCGAAATCCCACTTTAACACTACGTGCTGGGTCGGCGACCAGCCTCCCTGCTTCTGTAGTTCCGCATCGCTGGGGGAAGTAAGGAGAGATGAAGCCTTTCTTCTGCTGCTCACCGCCTCCTCCTTCCTCTTCACTCACGCTGTTGGCCTCCCTCCTCAAGGCGTCGACCTGTGCGCCGGCGAGGCCCGGGGAAAGTGGCAGACTCCACGAGGAGAGGGAAAAGCTCGTGAGCGAGAAAATGAACCGCGAGCCTTCCCCGCCGATATACCTCAGTCCTTTGGAGAGCAAGAGGAGGAGGAAGAAGAAGTGGAACCGAAGGAAGAAGATGATCGGGAT
>TRINITY_DN29830_c0_g1_i2_1
CCTCCCGGCACCGGGAAGACCAGCCTCATCGCCGCCATGGCCAACTACCTGGAATTCGACGTCTACGACCTGGAGCTCTCGGCCGTGACCTGCAACTCCCAGCTCCGGCGGCTCCTGGTCGAGACCCGCCGGCGGTCGCTGATAGTGATCGAGGACATCGACCGCTCCATCAGCGCCATCACAGGCCACAGCAACGGCAACGGCAACTGCAGGACGAGAGGCGGGAGGACAATGAACGAAGACGGCTGGTGTGGCGGCGGCAGCGGCGATGGCAACTGCAGTCACTGGTTCGGGGACGCCGCCGTGGAGGGCGGCGCCGATCACGGCGACGCCTGGAGCGGGACCGGTGAGTTATTGAGCCTGTCGGGGATTCTTAACTTCATGGACGGGTTATGGTCTTCCTGTGGGCAGGAGAGGTTAATGGTGGTGACGACGAACCACAAGGAGAGGCTGGACCCGGCGCTGCTGAGGCCCGGCAGGCTGGACGTGCACATCCATCTCTCCTACTGCGGCGTCCCGGCGCTGAGAGCCCTCGCCGCCAACTACCTCTACCCTAAGCCGGCGGCGGACAACGCAGTACTGGAAGAGGAAGAAGGCAAAGGGAGATCACCCGTTTCTTTCGGCGGGATAGCAACAAATGCTCCGTGCCCGGTCAACAGCACCCAAAAGCGTCATGAAGTAGCGGGATCGCAACCAATGCCTCGCGCCCGACCAACGGAAGAGGAAGGTAAAGGGAGATCACCCGCTTCTTCCGGCAGCGGCGGCAATGGCGGCGGCGATGGCGACGGCGAGGGCTCCGGATCACATTACGGAGGCGAGGCGTGGGAGGAGTTGGAGGGCCTGGTTCGGCAGGTGGAGGTGACGCCGGCGACGGTGGCGGAGACTTTCTTGGGCAGCGCCACCCCCACGGCGGCGCGCTCTCAGCTGGCTGAGCTGCTGCGGCAGGAAGCCGCCGCCGGAAACGGCAAGAAAAACCAGGAGGAAGAGCGTTGATATCAACGGCGGCGCCGGCCGGAACCCTGAAGAGATCAGCTTAATTGCTGCATGCTGGCCAAGACGATGGTCGGGGATTACGTTCTTCTACCATTAATCCCCATGCACGAGACGTCGATCGACAAGTTAACGCGCGCGGGCGACATGCTTCTGCATGATCTGCGTGTGTACGTACGTTGTTCCCTCTCCAAGCTAGGGTCATCTTCTCCGACGGGGGGGCTTTAAT
>TRINITY_DN29836_c0_g1_i3_1
GGCCCTCTCCAACCTGACGCTTCTCGGGCAGCGGGTGGACTCCGTCCGCCGCTTCCTCGCCGACTCCCTCGACCGCCACGCCGACATCGGCGGGGACAAGCTGCAGGCCGTCTCCTCCGAGATCGCCTCCGCCGTCCAGCAGATCATCCTAAACGGCGCTGCCCTTCTCACCTTCTCCCGGACCGAGATCCTGCCTCCGCCTCCGCCTCCGCCTCCGCCTCCTGCGCTTGTTATTCCTCGTCCTCAGGCGTTGGGGACGCCCACAGATCGCGATCCGACGGCCGTCGGGGGGTCCAGCTGTAATATGGCTCAGGCGGAGGGGAGGGATCCGATCAGATCCGTGGATCTCTGTTCGGATCCGTCGGAGGAGATGCCGGCGCCTGAAGAGATGAAGGATAGGGGAGAAGAGGATGAGGACGATGGCGGGGACTACGAGATCGTGGAGATGGACGCCGTGGAGCTGCTGGCGGAGCACGTCCACTTCTGTGACATCTGCGGGAAGGGCTTCAAGCGGGACGCCAACCTCAGGATGCATATGAGGGCGCACGGCAACCAATTCAAAACCTTGGAAGCCCTATCGAAGCCCGACCATCGGCTGGAGGCCGCCGGCGCCAGCGACCCCACCGCGCCCGCCTCCAGGAAGAGGAGGTTCTCCTGCCCCTACTTTGGCTGCAACCGGAACCTGACCCACAAGCGGTTTCGGCCGCTCAAGTCTGCGGTCTGCGTGAAGAACCACTTCCGGAGGAGCCACTGCCCGAAGATCTACTCCTGCACGCGGTGCAACAAGAAGAGCTTCTCGGTGCTGGCGGACCTCAAGAGCCACCTGAAGCACTGCGGGCAGTGCCGATGGCGGTGCTCCTGCGGAACGAGCTTCTCGAGGAAGGACAAGCTGTTTGGGCACATAGCGCTGTTCGAGGGGCACGTGCCCGCGTTTTCCGCCGGCGTTGCTGGCGGGGAAGAAGACGAGGTGGAGGAGAAGGTGAAAGGGCTGGAGGAGGAGGGGTTTGAAGAGGAATCCGAGGAAGGAAAAGGCGAAAATAGCGCAAGTAGGCTTCAAGGCCTCGCCAATGGGGACTTGGGTCCCGATTTTTTCGAAGAATTTATGGTGGACGAGTTTGGGACGGTCGGTGTGTCCTCTTGGATCGATTTCTAGAGCTCTTCGCCTGGAACACAGCATCATAACTGGCCCTCTATTTGAACTTTGAGCAAAAGTGTTACGGAAGTTGGGAAGAAATTACAGAAGGTTAGATGAACTCTCTCGTCACTCACTCGTTAATTTTTTATTCTCGGCTGGCGGAGAACATCTGCAAGCATTGTTTGAGGAGGCGAGTACTCATCTAGGAATATTGGGCTGGTTCTTAGCGTTCGAGGGTTTGGTGTCCCTGGCTGCCTGGCATCAAGATCCAGATCATGTTTAGTCTTTCTTGCATATTCTACTAGTCTGTTCTGCAACGGTTTTTTTCTTACCGTACACTTTACCAGAGGGATCCGTTCAGGATTCAGATTGGAACATCTGAGAATTTTCTTCTGATTTTATCAAGCACTTGCTCTGTATCTTGTCTTTGACGTG
>TRINITY_DN29864_c0_g3_i1_1
TTTGCACCAAATCGTTGCCATAAATAGATTGCAGGGTACACCACCTCCACCGAGATGTCCGCTGCTGCCGCCTTCGCCTCCCGGCTCTCCTCCGCTTGCTCCACTTCTTCCCCCTCCGCCGCCGCCGCCGCCTTTGCTTGCCTCGTCCGGGCGCGGCGGCTACCGAGTTCGGCGCTCCGCATCTCTCTGTTGGTCCACCGTCGGCTTGCCAACCCCGTCCGCATGGCGCACAGCGGCGTCGCCCGAGCTGCTCTCGGGCTTACCAAGCCCAATGCCGTCGAGACCCCCAAGATTTCTTTTTCTGCAAAAGAGATTGATTTTGCAGAATGGAAAGGAGATATACTCACTATTGGTGTAACGGAGAAAGATATGTCAAAGGATTCAAACTCTAAATTTGAGAATCCTATCTTAAAAAAGTTGGACGACCAACTCAACGGTTTGTTAGCTGAAGCATCATCGGAGGAGGATTTCAATGGAAAAGCAGGGCAATCAACTATTCTCAGGCTAGCTGGTCTGGGTTTCAAACGTCTAGGTTTACTCGGACTCGGGCAATGCACACCATCCCCCACCACATCTGCATATCGCGGACTAGGTGAGGGCGTTGCTGCAGCAGCAAAGGCCTCACAATCATCCAACGCTGCTGTCCTTATTGCATCCTCTAGCGGGTTCACAACAGAGTCCAAGCTGAACATTTCATACATGATTGTGCTAGGTACTGTACTCGGTGCTCATGAGGATAATAGATTCAAATCGGAATCAAAGAAGGCACAGCTTAATTCTGTTGATATCATCGGTCTGGGGTCTGGTTCAGACTTGGAGCAGAAACTCAAGTATGCAAGTGATGTTTGTTCCGGAGTGATTTTTGGAAGGGAACTCGTAAATGCACCAGCAAATGTTCTTACACCTGGAGTATTGGCAGAGGAGGCTTCAAAAGTTGCAGCAGAATACAGTGATGTTTTTACGGCCAAAATATTGGATGCAGAGCAGTGCAAAGAACTGAAGATGGGCTCTTACTTGGGTGTTGCTGCTGCCTCTGCTAATCCACCACATTTCATCCATCTCTGTTACAAGCCTCCAAGTGGGGAAGCGAAAGTGAAGTTGGCCATAGTAGGCAAGGGATTGACATTCGATAGTGGTGGCTACAACATAAAGACTGGACCTGGCTGTTCAATTGAGTTCATGAAGTTTGACATGGGAGGCTCTGCTGCGGCCTTTGGTGCTGCTAAAGCCATTGGACAAATCAAACCCCCTGGGGTAGAGGTACATTTCATTGTGGCTGCATGTGAGAATATGATCAGTGGCACAGGCATGAGGCCAGGCGACATACTTACAGCTTCAAATGGGAAGACCATTGAGGTGAATAACACAGATGCAGAAGGAAGGTTAACATTAGCAGATGCTCTGGTTTACGCTTGTAATCAGGGTGTTGAGAAGATAGTTGACCTGGCAACACTTACTGGCGCATGTGTAGTTGCACTTGGACCCAATATTGCTGGAGTTTTCACTCCCAGCGATGACCTTGCAAAAGAGGTCGTCACTGCTTCAGAGACCACAGGGGAGAAACTGTGGAGGATGCCACTTGAAGACAGCTACTGGGAGTCTATGAAATCGAGTGTAGCAGATATGGTTAATACAGGAGGTCGGCAAGGGGGTGCCATCACTGCTGCACTCTTCCTGAAGCAGTTCGTCGATGAGAAGGTCCAGTGGATGCATATAGACATGGCAGGCCCAGTCTTCAATGATAAGAAACGTACTGCGACAGGCTTTGGAGTGTCAACCTTGGTGGAATGGGTTCTGAAGAACTCCTCTTAGCGTGCAGCAATACCCTTCTGCTTGCAGTAGAGTGAGACAACGGCTTCGTGGCGTAGCACTTTTTCCGTTAGAATACCAGCTCCTTCAAGTTTGTTTTATTGTCCTTAGGAAGATCTATGGTAGATTTGCGACTGAGGTGCCTCCACTTCTTGGCCAGACGGCTGTGTATCCTCCTCAGTGAACACCACTTTATGTTCTATATATTCTATTCCAACTCCACGATGAGCACGGTTTCTCCGTGGTGGGCTTCTCAACGCCGTCTCCTTCCAGGTGCCTAAATAAGTACAAGCTTGCCTGTAGTTTTCATATTTTGTCCTCGTTGTCTTGAATAAACTAGATGTGATGGAAAGTGCTTGATCACTTGATGTTACAGGTGGAATATTAATGTTATTATTATTATTATTATTATTGTTGCCGTTCTTTTGGCTCCATGATCATTGATCAGGCCCCTTGTTTGGAC
>TRINITY_DN29864_c0_g2_i2_1
TTTCTTGTCCTTGGGAAGATCTATGGTAGATTTGCGACTGAGGTGTCTCCACTTCTTGGCTAGACGGCTTTGTATCCTCCTCCGTGAACACCACTTTATGTCCTATATTCTACTCCAACTCCACGATGGGCATGGTTTCTCCATGGTAAGCTTCTCAACACCGTCTCCTTCCAGGTGCCTAAATAAGTACAAGCTTGCCTGTAGTTTTCATATTTTGACCTCGTTGTCTTGAATAAACTGGATGTGATGTTAAGTGCTTGATCACCTGATGTTATAGGAGGAATATTAATGTTATTTATATTTATATTAATGTTATTGTTATTTTTGCTGCCGAGCTTTTGGCTCCATGATCAGGCCCCTTGTTTGGACATGATTTTTTGGTGAAGCCTGCAATATTGAAATGTGAGTTTGGAGCACTTTGTGAGTGATGCCAGATTATAGTTATAATCAGTTAATCTGATTCCAAAATAGGTTTTGTAAAGGTTTGGATTTTATGGTGTTAAGTTTCTAGTTTAATTTTGAGTGTCTAA
>TRINITY_DN29864_c0_g1_i2_1
CACAGGCATGAGGCCAGGCGACATACTTACAGCTTCAAATGGGAAGACCATTGAGGTGAATAACACAGATGCAGAAGGAAGGTTAACATTAGCAGATGCTCTGGTTTACGCTTGTAATCAGGGTGTTGAGAAGGTAAGCATTTTCAGAAATGTTAGGAATATATTTCAGAGAAAGTCAAAAAACTTTTGAAAAGAAAGTTGAGAGTGCAACACATTATGAATCCTAAACTCACCAGCAACACAATAAAAAAAACAAATATGATGAACTAACGATGAGATTATCTCCTGTGCCCTAAAATCATCACAGATGATGGACAAATCCCATTACAAGTGGTTTCATTGATTCTAACAGAACACACGTAGGACTAATTCTGGATCACAGAGCGAGGCAGCACACACTGCTCACATAAGTCATCATTGCAGCAACCAGAGTCTTGGACATCTTGGACCTAGCACTATGACCATGCTGCCATCATAATCATCCCACATCTTCCTCATAGGCTAGGCTGTGCACGTTCAAGTCAGTTTTTGGGAAGAGCTCA
>TRINITY_DN29824_c1_g1_i4_1
GGCTCCTCCCCGCTGCGTTACTCCCCTTCCTCCCTGGATCCCTATTTCGCCAAGAACAACCTGATCTCGTCTCCGACCTCCACGCTGATCTCGCCGCCCATGTCGCCCCCTTCCGATTCCCCGCCGCTGTCCCCCAACGGGCCCTCGATCCGGCGGTTCTCGCTCCCCGTGGGGTCGTCCTCGTCCATGAACGAGGTGCTGGCTTCGTTCCGGCAGCTCCAGCTGAGCAAGGCCAAGTCCGTGCCGGCCTCCTGGGGGATCCAGGTCGCCGCCGGCCTGGGATCCCCGCGCGGGGTCGGCGTGAGGCCGGGCTTCTGCAGCAGCCTCCCCGCCACACCGATGGGCGGCTGCGGCGGGCTGTTCGAGGACTGGGGGGAGCCGACGGAGAGGGTGGAGTCCGGGAGGGACCTCAGAGCCAAGATCTACGAGAAGCTGAGCAAGGAGATCGGGATGGGGAGGGGCGAGGAGGAGGAGGAGGACGACGGCGGGCTCAGGGGCGGCGCCGCCGCCCCCGACGTCGGCTGGGTGTCGGATCTGCTGAAGTGAGATAACCGGTAAGGCGGTAACGGATACCTTACCGGGCGGATCTGATGGGAGAACTATTCTTCGCCGCCGGAAACGGCGGACAAAGACGGTACATACTGTACATAGCGACTGCGTTCTTCGTGCAAAGTTGGAAGCTTTTTTTAATGGCGGCAGTGGATGGAAGCGCGCGTCCGCCACAGCAAATTTATGATCTTTGTATAGAGGATGTGATTTACTGATCAGGGTTCTTTTTGGTTTCCTTCTCTTGTTACACCTGCAAATCCCATTTCTGATTCCCCCTTTCTCTTTCTCATCTGGGTTCTTCTTCCCTTCCCCTGCTCTGTAGATTCTCTTTGCTCTGTAGATTCTTCTGTGTTTGTGCATGGAAAACTCCCAACTTTGATGTAATATATTCTTCAACGCGATTTGATATTTGCTTGCA
>TRINITY_DN29804_c0_g2_i2_1
CTTACTAGTGCAAGCTTGTTACACTTGGTGAGATGCAGATTTACCAGCTATAACTGCATATCTGACTGTTCTTGTCACTTTAGGTGGATTAAGGTAGGAAAGATTAGCCAAACCTTATTATAGGTCATGTTTAGCCCTCCAAACCTACACGTGGCAAATTTGTGGTGAATGTATTTTGGGGAAATAACAAGAGTAATGGCACCCCACCCTGGATCAAGCCTGAACCACCGACAGCCCTAGACACAGCGAGGCCAGCAAAGTTTGTGTGGTTGGAACCCACGTAGCCCAGATTAGTACCAGTTATGCATGAATGCCCACAATCGGAGTCAAATACAACGACTTGATGTCTCCCACAAAATGCCTATCAAACTCTGCCACCGATGCTTCTTTAAGACAATCAAAGGGATTCTGCCAATCTAATTAGGCCTTGAAGGTCAATCCCATAGAAAAAGAATAGGATAATAATAAAAAATTAATAAAAATGATCTGAATCAAGTTATCAACCCAAATCAGCCTGAATCAGCCAATTTGGCTGTGAATTGACCGATCTTGGTTCATAAGAGTGATCATCACATTGGGCCAAGGGCAATTAGTTGGATCGGCTGCTAACTTGGCTCAACTAATTGGCCGATCTTGGCTCAACTAACTTTCTTTGGATCGGCCAACTTGTTTGATCATCGCATTGGGAACAGACCAGGCAGTTTCCTGGCCTGATCAGATTTTTCCTCCCATGGTCTGTCCCAGTCTGACCCTGGTATGATATGAGTAGGATGAGTCTCTAGGTTGGTAGACCTTGTCTTGTCTTACCAATGAAATTCAGAGTTACAAAGTTGAGACTTGAGACTACACTCAATATAAGTAACACCAAGGGATAATGGGAAAACAGCAAACTTTCTCGTTTTAACATTGAAATTGACAGTTCGAAAATTCAGACAACACTCAATAGAAGTAACACCAAGGGATGATGGGAGAATTAATTGTCCCATTCATATTTTGATAAAGTGCTTTATAGGATGAAGGAGATATGCCAAGTAGTGGTTTCCATGTTTATTGGTGGTTTGGACTGTGATCAGACTATGGCAAGGAACTTCAAACTGTACAGTGAACCATTCATCTTTGCTCCAAAGAAGGCTATTGGTGCTCTCCATTGATTTAATGCACTAACAAACGATGCAGTCTTTTACAGTAACAACTATAAGTTTTCTGTCTCGGGCATTACAAAATGGGTTGCCTGTGTGGTACTTCTGTTTGTCTATGATCATGACCAAGTCTATAAGTACAAGCATAGACGGATCTAGGTAGAAGTCAGTGGGGTCACGTCACCCACTGGATTTTTAAAACCCTGTTAATGTGTCTAAAATTTTTCATTAAGTTGATTTGGTTAGAAATTTTTCTAGAGTGACCCCATTGGACTAGTAGTGTGACCCCATTGGATGAAATTTCTGTGTCCGCCACTATACAAGGCCCTGATGTTGCTAACAGAGAGATACTTCTACTGAGGAAAATGTTGATTTTCTTAAATGAAATTTAGGTGGTCAATTTTAAAGAGCTTTTCTAAAATATTTCTCCTCCGCTTGTACACTGCATTTTACTTATTTTGACCATAAATAATTTTCGCTTGTCAGAGCAATCA
>TRINITY_DN29804_c0_g3_i2_1
CTTAATGGGTCAGGCTGGTTCTAACCCCTCTGCAGTAATAGTTTTAAATTATTCTTTGATCAAATTAGATGATGTTTAAATTGGAAGTTATAATGCTCCAAAACACCAAACACGCCCTCCATCTTAATTGGGCTTTATGGGCCATCGAACCGGCCCACTGCCCATTTGAGAAATATCCTCTACCTTATCTTTTTGCTCCCCGAACAAAAGATCTATACCTCGCCGGCCGCCGCTGCCCCCCTCCGTCCGTGGGAAGACGATGCAAGTCCCCGCTTCCACGCCCGTCCTCCCCCAGACGACTCCTCTCAGGCTCGTGCACTGCCCGCGACCGTTCCTGGGCGTCCTCTGCCTTCGCAGGAGGCCCCGCACTTCTTCCCCTTCTTCACCAGCTCCGTTGCCGGCGATCTGGAGCTTTGTCCGCAAGGGCTGGGTGGTTCCTCCACACTATGCGGCAGTGGTCGGTGGTGCTGATGTTGACGAAGCAGTCTGGGGAGGAGGTGAATCGAGTGAGGAAGAAGAGGAGGACCAGGAGGTGGAGGTGGAGGAAGGAGTTGGATCTGATTTCGTCGAAGTCGGTTACATCAGTAGTGTCCACGGTCTCAGGGGAGAGGTCAGGGTGAAACCCAGCACGGACTTCCCGGAACTCAGATTTGCCGAGCCTGGACGAAGATGGTTGAGAACGTATGTTTATGGGAAAGGACAAGTCCGCGAAGTGGAGCTGATGGGAGGAAGAAGCCACCCTGGGCAGAAGACTTGGATTCTTAGCTTTAGTGGAGTAGATACGGTAGACAAGGCTAAGCAGATTGTTGGTTCCACCATGCTTGTAAAAGAAGATGATAGGCCAGAATTGGATGAAGGTGAATTCTACACATCTGACCTCCTTGGTATGAAGGTTATTCTTAAGGAGACAGGCAAACAAATAGGGACTGTTGTCAATGTTGTTAATTATGGATCAAGTGACCTGTTACACGTCATGCTTAATACCGCCAAGGGAAGTATTGATGGTGGGCCATTGCAACCAAAAGGGGGCTCTTCTGGTCGTCTGGTGTGGATTCCCTTTGTTGAAGCTATTGTTCCTGAAGTTGATATGGGCAATAGAGAAATGTATATCACTCCTCCAAAAGGGCTTCTAGAGTTGAACATGCGTTCCGAT
>TRINITY_DN29880_c0_g2_i1_1
CATTTAAAATGTCAATTTCTTAGGTGAACTCTGGTGTCTTGCCACAAGAAAGATTACAATTTTGTTGTAAATGGTGGAAACTCTGTAAGGTGTCAGCAATGGGATCGTGCTCCTATTCCATAAGATCATTGGCAATCCATTATCTGGCTGTGAGGCTGCCTGCTTCAGATCAATAAGTTTACAAATAAATATATGTCATATGCTAGTAGGGATAAACAACAGGACCATTGAGTGACTTGTCTGTAAGATATAAATTGAAGAGTACCAGAAAGATCTCATCACTAGTCCGCTCAATGAAAGGCTTTT
>TRINITY_DN29880_c0_g1_i5_1
CGAGGGAGGAGGAAGCGGTGGCGAGAGCTCCCGGACCCACGACCAGATCCCACTTGATCTTTGCTGGCCCCTTTCGCGGCGTCGTTGCTCTCCGCCGGGCAATCGGAGCAGCCACCAGTTCCACGTTTTGGGGGGTTTTTTTCTTCCGCTGAGGCTACCAGGGGACGCAGGAGATTTTTCGAAGATTCCAGGTTACATAATTTACGAGATCATCATTTCTGGTCTGCATCCCTATCTACAAAACAAGTATTAGGGAGAAGTGACAATTGTCAATAGGGTCCTATGTGCATGATGGAGCACTGTGATGACCAAATGGTCACTCACAAGGAATCAGAACAGAACTGGAAGATAATTACACACCCACTTTATCAACCCAGGACATCACCCTGGCTTGATCTGAGGGTCTTCTATCTCAGGTTTAGCAACTTTGAGGTAGATGAGTCAACACCTAAGCATCTGACTCTCAGACACATACCTCTTAGCCCTGACACGATCATTGAGGTCAATGGGAAAAGAAGCAGCATTTACTCTGAAGGTGTCTTTTCATTGCTCAGAAGGGATAGAGCTGACAAGGAAATTGAGGAAGCCACATTTGTTAGTACAGATAGCATAATGATGACAGACAGTGTGAGATTTGAGGTGTACAACAAAGATGAACTATTATTTTCTGGGACCTTGGAGTTGTGCAACAGTAATGGTTTTACTGGGGAATCAAAAAATCATTGCAAGAAATGGAACATTAGCTGTCAACAGGAGATGTCAGCAGGCACTAGTTTTTTGAAGGGGAAGCAACACATGGGCCCAGAAGTAAGAGTACCAACTATCGACGTGTATGTTACTGGTTGCTTCTCTGGTAATCCCATCATCTTGACCAAGACTCTTCGTCTTGGTCCTCGGAAGAAGCACCATCCGAAGGCTATGCTGGACTCAATTCCAGAGAATGAGTCAGCTGAATCGAAGAAAGATGAAGTCATGGCTTTTCAGATAGCCAATGAGGTAACAGATGTCCTTGGTTACTACCACTCAGAAAATGACATGGATGACGATGCCAAC
>TRINITY_DN29861_c0_g2_i1_1
AACGCCTCAGAGGCGGCTCGCGGTCATGGAGCTCCGGCTCTTCTCCTGCCTCTCCTTCCTCTGGCCCGAGAAGGACGCCTCCAAGTGCGACGCCTGCGCACACTCCTCCGGCGCCGCCCCTCGGCAGCTGGACTCGTGCTCGTGGGAGAACCTGGCCCCCCTGCTCCACCGGATCAACGACCCCGCCGAGCTCCGGCGCGTCCTCCACTGCCTCGGCGACGTCGACGGCGGCATCGCCGGGCAGATCCAGTTATCCCGCCTGCTCCTCCCTTGCAAGCTTCACAGCTGGGACGAGATCGTCACGGCGGTGCGCACGGCGGGGACGGCATCGTGGGGGACGT
>TRINITY_DN29861_c0_g3_i1_1
CGACGGTGGTGAACCACTACAAGTACCAGGCGTGGCCGGAGTTCAAGGCCAAGTTCCGGCGGAGGGCGTCGGCGTACGTGGTGGACTGGACCAAGGAGGCGAACCCCGGGTCCAGGGACCGGACCCCCGGTCTGGGGTTCTCGGCCGTCGAGCCGCCCGGGTGGGCCGGCCGGTTCTGTGAGGTCGAGGACACGCGGTTGAGGGACGTGGTCCGCAGGTGGTTCAGGCGGGGCTCGGACGGGTCCTCCACGGGGGGTTATCGGATCGAGTGGGAGGAGACCCGATGACCCGATGGGTCTCCGATCTCGGAATTGAGGGCGGGGATAAAGGGGTTCAATTATTTTCTTTCAAAAAACCCAAAAAAAAAATATTTTAGAAATTTTGTTTCTCTTTTTTTAAAAAAGTTGTATAGAAATACAGATGACACCGAATGTACAAGACC
>TRINITY_DN29861_c0_g4_i1_1
CGGGGGACCTGGCGCCGTTGTGGAAGAGGCAGTGGAGCTGGCCGCCAACAGACGGCGAGGGGGGAAGGTGATCGGCGGCTGGTCGCAGGAGGAGGAGGACCTCCCAGTCGGGGAAGAGGACGCCATCGGCGACGGGGAGGGATCTCGCCGGCGATCGCGTTGTCTGACATCTGCATGACCAGTAGATTCCAGGACAGCCGCCAAGCCGGCGAGATGTGCCCGTGGAATCTGTTGCTACTAATGTCGATGTACTCCAAATAGGGGTACACGCCAAAGTGTTCGATCAAATGACCCGTGAGCCGATTCCCATGGATCAGCAGCTTGACCAGCCCCGTGCAGTTCCTCAGGCCAACAGGAACAGGGCCGGTGAAGTCGTTGTCGCCGGCGGTGAAGTACTCGAGGGATCCGCCCCGGCATAGGTCCCGCGGGAGGTCGCCGGAGAGGTGGTTCCCGCTCAGGTAGAGGCCCCCCAAGCCAGTGAGGTTGGCTATCTCCCGGGGGACATGGCCGGAGAGCTGGTTCTCACAGAGCCACAGCCCGGTGAGCCGGCTCAAGTTGCCGACGGACGGAGGGATGGGGCCGCTGAGATCGTTGACACGAAGCACCAGACCGGAGAGGTTCCTCATGTTGCCGACTTTGTAGAACGCCTCCGTCTTCGCCCTCGTCTCCGGCGCCGTCAACGGGGCCTCCTCCCCGCCGGGGCTGGAGGAGAAGGGGTGTCACCGTCGAGAGAGAGAGAGAGA
>TRINITY_DN29877_c1_g1_i3_1
TGCAGGCCCTGGAAACCATATATGCATTTTGAACCTCTGGTTAGTTTTGGTTACTAAAAGCTCCAATTTGTATCCAAAATTTGGTTGTTAGAGAAGGTTTGACTTTTATAACTGCCAAAATCCAACTTTGACCACTCTCAACTTGTGCTTTTCACTGTTGAAAGTGGAACCAGAAGTAGCTTCCAATCCACTTTTCAAAGAATTCTCTTGGTCATGTGTATCTTTCAGACTGTTTGGTTATCAAAGTAGGTCACATCTTCTTTTGATACATTTATCGATGGCAAGCGACTGAATAGTTTTCTATCAACTTTACAGGTCTTCACCACCTAGAATAGAAGGGCCTGGGGGAAGGAAGCTACAACTTCAGTTTACATCAACAATGCCACCTCACCTATTTACAGGAGGAAAAGTAGAGGGAGACCAGGGCACTGCGATCCATGTGGTGTTGCTTGATGCAAATACAGGAATGGTTGTACCATCAGGGCCAGAATCGGTGGCTAAGCTAACTGTTGTTGTTCTAGAAGGTGATTTTAGTGAGGAAACTGAGGAAGACTGGTCTGCTGAACATTTTGAAAGCTTTGAAGTTAAAGAGCGAGAGGGGAAAAGGCCACTTCTCACTGGAGATTTACAGGTCACCTTGAAAGAAGGTGTCGGCACCCTTGGGGAACTTACCTTTACTGACAACTCTAGCTGGATCAGGAGCAGGAAATTCAGACTTGGTGTGAAAGTCACAGCTGGTATTTGCGAAGGCAATCGCATTCGTGAAGCTAAGACAGAAGCTTTTGCTGTCAAAGATCATAGAGGAGAATGTATGTTGGGTTCCACTATTGTAGACACCCTTCTTTTGTTATGAGAATCTTCATTTCTTGAAACAAAATTGTGCACTCAACTGTCTCAGTTGGTCATGATCAGATGGAGATAATTTTTCTTTCTGCAACTGGATCTCTACTAGACATGCATCTCTATTTTATCTACCAGATGCATAGGGCACCACTAACCTCATTCTTTGCTATGGCAGTGTACAAGAAACACTACCCACCTGCATTACATGATGAAGTCTGGAGGTTGGATAGAATAGCGAAAGATGGGGCACTGCACAAGAAGTTGGTCAGTGCACAGATCTTAACGGTTGAAAATTTCTTGCGGCTTCTGGTCAGGGATCAACAGAAGTTGAGGAGTATACTTGGGAGTGGAATGTCCAACAGAATGTGGGAAAACACTGTGGAGCATGCTAAGACTTGTGTACTGAGTGAGAAACTCTATGTATATTACTCTGATGGCACTCGGTGCACCGGTGTTGTTTTCAACCATATTTATGAGCTCAGGGGACTCATCACACATGGGCAATTTCTTTCAGTTGATTCCCTCTCTGACAGCCAGAAGGTGAGACTTCATTCCTTGTTGTCTAGAGAGAGGAAAATTTCTAATTAGCTCTGCAGGATATCTGAAATTTCATTATTATTTGTTAAAGATTGCATTCAGAGACATTACATTTGGCTAACTTCTTGTGCATAATGATTTGCACAGATTTCAGTGGATCTCCTAGTGAAGAGAGCTTATGACAATTGGGATCAGGTTATAGAGTATGATGGACAAGTGCTGCTTAATTCCATGACCAGTGGTGGCAAGAAGAGCCAGCGTTCTCAACCAGCAAAGAGCTACAATACAACTACTGACAACCTCTACTTGCCTGCCAATGACTCACAAAACTACTATGCTTCTGTTCCTCAAGCTCAACTACCAACAGAAAGAGCTCTGAATAATATATCCTCCATGCTGGCTCTTGCAACCCCTCAAATCTCATCTTCTGGTTACCATATTTCAGGAGAATGGTCTAACGCAGGGGATGGGAGAGTCTATGATGACTTCCTATCTGAGGAAGAGATCCGGATGAGAAGCTCGGAGATGCTAGAGCATGATGATATGCAGAACCTGCTTAGGTCATTTGGGATGGGCATTGGTGGAGGCTTTAGCAGCAACAACGAAGCTTGCTACTCTTATCCCGACCCTGCCTTTGATTCCGGGGCTGTTTGCGGATTTGGACAG
>TRINITY_DN29877_c1_g2_i3_1
GAAGGCTGTGGTGGGTTGGCTTAAGCTGAAAGCGGCATTCAGGTGGGGCATCTTTGTTAGGAAAAAAGCGGCAGAGAAGAGAGCTCAGCTGGAGGAGCTGGATTGAGTGAGATCCCATTAGAAGATTGTATACTTTGTTTCAAGCAAACAACAGTTCCAGACTTCGCGATATTTCACTATTTGCTCTCTAGACTTGCTGGAGAACTAACCCTGTGCTTCATGCTTGAGGAACAATCACAACTGCATCTTCCTCACTGAATCCAGATATCTATAAGAAGGGGGAAAAAAGGAGCAGCATCTGGCCGAAAAATGTGAGTACATCCAGAGTTCCCTGCATCTGGTGGATCGGCTCATCACTTGGGCACCCTCTTACATCAAATCTTTCTCTGAGAGAGATGGATTTAGCCTATTGTTTCATGCTTTCTGTGCAGGGATATGTTTGATTAATTTTGTTGTATCTGAACGTAAGTAGAACAACAGGCATAGTGATGGAGCAGGATGGGTGAATCATGTTATTTGTATAATATTGTTT
>TRINITY_DN29891_c0_g1_i2_1
AGCAGGAGGACTTTGGAGCCGGAAACGAGGACACGATGGGGGAGGAAAGGGAGGATGAGGAGGGTGTGGGTGAAGAAGAAGCTGGATTGAAAGAGGAGGAGCAGATTGAGATGTCAGATATAGTTAAGGAGAGGAAAAAGAGAAAGGAGCAGGAGATATTTGTTGGCGGTTTAGACCGTGATGCCACAGAAGAGGATGTGAGGAAGGTTTTTGAGAAGGTTGGGGTCGTGGAGGATGTACGGCTTCACAAGGATTTCAGCACTAATAAGAACAAAGGCTTTGCATTTGTGAAGTTTGCCAACAAGGAGCAGGCCAGCAGGGCAATATCAGAATTGAAAAATCCTATTATACATGGAAAGAGGTGTGGCGTTGCAGCTAGTGAGGATAATGACACCCTCTTCCTTGGAAATATTTGCAACACGTGGACAAAAGAGGCTATCAAGCGGCGGCTGAAGGAATATGGTGTGGAAGGGGTTGATAACATCAAGCTTGTTGAAGATACCCAAAATGAAGGACTAAGTAGAGGTTTTGCATTTTTGGAGTTTTCATGCCATGAATATGCTATGAATGCTTATAAAAGGCTCCAGAAGCCAGATGTTGTTTTTGGCCATGCGGAATGGAGTGCAAAAGTTGCTTTTGCTGAACCATTACGTGAGCCAGATGCAGAAGTTATGGCTCAGGTTAAGTCTGTTTTCGTAGATGGGATGCCACCATACTGGGATGAGGACCGTGTGAAGGAGCATTTTAAAGGGTACGGGGAGATTGAGCGTGTTGTATTGGCTAGGAATATGCCATCTGCAAAGAGGAAGGATTTTGGGTTTGTCAACTTCACGACGCATGAAGCAGCCGTGGCTTGTGTTGGAGCTGCAAATAATACTGAATTGGGTGACGGCAAATCCAAAATGAGGGCAAGAGCAAGGCTTGCAAATCCATTGCCTAAAACGCAGGCTGTGAAAGGTGGAATACGCGGTGGATTCCGAATTGGATACTCTGGTGTTGGCTTTTTCCCAAGGTTTGGAAGAGGATTTGGTAGAGGGAGGAATTCTTTTTCTCGCGCAGGTTTTAACGGTGCTCGGGGTTTTCATCTTCGTGGACGTGGTCGAGGTGGAAGATTTTCTTTCCCGCTTAACAACTTTGAAAGCTCCCGTGTTGACTTCCGCGGTAGGCGGCCTTTTGGAGTTCGAGGGGGACTACGAGGATCATTCAGAGGCACTTACGAGAGAATGGGTGATGAATTTTCACCTAGGCTTGACATTGGCAGGTCTAGGCGTGGGGCATTTGATGGTGGGCATGGTAGGCCCTTCCAGATGAGAAGAGAACCATTTGCATTCGATGGTGAATTTGGTGGCCCATATGATGGTGGACATTTTGCTGAAGATCCTTACTATTATGGGGACATGGGGCATGGTATGAAGAGACCATATTCTTTGATGGAGCATGATTCTAGTTACTTAGAGCCTGGGAGCAGAGTTCGTCCTCGCTATGATCTTGCTGATCCATTTTCTGGTGGTGCTCACTACAGAGATCCTATGGGAAGTGCTGGTGGACTGTATTCGCATGACTATTATGGCTCAGATTATGGAGGCAGTGGGTATACGTCATATAGAGGTGAAGGGTCTGGAGGTGGATACTACTATTAGGAGGTTTCAACTGGCACCTTATCAATATGGACAGTATGTTACTGCACACAGACTACTTCAAGTTTTGAGCAGGCAGTGGATTGGGTTCTTCATCCTTTTTTGTCTGCTCAACAAGCGTTCGGATTTTCGTTTGGAGAACTATGCCTGTTTTTCTTGTTACTGGTTTAGGATGTCTTTCAGGTTCTAGGCTGCTGGGTAGACCATTATATCTGAGACATTCTAGATTATGGTTAACATAGGAGTGAGTAGTTGCCGCTTATTTGCCAGTTCATATAATCTGGTCAGCATGTGATATTGAGGTCAATTTAGAGAGCCAGTCTCTGATTACCTGGTGAATATGAATCTTTCAGGTGGTTCTCAAGCTCTGATATTTTACTACTTCGAACTTGGGAGTACAACTTGGTTGATGTATTTGTTGACAGAGTTTGAGTGTCTAGAACTTAACAGAAATGGATGTTGCAGGAAGGTTGATGTTAATTCTTAATTATTCTCATTTTCCTGGATGATATGAGAGGGATTAATTTGATTTTGCGAAGAAACTATTTTGTTTGATCATTCTATGTTCATTAATTTGGCTATTGTGTTTTGGAATAATGATGTGAGTTTGATGATAGAAGTATTGGAGTTTATGGAATTAATCCTTGCTGCAGGAAGATCAATGCTAACTTTTGACCATTCTCTGTTTGTTGGATGTACAGAAGAGTGTTAATCTGACTTCTTTGAGATTATGAAATGCGATGAGGACACATGATCATGGCTGAGATGGAGTGAAATTAGTGACAAGTTTAAACTTCCTCAAAACAATATCAGTCCATATTGAATCGTCCTCTTGCTGAATATATTTGAAAAACGTCAATCATTTATTGAAGAGATATGAGGCTTGTTCTTCACACTGTTGTGGGTTTTGATTAGGTCGACATTTCCCCGACAGAAGGCATGAATTTGTTTAGTATTTGCTTTCATATGCCAATTAAATTGTAGTCACCAAATTTAGCCTACTATTTGGTGGACAATCGCGGTCGCTAGTTTCTTCATAAGGTATCAGGCAAATTATGTTCTTTGCATTTTGGGGAAAAAATAATGGTGTTGATTGGAGAGAATGTACCTAAGATCAAAGTACTCTTGAGGTCACTGGCGTGTGTGAGGAACTTACATGAAGTCAATAGGTGGGGCTCATCTTTCTTGAGGTTACAACTAGTAGTTCAGGTACCAGTATCTTTTGAACTATCTTGCGCATGTCTAAGCTTACCATAGACCTAATGGAGAATCTACACTGGCTTCATACTTATATTTAGGTGTCAACAGAAGTTTAGCTTGAAAGATGT
>TRINITY_DN29828_c0_g1_i2_1
CTTGGAGAAGTCGCGGCATGCAGAAATATCTATCTTTTCCTCTGGCCGGGCGACTCCGATCGGAAATCCGAGCGGGTTCGCCACCCCAGATTGGTCGGTGAGCCGCAGGAGAGGTGCAGATTCTTCCGTCTTCCGTCTGGTTGGGCGCCGCCGAGTGGATCGGTTAGGGTTTTCTGCTTCGTTTGTCCGCGAATTCGGATCGGGGAAGGTTCCGTCTGGAAGGAGGAGGAGGTAGATGGCGGGGGGTTTCCGGGTCCTGCACCTTGTTCGACCGTTCCTGGCATTCTTGCCCGAGGTCCAGAGCGCCGATCGGAAGGTACCATTCAGAGAGAAGGTGATCTACACCGTGATCTCCCTCTTCATATTCCTGGTGTGCAGCCAGCTCCCCCTGTATGGGATCCACTCGACGACGGGGGCGGATCCTTTTTACTGGATGCGTGTCATCATGGCGTCGAGCCGTGGGACCGTCATGGAACTGGGGATCACCCCAATTGTGACCTCTGGGCTCGTGATGCAGCTCCTTGTTGGGTCCAAGATCATCGAGGTTGATAACAGCGTGCGAGAGGACCGCGCCCTCTTAAATGGCGCACAGAAGCTTCTGGGCATCCTAATTGCTGTTGGTGAGGCTGTTGCTTATGTTCTTTCTGGAATGTATGGAAGTGTGGGCCAGCTTGGTACAGGGAATGCAATACTCATTATTTTGCAGCTTATCTTTGCTGGTATCATTGTCATATGCTTAGATGAGCTTCTTCAGAAAGGATATGGTCTTGGTTCGGGTATATCGTTATTTATTGCCACTAACATATGTGAAAACATAATTTGGAGGGCTTTCAGTCCCACAACGATAAACACTGGGCGAGGTGCTGAATTTGAAGGTGCAGTTATTGCCTTATTCCATCTTCTCATAACCCGAACAGACAAGGTTCGGGCCCTGCGTGAGGCATTTTATCGCCAGAATCTTCCAAACGTGACCAATCTACTGGCGACAGTTTTTGTCTTTCTCATTGTTATCTACTTCCAAGGTTTCCGTGTTGTTCTGCCTGTGAGGTCAAAGAATGCCCGTGGGCAGCAGGGTTCTTATCCAATCAAGCTGTTTTATACATCCAACATGCCTATCATTTTGCAGTCCGCTCTTGTTTCTAATCTTTACTTTATTTCACAGTTACTGTACAGGAGGTACAGTGGAAACTTCTTTGTAAATCTGCTTGGCAAATGGAAGGAATCTGAGTACAGTGGTCAGTCTGTCCCTGTTGGAGGTCTTGCTTACTACATTACAGCGCCATCAAGTTTGGCTGAAATGGCGGCCAGCCCATTCCATGCACTTTTCTATATTGTCTTTATGCTCTCAGCATGTGCACTCTTCTCAAAGACTTGGATAGAGGTATCTGGATCATCAGCAAGAGATGTGGCTAAGCAACTGAAGGAACAACAAATGGTGATGCCAGGCCACCGGGAGTCCAACCTACAGAAGGAACTGAACCGTTACATCCCGACGGCGGCAGCATTTGGCGGCATGTGCATTGGAGCACTGACAGTTCTGGCAGACTTCATGGGTGCTATTGGCTCAGGAACTGGGATCCTACTGGCTGTGACCATCATATATCAATATTTTGAGACATTCGAGAAGGAGAGAGCAAGTGAGCTTGGCTTCTTCGGCTTATGAGATCATCTTCCTACCATCTGAGGCTTTGTCCACAAGCTCTCTTGCGGCAGTTTTGGCAAGCCAAACAGTTTTAGGCTCCCCAATCTCTCAACATCATCCAATAGATCTAATCGCGTAGCTCCTTTTTCTGAATTTCCGTTCAAACAAGGTGGTATCAGAACCTTGGAAGGATGTTCTTGGATACCATCTGCACCCTGCAGGAACCTTGTTCATGTTCTACTTGAGAAGACATTCTCCAAAGGCAAAATATGAGATCACTGGCTAGGAGTTGGCTGATATTTTTTATTCATTAGCTGGGAAATCAGAGCTAGATTTCTGATCCCCAAAATGGAAAAAAAAATGGAGGCACTTTGTCAGGATCGGTAGAAGTATGAGAAGAGTAGGCATGTGTTTGTTCCCATGTACTTAATCTTTGATCCAAGTAGATTTTCCACCTTTGATATTTGCAGACATGTGATGATGACCAGTGGGCTACCAGTTGGGTGGTAACCATTTCTACTGTGTTTCTGTTGTCATTTGTTTGGGACAAAATGCAATGTTATGGTAGTATGGCATCCTCTTGTGGCCCCACTAAAATGCAGATCATCTTATAACCCATTTCTGCACCTCTTTTTGCTTAGAACACTGTTGCTACCTTTGTTCCAGTTGGTC
>TRINITY_DN29828_c0_g2_i1_1
GTTGTTATTCCTTGATGATGTAGTCACTGGTCATCTTGAGTGCTGCTAATAATTTTGGGCCTTTGGAACTTGTTTGAAGTATGCCAGTGATATTCTACTCTTTATGTCCTAAGTCAGTTTTTTTCTTCATACCAAACATAATATGCAAAATGCAAGTGAAACACATGCTCAAATCCGTTGTAGATAAATCTGTGTACATTTTCCAAATGACTTATTGGGGGACTCTAAAACAGCCAGTCTGGATGCCTGGACGCTATGGCAACTTGAGGTCTGGGGAGATGCGATTACTTTACAGTTGCATGCAAGCTTTGACTCTTCTTACCTCAAAGAACTATTTTACAAAGAAACTGTTTCTGGTTTCAAATACCTAGTGAAGCAACATTCAAATTGCGCCAAAGCTCCCCCTGTTTGTTGGAAGGACATTAATATTTGCTATAGTGCTGTCTCAGACTCTCAGTGACACACTCTAATCACTTTTAGTAATGCTCTTTTACATTTAGTGATTCTCGATTGACATAAATCAATATAAAATATAGTATTTAAATATATAGCACACTACCATTGTTTTTAGTAACATATTTTTGTCGTCAAGTAAATGTTCCCTGCATGCCAAATTTCTGAGCTTCAACTTTTGATCAATGACAGTTGAAAT
>TRINITY_DN29882_c0_g1_i3_1
GAGGAAGACGGACAAAACCGGGTGTGATGAGTAAGAACAGGAATGGTGGATGTGAGGAGGCGGCCAGGCCAAGCATGCCGACGTTTGCTGCTTCTCTCCATGACCTCCACTCGTAGGTAGACGGAGGAGACAGGGTTCCAGGTTTCTCCAAACCCTAACTGGAGTGCAGCCTCCCGCTTGGTTGCAGGGCTTCGCATGAAAGGACCTCAATGCTCGGATACATTTCAATTCTCTGATGCGTAAGGGGGCTAAGACTCTGTTCTTGGTCCCCCGTGGATGTGTGCAGTTTTCATGAGGGTTGATAGATACTTGAGGAGGAGAAAATGAATCTTGAACATCTTCGTAGTTCCCATCTAGAGTCGCCACTCCAGTGCTTTGTGGATCAAAGAAGAAACCGCAACAATGCCTTTGCATTCAGACGGGTATCACCCCGTGCTTCCTCTGAACATTCTCATCTATCACAGAATTGGAGGAGACATAGATGGTCTACATTTCCACAGTTTAGTTGGAGCTGTGCTGATTTTGTATGGAGGAATTCGTGCTTACACAGCAGATCAAAAATCAAATGCACACAGGAACCTTTCTCCAGAAGCAAGGAATTGATAAGGTCATTCTTACCTTTGTGGGAGGAAGGCTTACTGCTAATTAGGTGTTCTGTGTTTGTTGCTGTTCTTTCTGCAGCAGGCTTGTTGGTGTGGTACTGCCAGTTCAAAAGCAGAAGTTTTGTTGAGGCACATCTTCTGCCATCTGTTTGTTCAATTTTAAGTGAATATCTTCAAAGGGAGATCAACTTTGGCAAGGTCCGGAGCGTTTCTCCTTTTGGTATTACCTTGCAGTCTTGTTCTGTTGGGCCCCATCAGGAGGAATTTTCTTGTGGGGAGCTGCCCACTGTCAAACTTCGAGTTCGTCCTTTTGCAAGCATGAGAAGAGGGAAGATTGTGATTGATGCTGTTCTTGCTCAGCCAAATATTTTAATTGCACAGAAGGAGGATTTCTCATGGTTGGGGATCCCAACCTCTTCTGGTAGCAGCCTGAAGAGGCATTCTTCATCTGAAGAGGGGATTGATTTCCGCACAAAGACTAGGAGAGTGGCCAGAGAGAAAGCTGCTGCTGATTGGGCTAAAGAAAGGGCTAAGTTAGCCAGGGAGTTTGCAAGATTAGGGTATATTATTCCTCTGAAATATTCAAAGCTTGTGAGTGGTGATGCTGTCAAGGATGTTATTAGTAATTCTTATAAGTTGTCTAGTGCTCGTCCATTCTTTTGCATGAATGAGCATTTACACCGGAGAGATCATCATTCTGTGGATATGGGGATAGAGTATGGCTTGAAACATGCAGAGCTTGAAAAATCATTTGGTATAAAGACACCAAGCAATTCATGGTTTAGGTTTTGGCCAAGAATGGACTCAGACCCTCTAAGACACAGGTTCAAGAAAAAAACTCACAAGAAAATTAGCACAGAAACCCACATTTCTTCTAAGCTAAGAATCCTCAGGCGCAGCGCAGCAGCTGCACTTGCGTATTTCAACTGTTTTGATAGTGACAAGACCAATGAACCATTTGCATTGCCTGTAGCTGGTTCTTCATATCCTGAGTACAGGGAACATGGAGACCATCCATATGTTGTGAAGGATGAAGGGATTAGTAAGACAAATGATACTGGTCTCCTTACAGTAAATGGTAATGGAAAGTGTCAGAAAGGATCAGACCTGCTACATGACAAAGGGGATAAACACCTGGTGAAGGTGCCATTTGAAACTGTTCCTAGTCACTTTGGAAAAGAAGAAAGCTCAAAATCACTGAATAGAGAAAGCAGTTTTGAAGGTGTAGGTGACTTGGGAGGCCAGCATGATGATCAATGCTACCCGAGGAGTGGATCAATAGATGCCTTAAATTCAATATGTCAACCACATCTCATGGTTATGACGATAATTAACAGACTGTTTATGCCTAGTCAGAACTTACCTTTTATCCACAGTCCAGTGAAAATTGGTAAACCTATGACCGGAAAACTAATTATGCCCAGTGAGGAAGGTGGGAAACTTAAACATGATCATGGGCGCAGAAGCAGTGACAAATTGTCACTGAGCAATACAAATTTAGAGGACTCATCACTGGAAGCCTATGAAGATTTGTTAAAAGGAAATACAACACTTAGTCCTCAACGATCAATATCTAACATCAAGTCTGCCTTATTTTTTTTCTCGAGAACCATTGAGGAACTCTTATCTGATTATCTTGCCAGTCAAATCCAGAGATTGAGGTCAACTATCAATATGAAAGGTGCTGCTGAACTTGCTGAGGGAGTTGATGTAATTCATGCCGAAAGCATTCTAAAAATGCTCCCAGTTACACTGGATTCTGTGTATTTTAGCGGGGGGAGTCTAATGCTGCTTGGATATGGTGACCAGGAGCCCAGAGAAATGGAATATGTGAATGGTTATGTGAAATTTCAGAATCTCTATAGCCGTGTGCATGTGCAAATCAGTGGTAACTGTATGGAGTGGCGATCAGATCTTATGTCTAGTGATGGGGGCCAACTATCTGCGGACATCTTTGTTGATAGTATTGAACAGAATTGGCATGCCAATTTAAGTGTTGCAAACCTTTTTGCACCGCTTTTTGAGAGGATTCTTGAGATCCCAGTAAAGTGGTCAAAAGGGAGAGCAACCGGTGAGGTCCACATATGCATGTCAGCAGGGGAGACCTTTCCTAAACTTCACGGTCAACTTGATGTGAATGATCTGTCGTTTGAGATAGTGGATGCTCCATCATGTTTTACGGGTGTATCTGCAAGCTTGTGTTTTCAGGGCCAGAGGATTTTTTTGCACAATGCTAGCGGCTGGTTTGGTGATGCTCCCTTGGAAGCTTCTGGGGACTTTGGCATAAACCCAGATGATGGAGAATTTCATCTGATGTGTCAGGTTCCATGTGTTGAAGTGAATGACCTTATGAAGACATTGAAGATGAAACCTCTACTGTTTTCGGTTGCTGGCTCAGTAACTGCTGTTTTCAATTGTCAAGGTCCTTTGGATGCTCCTATGTTTGTGGGAAGTGGAATGATCTCAAGAAAAGCTCCTCATTTAGTTGCTAATTTCCCTTTGTCTCCTGCATCTGAGGCAGTGCAGAAGAATAAAGAGGCTGGTGCTGTAGCAGCTTTTGATCGTATCCCATTTTCGCATGTGTCAGCCAATTTCACTTTTAATACTGATAACTGTGTTGCCGATTTGTATGGCATTAGAGCAACCATTTTGGATGGTGGAGAAATTCGAGGAGCAGGAAATGCATGGATTTGTTCAGATGGCGAAGAAGATGATTCAGCCATGGATATAAATTTATCGGGCTCCATATCCTTTGACAAAGTTATCCTTCGATACTTACCAAACATCCAACTGATTCCTCTGAAGATTGGGGAGTTAAATGGGGAGACCAAACTATCAGGGGCCCTTTTGAGACCGAGATTTGATATAAAGTGGTCTGCACCAAAAGCTGAAGATTCATTTGCTGACGCACGGGGAAATATCATAATTGCACATGAGCATATCATAGTCAATTCATCTTCAGTTGCTTTTGACCTGTATACGAAAGTTCAAACTGTTTATGCTGATGATTACTGGCAGAATGGCAACCATCTAGACTTCAAGAGAGCCATGCCTCTGATGGTTGAGGGAGTTGATTTGGATTTACGGATGCGTGGGTTTGAGTTTGCCAATTTGATTTCTTCTATTTCCCCAAGGCCCATGCATTTGAAAGCAACTGGAAGACTCAAGTTTCAAGGAAAGGTTACCAAAACTGATAGCTTCTCTGAAGAGGGGTTATTTGGCACTGAAAAGAATCAACCAGAACAGTCTGTTGACCTGGAAAAAGCGAGAAGTCTTGTTGGGGAAGTATCTTTAATGGGGATAAGGCTGAACCAACTAATGGTAGCCCCACAGCTGTCTGGAACTTTGAGCATTTCGAATGAGAGGATGAAGTTGGATGCTACGGGAAGGCCAGATGAGAATTTCTCGATGTTAGTCGTCGGGCCTTTTTGGCCTAGCAAGGAAGAAGTCTTGCAAAACAGAACGTTGTTTTCTGTTTCACTTCAGAAGGGCCAATTAAGAGCTAGCATTTTCTATCAACCTGGACACTCTGCGAACTTGGAGGTGCGGCACTTACCTCTTGACGAGTTGGAGCTTGCATCTCTTCGAGGGACAATCCAAAGGGCGGAACTCCAACTCAATTTTCAGAAAAGAAGAGGGCTTGGGATGCTGTCAGTTCTTCAACCAAAATTCAGTGGTGTCCTTGGAGAAGCGCTTAATATGGCCACTAGATGGAGTGGGGATGTTATAACAGTTGAGAAGACTGTTCTAGAGCAAGCTAGTAGTCGCTATGAACTCCAAGGAGAATATGTATTACCAGGAACACGTGATCGCTATCTCTCTAGTAAGGAAAGTGGTAGCTTTTTTGAGAAAGCAATTGCCGGGCAGCTTAGTAGTTTAATCTCTGCCATGGGAAGATGGCGGCTAAGAGTTGAAGTTCCCCATGCTGAGGTTGCTGAGATGCTTCCCCTTGCAAGGCTTCTTTCTCGCAGTACTGATCCGGCTGTTAGGTCAAGGTCCAAGGATTATTTTATGCAGAATTTGCAAAATATGGGATTTTCTGCCGAAAGCCTCCATGACCTGCTTGAGGAAATTGAAAATGATAGTTGGCCAGATGATGTCATCCCTGAGGATATTCCTGGATTATCTGAACTCAAAGGTCGCTGGCATGGTTCTCTTGACGCCAGTGGTGGCGGTAATGGGGATACATTGGCAGAATTTGATTTTCATGGTGAGGATTGGGAATGGGGAACCTATAGGACTCAGCGAGTCCTTGCAGCGGGTGCATATAGCAACAATGATGGCCTGCACCTTGAGAAAATGTTCATCCAGAAAGATAATGCCACTCTTCATGCTGATGGAACATTGCTAGGGCCAGTAACAAATCTTCATTTTGCTGTGTTGAATTTCCCTATAGGTCTAGTTCCAACAGTATTGCAAATTATAGAATCTGCAGCTACAGACTCAATTCGATCTTTGTGTCACATATTGGCTCCTATAAAAGGAGTTTTGCACATGGAAGGTGATCTCAGAGGAAGTCTTGCAAAACCAGAATGTGATGTGCAAGTAAGGCTTCTTGATGGTGTTGTAGGAGGCATTGATCTTGGACGAGCTGAGATTGTTGCTTCACTGACACCAAGTACTCGTTTTCTTTTCAATGCTAAATTTGAACCTGTTATTCAAAGTGGCCATGTGCATATCCAGGGAAGTGTACCTTTGACTTATTACAATGTCCTTGATGATGCTGCTGAGGAGGACGACAAAGAAGGTGAGACAGGAAGAGCATTTTCTGGTTGGATGCAAGAAAATATAAGAGGATTAGTTGATAAGGCTAATGAAAGAAAGGTTGTGAGGGATCGAACTGAAGAGGGTTGGGATGTCCAGTTAGCAGAAAGTCTCAAAGGTTTGAACTGGAACTTGCTAGATGATGGAGAGGTAAGGATTGATGCAGATATCAAAGATGGTGGGATGATGCTAATAACAGCTTTGTCTCCTCATGCTACATGGCTTCAAGGTTATGCAGATGTTACCCTTCAGGTCAGAGGTACTGTTGAACAACCAGTACTAGATGGATCGGCAACGTTTCACAGGGCATCTGTTTCTTCACCTGCACTTCCCCAGCCTCTGACAAATTTGGGGGGAACAATTAACATTGAGTCAAATAGATTATGCATCAGTTCCATGGAGAGTAGAGTAAGCAGAAAAGGGAAGCTACTTGTGAAAGGAAATTTACCTCTTAATACCAGTGAAACATTTGCTGCCGATAGAATTGATTTGAAATGTGACCAACTGAAAGTTCATGCCAAGAATAATTTGAGTGGGCGAGTGGATTGTCAGATGCAGATAACTGGATCCATATTGCAACCTAATATCTCTGGAAAGATTCAACTGAGTCACGGGGAAGCTTACCTACCGCATGATAAACGGAATGGTGACGCATTTAAGAGAATGTCACCCAAACGACCCGGCTTCCCTGCTGGTAGTTACAACATATTGGCTGCTTATGGGAATGCTTCACGTTTTTTTGGACCAGAATCTGCTTTCTCACCCAGGAGACTGCCTCAGCCTCTAGTTAAAAATGTAGAAGCTGAGAAGGAAATTAAGGAAGAAAACACCAAGCCAGGAGTTGATATTCGTCTCACAGACCTCAGGCTGGTGCTAGGGCCATACTTGAAGATTGTTTATCCTTTGATTCTCAGTTTTGGTGTCAGTGGGGAACTTGAACTAAATGGTCCCGCTCATCCAAAGCATATAAGACCCAGAGGAACCTTGGCATTTGAAAATGGAGAAGTTAACCTTGTGGCCACCCAGGTGAGGCTTAAACGTGAGCATCTAAATGTTGCTAAATTTGAGCCTGATCTTGGTCTTGACCCAATTTTAGATTTAGCGTTGGTCGGTTCTGAATGGCAATTTAAGATCCAAAGTCGGGCCAGTAACTGGCTGGACAATCTGGTGGTATCTTCTGCTCGTTCTGTTGATCAGGATGCACTCTCACCTACAGAGGCTGCACGGGTCTTTGAGAGTGAATTAGCTGAATCTTTACTTGAAGGTGATGGCCAGCTTGCTTTTGAAAAACTTGCAACTGCAACCCTTGAGAAATTGATGCCAAGAATAGAAGGGAAGGGAGAGTTTGGCCATGCGCGATGGAGGCTTGTGTATGCTCCTCAGATCCCAAGCATGCTTTCTGTGGAGCCTACTGCTGATCCTCTCAAATCCATGGCAAATAATATTTCTTTTGGTGCAGAAGTTGAAGTTCAGCTTGGGAAACGCCTTCAGGCTTCATTTGTGAGACAAATGAAGGATTCGGAAATGGCAATGCAGTATACATTAAGTTATCAGTTAACAAGTCGCCTGAGGGTCCTCTTCCAGTCTTCTCCATCTACACGCCTCCTATTTGAATACTCTGCCACATCTCAGGACTAACCAATCCTACCAGCGTCTTCTGAAGAAAGGTAACACTGGCTTTTTCTGTACAGGTATGTTATTCAACATGGAGTGTACAATTTTTGCGGTAATCGTATTTTAGCTTGTGTATATATAGTAGCGTTCCATATTCTTTTGCTCAAGAAATTGTTGGGCTCCTTCATAAGCTGCAGCATGTATATCCATGGATTCTTCTAATGTGAAAATAATTATGTATAGTTTCTGTTATGTACTATCTGGCTGTCATCTAATATTATACCAGACTTTCAGCTCTTGTCTACGCTCTACGAATATTGAGCACCATGTATGATTGGAAGCACCACCAAATTCTCTTGCAGTCATTTGACATGTTATTTCCC
>TRINITY_DN29889_c0_g1_i4_1
TGCAGGAGATGGTGCAGGTGGGGGTGGTCTCGAAGCTGTGTGTGCTGCTGCAGATGGACTGCGCGGGGGGGATGAAGGCGAAGGAGAAGGCGCAGGAGGTGCTCAGGATGCACTCCACGGCGTGGAAGAACTCCCCGTGCGTTCCTCCGCAGCTGCTAGCTTCGTTTCCCCGCTCCATTAATAAAGATCGATCCTTCAAGTAACATAACAAAGAAAGTTCGAACTCGCAGCTAGATTTGGAGATCATGCGTGCATGGGTTTCTGTTTTGGATTGATCTCTTGGTACGTGTAAATTTGTGATGGAAAATAGTTTGGTAATACATATATTTGACACGATTTTAACACGTACGGTTTCATAACATACATTGGTAACACACTTATCATGTAATGTTACGTCAAATTTTCAACCGCCCATTTGATCATTTTATGATAAATGTTAC
>TRINITY_DN29815_c0_g1_i1_1
TGAGACTAGCTGTTGCCACTTTCTTAGACTTCTTGCAAATCAAAGAAGAAGAGAAGACCACCGGCCACACCCCCTGGTCATGGCATTCCGCTGTGCTCCAAGTTTGCAGAGCTTTTCTTCCCCGGGATAGCTTAACCTCGCTGGTTCTTCCCCTCAAGGTAAGGGAAATGCCATAAAAGTTCGATCTTTCCGGCCTTTTCGCCTCCTTTGATGTAGTCGTTGCCCGCTCCACAAACCTGCTGTGTTTTTCTACTTGGTTCTTCGTTCGGGGTTTAGCTGTTTGAATCTGAGAAGTGAGATGTTTGCTGGGTAATGCCAAATCCGGAGACTTTCTCTTGATCTGGACGAAGGTGTGCAGCATCTGGCTCCATGCGTTTGATTTATAAACCAAGATTTGGGGAAGTTAACAAAAGTTTGGAAGCTCCATGGATGCTGGGTATTGCTTCTATGCTTGCTCTTTCATGTTTTGAAGGGAAGAGTTTGTAGACATTTAAAAGATATGATGCTCAGGAGTTCTTACTGAGCAACTTCTCCATCTTTCAAGGGTGCTTTTAAGAAAAAAAAAACTTTGTTTTTGTGGTAGGAAGGGCTCTTCTGAGATGATCCTCAGAATGGAGGTGCCCTTTCTACTCTCTCTGGCTTTTCTATCTTTGCTTATTGCAACTGGAGAAGCTCGAAGTAAGCCCATTCTGATCAATTGTGGCTCTGATTCAACCATTCCTGTCGGTGGGAGGACGTGGGTCGGCGACCTGGTTGCTGGTAATAATCTGACACTTAGCTCTCCTGGCTTCAATGCTTCTGTTGCTGCTGTAGACAGAGACTTGGATCTTGGATCCTTGTATAGAACTGTGAGGATTTTTAATACACCTTCAAACTACACCTTTAGTGTCTCTGCTGGGAATTACTACCTTCGGATCCATTTCTATCCCTTTTCATTAGAGGGTTTCAACATGAATGAGTCTGTCTTTGATGTGACCACAAATGGTCTGACGCTGCTTTCCAAGTACAATGTCACTGAAGAGATTGCAAGGAGGAAGCTGGTAAGCAACTCGACTGATGCTTCTTCGGTGAAAGAGTATTTTCTTAGCGTTAGCTCCGATGTGCTCTGGATTCAGTTTGTTCCTGCTTCCAAGTCCTTTGCATATGTTAATGCCATTGAGGTCCTTCCTGTCCTCGACAAGTCATTCTTTGAATCTGCGATCAAGGTGGATGGTGGAGGGCATGACCCCAGTCCATTGGACTTACTTGATCGTGGAATGGAGACAATGTACAGAGTAAACATGGGAGACACTCCGGTAAAGCCTGACCAAGACCCGGGTCTGTGGAGGAATTGGGAATCAGATGCCAAATATATGTTTTCTTTGTCCGCTGCAAGCACGACCACCAATTGCTCGAACATAAGTTATACTGACATCCGTCATTCTTCAGTTGCACCTCTTCAGGTCTATGAAGATGCTAGAGTAATGAACGAAAATGGTGTTGCAGAGAAGAAATTTAACATGTCCTGGAAATTCACTATACACCCCAACTTTGAGTACTTGGTCCGCTTGCACTTCTGTGAGCTAAATTTTACCAAATCGAATGAACGAGTTTTCAGGATATACATAAATCTCAAAACAGCTTTTCCAAACTATGATGTGTTTCAGAAAGCTGGGGGAAAGGACAGAGCTCATCATGAGGAC
>TRINITY_DN29881_c1_g1_i17_1
GACTCTCTCTCTCTCTCTCTCTGTGTTCTGTTGGGGTCTCCTGTGTCACGAACCTCTGCTTCTTGCGAAGGCCAGCATCTCTCTCTCTCTCTCTCTCTCTCTCTCTCTGTGACATGGCTGCTCTGGTGTTGCTGGTGCTGTTCTCGGCTTTCATCCATGGCTCAGATGGGGCCTGGTGCGTGTGCCGGAGCGATGTGAGCCAGAGCATGCAGCAGAAGGCGCTGGACTACGCCTGCGGGGCGGGAGCGGACTGCTCGCCCATCCTGCAGAACGGGGGCTGCTACAACCCCAACACGGTGCTCGCCCACTGCTCCTACGCCGCCAACAGCTACTTCCAGAGGAAGGGCCAGGCGGCGGGATCCTGCGACTTCTCCGCCACCGCCACTGTCACCGCCACCGACCCAAGCTATTCTGGTTGCAGCTACCCATCAAGCGCCAGCACTGCGGGAACAGCCTCGACCACGTCCGGCACGCCGGCCGGCACCGCCGCGTCGGGGACGCCCTCCACCTTCACGCCCAACACCAACGGCGGCGTCCTCGGCGGGCTCGGCCCCTCCGGCGGGCTCGGCACCGACCCGAGCGCTGCCAACGAGGTCGTCTTCTCCCTCTCCCTCCCCGTCGTCACCATGCTCGCCGGTGTGGCTCTGCTCAGGCTACACTGGTAGAAACCAGACCTTCAAGGGAGAAGAGGAGGTGAAAGGAGCCGCCTTTGGGAGGGTGGATGTAGGTGGGGGTGGTCCAGGGTCCTCCCACCAGCAGGAAGCGTGAGTGCGCGCTGCCGGAGGAGCAAGAAGACACCAACCATCATAGCTGGCTCTAGTTTGTTCTTTCTACACTCCTTTTCTCTCTGTTTTCCTCTCTTACCTCTGTGATTTGGTCGTTCTTGGGCTTCTGGTGCAGGGATAGGGTTTTGATCTGATTCTTCTTTTGTTGGATTTCGGATGGGTGGGTAGTCTCCTTGGCCTCTCTGTTCTTTTAACTTTATTTTTGTACAATCTACGGAAGGCTATACATTTTTATTGTTAATTTCAGCTAGGAGCTAGGGCTGACGTTTGGCTACGGTCATGTGTTTGCATTATGTCCATACCTTTTCTAGGGCTGACGTGGGTTTGTACCAATGTAGTGCCTTCTCCAGGTGTCCTTCACTCCGCATGAAATTTTTT
>TRINITY_DN29802_c0_g1_i9_1
GCAAAGAGGTACAGACTATGTTTAGTTGATGACATGTGTGAGAGTGATTCCACGCCATCATGTTAAACTATGACAGAAGTGCTGTGGACAAAGCGGTTGCTTGCACCCACTTGTGCTGATGTACATTCTGACACTTTTAAGTTTAATATAGAGATAGTGCCTTTATCCATACACGGCTTGAGGGGGAGAAGAGAGGATGCTAGACAGTGGGAGCTGGGAGGGGAGGAACTTGGGTAGAAGTGGATGGATATGGGAGATGTTGATTGGGTAGAAGTGGACGGATTGCCTAAAGATAACTTTATCTAAACCCATCTGCACCTTGGTATGGATTTCAAGTTTCTAAACCTGATATAAATATCATACCCATTGAAATTGGGCATTACTTAATGAATGACCTTACCCACATTTGGACAAGATTTTTGTGGGAAAAATTCGTGGCCCCCAAAAGGTTTGTCTTCAGAGCAGAGGTGGGATTTTTATCTTTTAAGAGGCGGCTATGGAAGAGGAAAGTGCTGTCCCACCATTATATCAACATGTTTTCTCCTAAAGCCAAATCATATGATCCTTCTTCCTTCGGTAAAAATATCCACGAAAATATTGCACTTCGGCACCAAATCGGGATATTGCTTGGATGCAGGCGAAGGCGTGCGTTCTGGCCCTGGGCTATGTTAATGCGGTCAGTACTACGCCCTCCATGTGCATGGGGTTGAAAGTTTCCAAAATTTGAAGTTTTGTTCTCATGTGTCTAGTTGTATGAATTAAAGAAAAGTTATGCAAATAGGAAGGCCACTTTGGCTGATAAAAGGGGATATGAGGATAAATCTATGGTTAAAATTATTTTGTTTTAGACTATACAGTCGAGAACCATGCTACAGCATGGTGGTTGTCCCCCCTGCCGTAAGGGGAGGGGGACGATGCGGGGAACCCATGCCCCACCTCACCTTCCCCTCCCCAAGATACCAACTGACCTACCGAAAAAAGGGTTAATTACCTATATACCCCTGAAAACTTCACGATTTACCGTTATACTCCTAACTTCCTGGAAATATATATGATACCCTTAAAAACCCTTAACCAACGATCCCATGCCCCTGGAGTTAAGCTCCGGCAGTAATCCGCTAATGGCGTAAAGGCTCTGACCGTTATACCCCTGGGCCCTCCTTTAACCTGTGAAACGACTCCCCCGTGAGCTCTCCGGCCTTTCTTCTCCGGCCGGTCCTCCCCGCCGCGCCCCTTCTCCGTCCTGCAGATACGAGATGGCCCCCTGCAACTGGTGTTTTTGAGCTGACGATGCCAATGCTCACGGCGCGGATCGGGTGAAGCGGAGCTCTTGCCCATCTAGTTCTGCCTCTTGTCCACATTGATTCGTGCCCGGCTGTGCAATGAGCCAGGGTTACAGTGCAATGAGCCGGAATTCCAGTTCGCATTCTACTAGTGCAAGGGAGGACGTTCCACAGTGCCATTGTAAGAGATCATGTAAGATGTACATCTCGTCTCAGGAATGGAGCGAAGGGAGACGCTTCTATCGGTGTGCACGATGGAAGGTAAGAGGGCATGTAACATGTATACCAAGTGTTCGATAATATGCCTCACACATTGTCACAGTGTGTGCTTGTTGTTTACAGGAGGAATCTACTTGCGATTACTTTGAATGGGCTGGTGATGTACATCTCTCAACAGCAGACTTGAAGTATCAACTAATGAACATGGAGTATTTGGTGGAGTCAAAGCTTACTTCACTAGAGAAGAAGTTGGACAAGCTGCAGACAATTGAACTGAAGGTGGAGAAGTTGGAAGCCAATGTAGTCAGTAGGGGTCTGGGAGCTGCCACTCTGTTGGAGGATGCTAGGAAGATCTGTTTTTATGTTCTTGTAGTTGCTATGTACTTTGTGATCCACTTTGTATGAGGAGGGTGTAGGGTGATCAGGTTTTATTTTGCTTTTCTGTGGACGGGTGGTGGCTGACCATATGTACCTTCTACTAAATATGAAATGAAATGTTA
>TRINITY_DN29823_c0_g2_i2_1
GGGGGGATCTTTAGTCTTCAATTTCGCATATTGTAGGTCCTTTTTGCATTCGAATATTGCCGTGTGTAGACAGACGCACGCACCAGGATTGTCTAGCAGGATGGCCCGCGGAGGCATCCAATGTTTGCTCATTTTGCTCATTTAGCTTTAGCAATCCTCCCGTCTGTTCCAGTGTTCCCCTGTTACTGTAGTTTTATTGGCAGTACGTCTTCTTCTACTAGACTAACCCACGCCAAATATAGAAGGCGTGCTTTTCTCTGTCTTCCGACCGTAGTGGAAAGCTTAGAATATTTGCTGCTATGGAAGCTCGACTGGTCGTTTCAGGCGAGAAGATTGCCGAGTTCCTAAATCAAAACAAAAGGGACGGTGGGGAGTGGGACACCACCCGCCCTGTTATGGGATTAATTGTGCTGTCATTGTTGTTTCAGCTGTCCACAACACATTTGGGGTGAGATGATCAAATGCTTGGAATTGTTTAAATTTTTTGTCCTGTTGATTTGCTGCGTCCACAGAGTACGCGTACACACTGAAGGTGGACGAGAAGAGCGACGTCTACAGCTTCGGTGTCGTCCTGCTGGAGCTGATCACCGGGAGGAAGCCCGTCGGGGAGTTCGGGGACGGCGTCGACATCGTCCAGTGGGTTCGGATGATGACGGACTCCAACAAGGAAGGCGTGCTCAAGGTGCTCGACCCGAGGCTCCCCACCGTCCCTCTCCACGAGGCG
>TRINITY_DN29829_c0_g1_i7_1
CCGTGATCGCCCGCCTCACCACGTCGACGGATAAACAGCAGCCACCACCTGCTTCCGGCCCCCCGCCTGCACAACGTCTCTCTACAAGCTTCCTCTCTCTCTCTATATCGCGAACGTTCATTCCCTTTTCTCCTCCCCAGTCCATCCCGCCAAACCTTGGACCCCGTCAGACCTAACGAATCTTTTGTTAATCCTTCGGTTATTCTTTCAATTTTTTCGCGTCCCGCATCAATGGCGCTGAAGCCGCAGCATCAGAGTTTCTTGCAGTCGAGCAGGGGGAGCGTCTATCTCTCAAGCAGACCGCTCTGTATCCACTTTTCCTACAAGGAATTTATTGATTTAAATAGGCTTCTACGGCATCGGGGCATTCCCAGAAATAGGTGTCGGTTGAGGTATGGGACGCCAGAATGTCAAAGTGCCGTTTGCAAGTCACAAGAGTTTAAGAATCATCGGTCTCGGTATTGGAGAAGTAAGAGGACACTTCATTCCAGCTTGCTAGCCTCTGCCGATGAGAATGTAACAGTTAATGGCGCTTCACAACCAACTTATAGCAGTGAATTGGAGGGAATAGGCGTAAAATTTGAACAGTCTTTGGAAGATGATGACACTAGTAGTAGGCTTGTACAGGCCCTGCATGATGCGGCCAGAGCTATTGAATTGGCCATCACAGAGCATAGTTCATCAGTTAAATCATCGTGGTTCTCAAAGGCATGGATTGGGGTGGACAAGAATGGATGGATAAAGACCTTCTCATATCAGGCTGCGATATATTCTTTACTGCAAGCAGCTATTGAAATTTCATCACGGGGGGATGGAAGGGACAGAGATGTCAATGTTTTCGTACAAAGGAGTCTGATGAGACAGTCTGTGCCGCTAGAGACCATGATCAGGGATGAACTGTCTGCAAAGCAGCCTTCTGTTTATGATTGGTTTTGGTCCCAACAATATCCGGCAGTGGTTACAACTTTTGTAAATCTTCTTGAAAGGGATCCTCAGTTTGCTGCTGCTACAGCAATATGCTGGAAAGGGGTATCTTCAGGTTCAAGCAGAGCACATGATCTGTCATTACTTATGCTTGCACTAAGCTGCATTGCTGCAGTCACAAAACTTGGGCCAGCAAAAGTTTCCTGCACCCAGTTCTTCTGTATTGTCCCAGATGTAACTGGTCGATTGATGGACATGCTTGTTGATTCTGTTCCTATATGGAAGGCATACTATTCGGTTAAAGATATCGGTTTACGCAGAGAATTTCTTCTGCATTTTGGACCTCGGGCTGCTTCATGTAGAGTTGAAAATGATCAGGGTGTTGAAGAGATATCTTTCTGGGTTGAACTTGTACAGAAACAGCTCCAGCGAGCATTGGACAGGGAAAAGATATGGTCTAGACTGACCACATGTGAAAGTATTGAGGTGCTGGAGAAAGATTTAGCAATCTTTGGATTTTTTATTGCCCTGGGAAGAAGTACACAATCATTTTTGTCCACAAATGGCTTTACTGATGTAGAAAAACCAATCGAAAGCTTTATTAGTTATCTGATCGGGGGCAGTGCTTTATATTATCCACAGCTGTCATCCATCAGCTCTTATCAGCTATATGTGGAGGTTGTCTGTGAAGAACTAGAGTGGCTGCCTTTCTATCAAACAAATTTAGTTGATCATAAGCATTCCCATGAAAGTAAAGGTTCAGAGAAAGGTCTGCCTTGGGGAGAAGCAGTCTATCAAGTATTAGATGTGTGCTCCCACTGGATGAAAAGCTTTATTAAATATAGTGCATGGCTGGAGAACCCATCTAACATAAAAGCAGCAAGATTCCTGTCCAGAGGACACAGCATGCTAGAGGAATGCAGATGGGAACTGGGAATAAGAAAGAATGAAGTGAAGGATAATACTTTACATGAAAGTGAGGAATGTAGAACTGAGTCTTTCTCACTTGGTGAAAGAGAGCTGGACTCGTTTGGCGAGGCATTGGAGAGTGTTGAAGAAGCATTAAATAAGCTAGAACAGTTATTACAAGAACTACATCTTTCCAATTCGAATCATGGAAAGGAGCACCTGAAGGCTGCATGTTCTGATTTGGAGAGGATAAGGAAGCTTAAGAAAGAGGCTGAATTTCTTGAGGCATCATTCAGAGCAAAGGCTGCATCACTAGAGGAGGTTGGTGATGGTCAGGCTGCATCAAAGAGGCCTTATACAAAGAGGAAGCGTGCAAAGAATAATGAATTTGAATGTGATGGGAGCCCGAAGGATGGGACGAATACTAAGTCCCATGGTTTATGGAGTTTCTTGGCACATCATTCAACCAGACGAAGTAATGCTGGATCAAGAACTACAGATGACAAGGAAGGCGATCCTATTGAAGGGACCACTAGTTGCAGTCAAAGTGAACAAAGTGCTGAGCTGAATGAGATTCATCGTTTTGAACTTTTGAGGCGCGAACTAATTGAGCTGGAAAAGCGAGTACAGAGAAGTACTGATGGAACTCACGATGTGGAGGAGCTTGATATTTTGGATAAGGGAGAGGGTTTATTGTCTCAAAATGGACAACATGCGGTACCACAGGTTCAGAAGAAAGAAAATATTCTTGCAAAATCAATTGACAAGCTTAAGAAAACTAGCACGGATGTCTGGCAAGGAACACAGTTGTTGGCCATTGACGTGGCAGCTGCTACAGTGCTGTTAAAACGGGGTCTTACTGGAGATGAACTCTCAGAGAAGGAAAAGAAAGCTCTTCGAAGAACTTTAACTGATTTAGCATCAGTTGTTCCCATTGGCTTTCTCATGCTTCTTCCGGTCACTGCAGTTGGGCATGCGGCAATGCTAGCTGCCATTCAAAGATATGCGCCCGGACTGATCCCATCCACGTATGCACCTGATAGGTTAGACCTCTTGAGGCAACTCGAAAAAGTGAAAGAGATAGAAACCGTTGAGGGGAGCTCCGGAGAAAACGTAGAGGCGGAGTTTCTGAGCTAAATCCTGAAGGCCGACGATGGCAACCACTAGGAAGTATAAAAAATCTTCTTCCGGCAAGAAGCCAAGAACCAATTTGTTGCAAATGGAGTTTTTCTCTCAGTTGATCAATCGAATCCAGCAGTATCCTTCATTTGCAATAAAGAAGCATGAAGTTTGTTTGACAAGCGGGGTGCTCAAGGCACCAATCACCAGGGACTGCCGTCCTCTGGACAAGGGTGTGCCGGTCTCCCGATAAACAGGTGATCCTTCCATTATACACACACAAAGGAAATGTAAATTTCTCTGGCCATCTCAGATTTGTCAAAATTGTTTCAGGTCAAAGAGGTTATCCCATTGCTCTGGTCTGAATTCTTGTATAGCTCTGTAGAGGTCGCAATTGCTCCCTATAATGAGCGAGCCTCCAATTTTGATGTGATGGTGTTGACGCTGACATTTTCTTCACCATGCATAGAAATTGGTTGGTTTTGTGAATGGTATGGTTCACACTTGGCTAAAGATGACAAGGAGGTTATCTACGAAGTACGGAGTTGGCAATTTCCTGGCCCCCCTTGGTAGCACATGTATGCTATGTTGATATTTACAGTGTAAAACATTTCAAAAGTATTTTCCTGAACATGATGAAATTCTAAGTTGATTCGGATGTTACTTTCAATCGCGAGTTCTAAATCTCAAGTTATGAGACCGCCGTTTCCCTTGACCAATTTCAATGTGATG
>TRINITY_DN29842_c0_g1_i4_1
TCGCCACTGGCGAGCGCCACCGCCGCCGCCGCCGCGCCGTTCTCAGCTCCGACGCTTGATGCGGCGCGGCGCCGGCGGAACTTAGGCCCCTCCATCCTCGGCCTTCAACTCCTCTTCTTCCCCCTCTCGCGGTGTTTCTGGTCACCCAAGTTTGGGACACCCGGTGAATCCCCCCACACAGCGCCGGAGCAAAACCCTAGCGAGCTCATGGCGGCGTTCCTCCGGAGGCCAGGGACTCACTTCGGGTCCGCTCTAGGGAAGTTGCTGTCTGGAAGTGATCAGCTGAGAAGCAGAGGTTGCTTGTTCTCCGGCAGGTTGTCCAGGAGGCCTGAAGCAGTGGGAGGATGGAGAGGCAGCGGGGTTGTTCCCTTTTCCTCATGGGCTGGAGGTGCCGGGACCTGGCAATACCAGTCGTATCATCCGCCACGGATCGCAAGGTGGGGCGACTGGGCTTGCTTGGGTTTGACAGCATTGGCCGGAGGCTTGTACTGGACTTCAGGTACGCCAAGAGAAGTGCCAATGACGGAGTGGCTGCCACACATATTCCTTCTGTATGGAGCTCTTAGATACTCTCTAAAGGTGTGTGTTTGGAGGAAATACCCATCTGCATTACATGTCTTTTTGAGTCAACTCTTCTTTATTTAGGATGACCTTTGCCTTAACTTTTCTCTTTCCTTTCATGGTTCTGACTCCGCTTTAAATGTCGTGCATCTAATCCTAGTTGTTTTTTTTTGTAATAATTGTGGTGATTAGAGAAAACTTTTCAGGTTAAAAATCAAATGGTTCCGCGAAAAACTTGTAAGCTTTCTACGGTTGCCTTTCATATATCTTTCATGAATATTAAATGCAATGCTGTTTGTTCCTTAATATGATCTTGGCCAAAAGCAGATTCTGAAGGGCGTTATATTTCAAGAGTTTGAACGAGAATACAAGGATTGCTTGGATGAAGTGGATAACATCTTGGAGGATTTAGAAGATGCTATATCATATAAATCAGGGGATGTTTCCAAAAATGTTCCTCTTGATAGTGATGATCCTATCCTGTTTTCTGCTTCCATCTTGCTTCAGAGGATTCAGAAACTCAAAGAGTTCATCACCAGAAAACCTGGACGCAACAGCAAGTTTCTACAAAGAAGAACGGATTTTGATTTTGTAAGCACAAAGTTTTTCATGGAACAACTGTCGAGATTAGAAATGGTGGTGAAACGAGTTGTGAGGTCTCATGTAGTCAACAAAATGTACATCATCCGCAACAAAGAACTCTTGGCTAAAGTGGATAACTTGTTACTGAGTTTGGATAAAGAAAGGTGAAGTGTACCATTGGGAAACAGAAACAAGCCAAGTTTAGGGGAAGTCCTGAT
>TRINITY_DN29851_c0_g1_i1_1
TGTGTCTCCAGCTTCTTCTCCCTCTTCCCCCTTCTTCTTCTTCTTCTCCTCTTCCGCTTCTGGTCGCCCCACCTTGCCATGGAGTACTTCTCCCACATCGATTCCTCGCAGCAGCAGCAGAACCAGCGGCAGCGGCAGCAGGAGCAGCAGATGCCCTACGACCTCGCGCAGCCCCATTTGCACGACGCTTACTACGGCTACTACCAGCAGCATTCCAGTGACGCCACCGCCACCGCTGCTTCCTCCCATGATCAGTACTACTACCACGCTCCCGAGCACGCCGCTTCCTACCACCAGCAGCGCCCGGGGGTGGCGCAGTTCGACTCCTCGACCGCGGCGGGCCTCCTGCTCGACGCATCGCAGGGGATCCACCGTCGCGGTGGCGGTGCGTCGGCGGTGCCGGTGGATGGGGTGGATCCGCGGGGACCGTACGCCACGCCGCCGGCGCTGAATCCAGCTGCCGCGGCTGCGGTGGCCTCGCTCTCGCAGCTGGTGGACACCGTGGACGCTGCTAAGCAGACGGGCGTGGGGTCGCAGGAGCACTGGCATCAGGGTGTGGTTGATGCGGCGATGATGAGTTATATGATGCCACCGCCGCAGCATCCTTACGAGTATGCAGTGCAGACTGGTGGAATGCACCGAGGGGCTGGTAATCGAGCTCCCGGAAGATTTAGGGGCAGGAGTGGACACGTCAGAGGTCGGGGTAATGGAAATAAAGCTGGCTTTGGTCAGCGCCCACCCCGGTCGGATGGTAGGGCTCCTTTCAGAGGCAGAGGACGAGGATCACGCTTTCATAGGGGTGGAGGCAGGCAGTCTCAACAATTGACCTCTGAGATGAAGTCAGACTCTGCTGCTAATGAGTCGATTACAGGACCAGAATCTGCAGTAGCCCAGGTGTCAGAGGCAGCACCTGTGCGGCATCAGCAACCTGCCCTCCCACTTGCCTGGTGTGACATCTGTAGAGTGGGCTGCAACAGTCTAGATATTCTTGAGCAGCATAAGAATGGGAAAAGACATAAAAAAACTGTTCAGAGACTCCATGAAATGCAATCTCAACAAAATCTCATAGCTGGATCTCAAGGACAACCATATATGCAGGGATTCAATGAGAAGCAGACTGAGCCACCACTTGCACCTCAACAAAAAGTTGTCACAATGACTGATGGTGTTATCCAAGAGGGCAAAATGGACAATATTGCACAAGTGAGTGAGCAGATCACAGCCTCTTCTATTTCTGGAAACTTGCAAGAAGCCTCGACAGATGAAAACATAATCAAACCTGAGTCACAGGTCCAGGCTGCTGTTGATCAATCAGATGGCAAAAAGAGAGATGGTCATGTTGGGAAGAATCGCCCAAAACGGAAGCAAATGAAGTTTGGCCGTGGTGGCAAGAGGTTAAAGGCTTCTGAATCAATGAGCTGGAAACAAGCACGCCCAAGGGAACAACCCAGGGTCTGCACCCTTTGCAATGTCATATGTGAAACACAGGCTGTGTTTGATTCCCATATGGCTGGTAAGAAGCACTGTTCACGAATGAAGAGGTTCCAGGGAGATGCTGTATATGGGCCCCTGCATGTCTATATCCCACCAAACCAACCATCAATGTATGATCCGTCGGCGCCGCAACCGCTGTATTTTGGTCTTCAAACACCAGGGATGGTCCCTGTGCCTGGTTATGAGCCTCAACAGTTGTCGGAAGCCTTGGGGTTCCCTCAACAAGAACATGGTGGTCAGGCCATTCCTATGCCTCAGATTGAGCACCTTCAGGACCAGAACACTTTTTCTACATCTGAAGTGGGGATGGACACTGCAGGAGCTGCACCAGGTAATGATGTTACACAGGCGGCAGAACTTGCTTTAGCTCCTTCAATGGATTCCGAGGCAGTTGTTGAGACTGAGGATGTTGTTGAAGCAGAAACTGGTTATAAAACAGAAGGTGTCATTCTGGAAGCAGCAGAGGGGATCACTGCAGGGGATGCCGATGCCAAAGTGGAGACGAGTTCAAATTCCGGGGAAGATGCCCCTGCCCCAGACTACGGAATCGCCTCTGCGGAGAATGTTATACCAGGACTTGACATCAAGGTTCCGGAATCCAATCTCAAGAATGAAACCGGCAACCATGATACTTCGTATTGAGAGATCACAGGGTATGCCAGTTCATCTAACAACTTCATCATTTTGTTGCAAAGAGTAGTGGATTTACTAGCTAGTTTTGTGGATTCTGAGGTTGTTCACTCTTTTGTTCTTGGCTT
>TRINITY_DN29888_c0_g2_i1_1
GCGGGCAGAGAGAGAACCGTCAAAAGAAGGCAGGACAGGGCGCGATGGGAGCGTGGCGCTTGGCCTCTTCCTTCGCGAGCTGCACGTGCTGGCCGCGCGCATCGGCTGCTTCGGAGCACACTCCATCCCCAGCGGCTCCGCCAACGTCGCCGATGTGGCGTCTTCCTCACAAGTTTTCTTGAGAAGATCGTGAGTACGTCGCCATTTTTCTCCACACCCCCGCCTTGCCTCGATCTGATCTCCTGCAGGCTCTCCCTTCGTCCATTTGATTGATTTTTTTTTTCTTTCTTCTGTTCTTTCC
>TRINITY_DN29814_c0_g2_i3_1
GCAGCAGCAGCAGCAGAGAAACCATGTCGCCGTCCAAATCTCCTCCTCCACCCGGCCACCGCCGCTTGCCCACTTCGTCTTCTTCCCTCCTCCGCCTTCCTCCTCTCTTCCACCTCCTCCTCTTCTTCTTCGTCGCTGCACGCGCAGATCCCAGCAAGCAGCAGCAGCAGCAGCAGCAGCAGCAGCGCAGGAGGAAGGAAACCATGTCGCCGTCCAAATCTCAGGTCCGTGACCACCGGCTCCTCCTCCTCCTCTTCCTCCTCCCATGGCCGTCCCGTGCGCAGCAACCCTACGTCGACAACAAGCAACTGGACTGCTACACCACCAACGCCTCCTCCACCCTCGGCTACACCTGCAACTCCTCCTCCGACGAAGGTGACTCCCTCTCCTGCTCCTCCTTCCTCATGTTCCGCTCCCAAACCAACTACCAGAATCCCATCACCATCGGCTACCTCCTCAACGCCACCCCCGCCGCCATCGCCCGCATCAACGGCATCAACGACGTCCAGAGCATCCCCATCGACACCCTCGTCATCGTTCCCGTCGATTGCTCCTGCTCCCGCGCTTCCGGCGGCGGCGGCGATGGCGGCCAGTACTACTACCAGCACGACGCTAGCTACACCCTCAAGTACACCGGCGAGACCTACTTGCTCCTGGCCAACGACACCTACCAGGGGCTCACCACCTGCCAGGCGCTCATGGCCCAGAATCCCTCCCACGAGAGCCGGAATCTCACACAGGGGATCAACATCGCGGTCCCCCTGCGCTGCGCCTGCCCTTCCCAGAAGCAGGCGGCCGCCGGCGTCAGGTACCTTCTGAGCTATTTGGTCACCTGGAAGGACGACATCGACGGCATCGCCCGGCGATTCAAGGTCTCCGCGAAGTCGGTGCTCGACGCCAACAATCTCACC
>TRINITY_DN29870_c0_g3_i1_1
CATTTTATCTTAATCTTTATTAAGCTATTTGTGACCATGACATTGAACAATATTCCCCAGATAGATGGTTTATTGTTCTATGTATAACATACATCACAAAATATTCTAAATGGATTTAATGGAAGGAGTTGATATTAACTATAAATTTTGATAAAACTTTCTTAACATTGTTATCAGTTCTAACGTAGGGAAAAATATCTCTTGGGTAAAAGTGTGCTACTAATTGCATAACATTGAGCAAATGAACGCTCTTTTTGACATGTTTTCTTATCATTTCTTGCAGGAGGTAGCACCCCTGGATCCGTCTGAACTGTTGGCATATCTCATAAAACAATCTGGGCCAATTTTTGACCAACTTGGTTTAAATCGAGGTACAG
>TRINITY_DN29870_c0_g1_i6_1
GTCCTCCTTGCTTGCTCTCCAGGGGGCTCCTCCCCGCAGTGGAAACCCTAACCGGCGAACCAGAGGAAGTGCTCTCCCACCCCGCCCGCCGGCGCGGAGAAGGAGGAAACCCTAGGCGGAAGCTCCAACAGCTCGTCGGCGTTGGGCGGCGATGATGAATCTGGGGGCGGAGCCTCGGCCCTCCACCTCCGCCACGGCGGAGAAGGCCTTCTCGTTCATATCCCGAGGGTGGAGGGAGGTCCGCGACTCTGCCGACGCGGACCTGCAGTTGATAAGGGCCAGGGCGAACTCCTTCAAGAAGCTCGCCACCTCCTTTGACGTCGAGCTCGAGAACTTCCTCAACTCCGCCTCGGCTTTCAACGTCCCCGGCGCCGTCCGGTGGTCCCCTTCGGCTTCCTCGTCGGCGTCGCAGTCGCCCCTGGCGATGGTGCCGGCGTCCACCTCCATAGCGGAGCTCGAGTTCGTGAAGAAGATTCAGCCGAAGCTGTCGGAGTTCCGGCAGGCGTACTCGTCGCCCGATTTCAGCAGGAAGGTCCTCGAGAGGTGGAGCCCTAGGGCAAGGATCCGGATCGATCTCTCTGCGATTAAGAACGCGCTCGTGTCGCAGGCGGACGATGAGGGAGATGTTTTGGATCTGGACAGGGAGAGGTTCCGGCAGAGGGGTCGAAGGGTGAGGTGGAAGGTGGAGCAGGAGGAAGAAGCGAAGGAGTGGGAGCCAATTCGGATGTTGAAGACAGGGTTGAGGGAGTTTGAGCGTAAGAGCCAATCCAATGACATTTTTGGGAATTTCGGTGGCAGTGATTTCATGGAGAAAGTGAAACTGAGCCTGAAATCAATTTGCTGGGATCCTCAAGAGTCAAAGGAGGTAGCACCCCTGGATCCGTCTGAACTGTTGGCATATCTCATAAAACAATCTGGGCCAATTTTTGACCAACTTGGTTTAAATCGAGATATATGCGACAGGATCATGCATTCTCTGTGCAGCAAACGGAAGCGGCAGATTTTCTCTCACTCTCTATCCAGTGGCGATACCTCAATTATTGAACATGAAAACATAAATGATGAACTGGATTTCAGGATTTCCAGTGTTATTCAAAGTACTGGGCACCATTATGATGGTTTCTGGGCTGATTCTATGAAGCATAAATTTGAGACTGAAAATGGCAAACGGCATGTTGCAATAGTGACAACTGCTAGTCTTCCTTGGATGACAGGAACTGCAGTCAATCCATTATTTCGTGCAGCTTACCTGGCAAGAACTGCAAACCAAAATGTGACACTCTTGGTTCCCTGGCTTTGCAAATCAGATCAAGAACTAGTTTATCCAAACAACCTGACCTTTAGCTTACCAGAAGAGCAGGAAGCTTACATACGAAGCTGGTTGGAGGAAAGGATTGGATTTAAGCCAGAGTTCAAGATCTCATTTTATCCTGGGAAGTTTCAAAAGGAGAGGAGAAGCATCATCCCTGCTGGGGACACTTCACAGTTCGTTTCATCCAAGGAAGCTGACATAGCTATACTGGAGGAACCAGAACACCTGAACTGGTATCATCATGGAAAACGCTGGACGGATAAATTCAATTATGTCATTGGTGTTGTTCATACAAACTACTTGGAATATATAAAGAGGGAAAAGAATGGAGCTCTCCAAGCTTTCTTTGTTAAGCACATAAATAACTGGGTTACCAGAGCTTATTGTCACAAGGTCCTGCGTCTTTCTGCAGCAACACAAGAATTGCCAAAATCTACTGTTTGCAATGTGCATGGTGTGAATCCCAAATTTTTGAAGGTTGGAGAGAAAATTGCAGCTGAAAGAGAGCTTGGGCAGCAAGCCTTCTCTAAAGGAGCATATTTCTTGGGCAAGATGGTTTGGGCAAAAGGGTACAGAGAATTGATTGATCTGCTGACAAAACATAAAGGCGATCTTGATGGTTTTAAGCTGGATGTGTTTGGCAATGGAGAGGATTCTCATGAGGTTCAAGCAGCTGCCAGGAAATTGGACCTGAACGTCAACTTCCTCAAGGGACGTGATCATGCTGATGACTCACTTCACAGATACAAGGTTTTCATAAACCCCAGTGTCAGTGATGTTCTCTGCACAGCAACAGCCGAGGCACTTGCCATGGGGAAGTTTGTTGTTTGTGCAGATCATCCATCAAATGATTTTTTCAAGGCTTTTCCCAACTGCTTGACATACAAGACATCAGTTGATTTTGTGGAGAAAGTGAAAGAAGCATTATCAAGTGAGCCTCAACCTCTCACATTGGAGCAGAGGTATAACCTATCATGGGAGGCTGCCACCGAGAGATTTATGGAGTACTCCGAGCTTGACAAAATATTATCCAACATCAATGGGGAAGGCAAAGTTGGCATAAAAGGTGACTCTAACCAGATGAAGAAATCAATCTCTATGCCCAACTTATCAGAGGTTGTCGACGGGGGCTTGGCTTTTGCCCATTACTGTCTCACTGGAAATGAATTTCTGAGATTGTGCACAGGTGCAGTACCTGGCACCAAGGACTATAACAAGCAGCACTGTACAGATTTGCACCTTTTGCCCCCTATCGTACAGAATCCTTTATATGGTTGGTAAGCAGAGAGGGACACCTCCATATTTTGTAGATTTTAGACCTTTAGTTGTGTACAATGTTTTAGATAGTGAAGACCAGATCCACTTCTGCACTCTGGGTGCAGTTGTAGAATAGTATAAAAGCTTGTCGCATGTCCTCAGTGACATCAATCCTCGAAATGTAACGAATACGCCTTGCCTTAATGGCATCATCGACAATGCCCCTTTGCGCACAACCTGCGCCTGTACCTGTTGAATATGGTGTAGATATCTCATGGTTATTTTATTTAAATTTTTTTCGTAACATGATCTTTTGAGCCTTTTGATATGTTTATATGAAGCTTGCCAAAGTGGCACGATCCCCAAACTTGGGACCTGACTCACCAACTGGATTGTACTACTGTGTTCAGTTCCATGCTCATGCAACTACTTGTTCCTTCTCGTTTCAATCATTTGCGCCTCGTAATTGTCGTCGGCTTTCGATCGGATCCTGGTGCGTTGGTCATATTTTTTTCTGGAGATTTCTATTTTTTTTTGATGTGTTTCTACTAGATAGCGATGCCTTGCCCGGCTCGTTATCTAGGTCAACGGATAAGCATAAAGATGGCAATGCGTTTGTGTCCTCAGACATGCCAAAGCAGAGGAGCTGTTCTTCTGGGACAGGATCCTGATCTACAGACTAAAAAAAAAGAGAAACACAACAAATCATGAGAACAATGTCAGAATTCAGAGACATTTTTCACGCAGGAAGTAGGATAGAATGTGAAACAGTAAGCAATGCACTAGAAATAGAGATTTTTGTTAAGATCGATTTTCA
>TRINITY_DN29821_c0_g2_i1_1
TCGATTTTTGAAACTAGACTGCGTTTTTACTGAGCTTTTGTCTGTTTGCCTCAAGTATCTTGCAGTTTGGGGGACCTCTGCTGCCAGTTTTCTGTAACGTTTAATCCGTGGAGCCACGTAGTAACAGTATTAGGAATGCCAGTTTCATCTTGTAGTCGGCGCATCACTTCATGCTCGCCTTCTGGATTGTTTGCGAGTGCTGCTTGATCTTCTGGTGCTGCTGCTGCCCCTTTTGCCTTTATTTTTCGTTGATTACAACATGTATTGTGCACTGTTGATGTATGTTAAACAGTTCAACTTCGCCGAGATGAATTTTCTTGTAAGAAAGACCTCATTTTCCTGGTCAGTTCT
>TRINITY_DN29821_c0_g3_i1_1
CACCACAGTCAAGCCAATGCACCGCCGACTGGCTACTTATCGGGCTGTTCTCCGATCTTGCTGCTGGCTTGCGCGGGCTGCTGCTTGTTTGACGAGTTCGCTTTCCCTTCTCTCTAGTTTCTTCTTCTCGTTTTAGTTCCTTCCTTCCCCTTCTCTCGCAGGTAAGCTTCTCCAGACTGCGATTGCCAGAATCTTGTTGTCTTTGATCCAATCCCTTTGACAAACCCTAAACTTTTCTGCTCCGCTTCTAGTCGGGCGCTAGGGCTCCACTTTTTTCGTCATCTGGGAGCGGCAAAGCCCTAGCCTTTTTTTCTATCCAGGCCGCCGCGCTAGGGTTTTTGTTTTGGTCGT
>TRINITY_DN29821_c0_g4_i1_1
ATGAGTAAGAACATGTCACTTTGTGAAGCAGAACATTTCAGAAAGTTAAGAATCGAAGTTAAAACTGATTTATTCTATGCTATCTTGCTAATACAGATGTCTTATACTTGTTTTTTTTTCCATTCTCCGTTTTAAGATCTACTATCTTGCTTCTGCATGTTATGTTTCTGTAACTAAAAATGTCTGTCAAAACTGATCCAGTGTTCAGCTTCAGTGGTTTCATTTATGACCATTCATGTTTGTTAGTAGGCTGCTATCAACTTTAAATTACTTTGCTTAGAACTCTGTAGATGGGCGTATTAAAAAGTAATAATATCACTACTTGTTGATTTCTTTTATAAGCTGTAGCATGAGGAGATACAGCCC
>TRINITY_DN29899_c0_g1_i7_1
GAGAGAGAGAGTGCTGAGCGGAGGGATGTAGGAGGTGCGCACTGCTAGGTTTCGGGCCGCTGCCCCTTCGGCGGCGGCCGCCGGCAAGACCCCTCCGGCCCTCCTACCGGCACAACCTCTTGCGTGCTTCGCGATGGCTTCTGTGCCTCTGGCGGGGAGTGCTTCGGCCGGCCGCTCTACTGAGAGAGTCCCGGTCGGGGACGTGGGTGGCACTGGCGGCTCTTCTGCGACCCAGATGGAACGCCCTCCCGCTGCTCCCCCCGTCGTTGATGGTGCTCGGGGCCGTCGAAGCGCTGGTGGTCGTGCTCGCTCTTCCTCTCGAGTTGCTTCCCAACCTAGGGCGTGGTCTTCTTCACTCTTTGGTGGAGGATGTAAGCAGTCTTCCCTTGATCTTATCTTTGTTGAACCTTCACCGCATGGCGACGGCAAGGCAGCTATCTACGATTCATCAACTTCTAAGGAGATAGAGGAAGCCTGGCCCTTCGCGATTATGGGGTATTGCGTTGGCCTCAAGCCAGCGTATACCCCGCTATCGCAATTCATTCAACGAGCTTGGAATCCCAAAGGCCATGTTGATTTGATGATGAGAGAAGAAGGTTTTTTTGTATGTGTCTTTAATGTGGAAGAAGATTTGCATAAAGTTATTGAAGGATTTTGGTCCTTCCGAGGACACCCACTTATTCTCCGGATCTGGTCGCCAGCCCTGGAAATGGAGAAGGAACGTCTATCGTCTATCCCGGTATGGATTCGCTTCCCATCTCATCCATTAGCTTGGTGGTCGGCGAGAGGACTAAGCCAGATCGCGAGCCTTATTGGTCGTCCTTTGAGGATGGACCAACTTACTGCATCCAGGAAAAGGCTCCAGTATGCCCGGGTCTGTGTTCTTCTCGACGCAGGAGAACCTCTTCCAAAATCTGTCACAGTGATCAATGGTCGAGGGGAGGCTGATTCTATACAAGTCCAATACGAATGGATTCCAAAACTCTGTAAAGTTTGTGATCTGTTCGGTCACGAAACATCTGACTGTACTCAAGCCCAAGCTGTTAAGACTACCAAGATCTGGATACCTAAGTTCCAATCCGGAGAGGTACATGGCGGAGGTTCTGCAACTCTTCCGGACAAAGGGAAGGAGGTCCTTACTGCTAATGAAAGGCCTGGTGGTCGGCCATCTAATGCTGATCTGCAAGCACCGTTGACGACGGCGGCTCTCCCACTGGGGAAGACGACGTCCGGTCCGGAGGCCATCTCAAGAAGCTTGGAGCGATGCGCTGCCGTCGGCGACAAGCCCGGAGTTAGCAACCCGTCCACCTTGGCGATGCCCCACTCTACGGCAGCAGATACCGCGGTGACCTTGGTGGTTCTCCCGACGGCTCCGACGACTCAAGGCGACGCGCTCTCGGCGCCGTCCGTGACCCCCTCCAGCGCGCCCTCGGTGGTTCCGGGCAGTCCCAGCACGGCGACACCAACCTCACCTAACACGGCCATCACCTCCGCGTTGTCGATGGGACCCTTGCCCATGGTCATCGAGACTCCATGCGAGTCATACATGGCTGCGGGTTTCCATACAGGCGCCCACCCCTTGACGGAGCTCCAACCACTTTCGGCGGGAGCACTTGAGACGGCCATGGTGGTCCCGGCGACTTCGGCAACTCTCCTGCACGAAAAACATGGAAGGAAAGGCCAGCGCCGTGACACCACTTGCGCCCGCCCTCCTGTGCGCTCCAAAGTCTCCATTCATGCAACGGTGGGGGGACAAGGCCACGATGGTGTGGATTTCCCACCAGAGTCCAAAACGCATGCAACAACTAATCCTGTAGCAACACCAGGCGCCCTCCATTCGTCTAATGCGGCTGACCTCATTCATGAGGTGGTGGAGGGACCAGGGCCTGCACACTTTGAGAAACCTCGTTCCAACATCTCGGCTATGAAGTCGGGGCATGCATGCATGCCTGCTTTGGGCCCCTCCACGCCGCCTCTGTCGACCGAGGACAACCAAGTCGCGGCCACCATGCTGGACCCGCGGGAGAAGGCGGAAATCCAGGCGCCTCTGCTGACTGACAACAAGGCGGCGCCCTCCTTGTTGAAACCGCGTGAAAACGCGGCGCTTCCGGCTCCTCTGCTGACCGAACATAAAGCAACGGCCACTGTGTTGGAACCACGTGAAAACGCGGTGTTCCCGGCGCCAAGTCATCAGGCTCCCGCGTCAAAACAAAAGGAGCACCACCATCACGCGCCTGCGTCAAAAAAGGTGGCTTCGGCGCCCGACCACAAAGACTCCCACCAAAGCGCGCTGGCGTTCTCAGCGGGGGGCCGTAAACCACCTAAAAAATCGGTGGGAGGCCCACTCACGCTATCTTACTTCAACGCCTCAAATCCAGGAAATCCGGTCCTCTTGGCTACCCAACAGCAGCCTTTAAACTTGGCACAGGCAATGTCGCCTCCTTCTTTGGCGCCTGTGATGGTCCAAGGGATGGCAGGAGATGCTGGCTCGAGCTTGGCGCCTGAGATTTTTGGTGGTATGCAGCACACCTCCTTCCAAGACCAGCTACGGCAGGTCGAGTCAAAGATAACAAAACCTACCTCTTTAAATGAAAATTGTGGCATGGAATGTTAGGGGTCTCAACAAGAGAAGTAAGCGGGCAGCGATCAAATTATTTCTTCGTCAACAAAAACCGGACATTCTGATCCTACTGGAGACGAAGGTCAAAGAAAAAAATTGTGATCGTAGAAGGCTCTCTTTTGCTACTGATCACCATCTTCTGCATAATTATTGTTCGGACCCCTCTGGTCGAATCTGGCTCTTGTGGCAAAGACCCTCTCTACAAATTTCTATATTGCAGGAGGATAATCAATTTATTCATTTTCTATGCAACGATACAAGTGCAAACCGGTCTCTCCATATCACAGCGGTTTATGCTTCTACTCGGGCTTCTGATCGGGAATCTCTTTGGCGTAGTATCACCTCTCTTTCGCGGATATCTAGCCATCCTTGGATATTGATCGGGGACTTCAATGTTGTCCGCTCCTCTGCTGAAAAACTAGGTGGGCGACCCTTATCAACTGCCCATCTCAAGAGTTTTAATGATTGTATCGAAGGGTCTAGTCTCCGAGATCTCAAAAGTGTTGGTAACACTCTATCTTGGTGCAATCAATCTGACGGTGTTCGCCGTATTGTGGCAAGATTAGACCGAGCTCTGATAAATGATGCCTGGTGCAATACTTTTCCTGATAGCTATCTCTCCTATGGCAATCAAGGGATTTCTGACCATGCTTGTTTAACTGTACTCTTGGAAATTCCTCTCCCTTCTCGGCCTAAACCATTTAGGTTCTATAATATGTGGGGCTTTCACTCCTCCTTTCTTAGTGTTGTGCAGCAAGCATGGGCATGGAGAGCCCACGGAGACCCAATTTATGCTTTCTACTGCAAACTAAGGAAGCTCAAATTGGAGCTTAAGAAGTGGAACAATGAGAAATTTGGAGATGTGAAGTCTAATGTGTCTGCTGCGTCCTCCTTCCTGCACAAAGCTCAAGAGCACCTTGGTAAAGATCCTCTTAATCAAGCTTTAATTGAGAGGGAAAGATCTGCAAGGCAAAATTTTGAATCTTGTGTCACTATGGAAAATTCTTTTGCAAGACAGAGAAGTAAGCAACACTGGCTTACCGAAACTGATGATAATACAAAGTTCTTCTACTCCTCCATCCAGTGCAGAAGGCAGATTTGCACTATTCGATCTTGCAAGCTCCCAGATGGTAATATCATTTCTGACTATGACTCCATTAAGGACCATGCTGTGATTTTCTTCTCTGGTCTACTCAATCAAAGTAGAAGGTCTTCACATATTCTCTTCCATGGGGTGCACCATCTCTCTGATCAGCAAGCTGGTACCCTCTCTCTCCCTATCACTGCTGAGGAGATTAAAGACGTGGTTTTCAAATCTCCACCTAATAAATCCCCAGGGCCTGATGGATTCCCAGCAGACTTCTACCAATCTTGCTGGTCTATTATTGGGGAAGATGTCATCTCTGCAATCCTATATTTTTTCAATGGCTGGGGCTGGCAAAACCAAGCTAACTGCACATTCATCTCTCTTATCCCGAAGAATGATTCTGCAGACTCTTTTGAGGATTTCAGGCCTATTTCATTATGCAATTTTTTCTATAAAATCATTGCAAAATTGATGGCTAATCGTATGCAGCCACTGATGAATTCTCTCATTCATGATGCCCAATCAGCATTTGTGAAAGGAAGGCGGATTCAGGATAGCATCTTACTTGCTAATGATATCATTCGGAATCTTCATTCAAAATCAAAGGGAAAACTGATTTGCATCAAGGTGGATTTAAAGAAGGCATTTGACTCAGTAAACCGGTCCTTTATCAAGCACTTAATGCAACATATGCGCTTTCCAAGCCAGTGGATTTCAAAAATCGGTACTTGCATTGACACACCTTCTTTCTCAGTTCTTGTTAATGGATCGCCCCATGGCTTCTTCTCCTCTTCAAACGGAATCCGTCAAGGCTGCCCTCTTTCACCATATCTATTCTGTATTGCTATGGAGGGGCTCTCTCTTTTGCTCCAGGAAGCGGTAGACAAAGGGCATCTGAAGGTTCCTTCTTTCAGAGGAATATCCATTTCCCACCTCTTATTTGCAGATGACTTGCTGGTCTTTCTAAAACCATCAGACACTTCTATTCAGTGTTTCAATCAAATCATGTCTGATTTCTCTCTAGCTTCGGGATTAAAAATGAACGAAGCTAAAAGTAGAATATTTATGGGAGGAGGTGTGTTGCGCAGAAGGAGAATTCAGGAAGCCCTTAACATTAGGGCTGGTACTCTTCCTGTTAGATACTTGGGGCTCCCTCTTACTTCAGCTGGTCTTAAGGCAGTGCATTTTGCCCCTCTACTGGCAAATATCCAAAGACGGGTTGCCTCTTGGAAAACCCGCCTCCTCTCTAGGGCCGGTAGACTAGAGCTGATCCGATCTGTTCTTGTTTCTTGCACTATCTATTGGGCGCTCTCATTCATCATCCCTAAAGCGGTGCTCAGCCAGTTGGATCGTATGCTACGAAATTTTTATTGGCATGCATCCGGTAGCTATAAGCCGTTTCATATGCTTCGCTGGAATCTCTTTTGCATGCCTAAGGACGAAGGAGGTGTTGGGCTTTTTCACCTGGCAACCTGGAACCAATCTGCTGTTGCCTTACACCTCTGGAACTTGATCTCGGGCTGCCAGTCACTTCTCTCCCGCTGGCTTCGCGCACGATACCTTCACAATAAGTCCATTTGGCATGTTAAGAAACAATCCTATCACTCGGCCTCTTGGAAGGGAATTTTGGGTCAGAGAGATTGGTTGAGGCTGAACATTACTTATTCTATTGGGGATGGTGTGGACACCTATTTCTGGCTTGATCCCTGGCTGGGTGAACCTCTTATTCATGCCGCAAATGGGGCTTTCTTCAGATGGCTGGCCGGAAATAGACTACAAACTGTTAGTGAATTCATCACTAATGGCTATTGGAATGTTCCTGCCTCTACTGATCCAGACTTGTCACAGCTTTGTGGGAGAATTTTTGCAACTACAATCCATACAAATCAACAAGATAAAATCCTATGGAATCACAACAATGGGAAGACCTCAATAGCTCAATTTTATGACAAACAAAGGGTGGTTCACAATAAGGTGACTTGGGTAAATCTAGTATGGCAGAGACCAACGGTTCAGAAGTACTCAGTGTTCCTATGGCAGGCCATTCTTGGCGGCATTTCAACCTATGACAAGCTACAACGTATGGGGTGCCAAGGCCCTAACGTGTGTGCTCTATGCCTACAAAATGAAGAGTCCATTGACCATTTATTTTTCCAATGCTCTTTTTCACAATGGATCTGGTGTGACTTACTCAAGAGGCTGGGCATCCTGCGCCTACCTAGGAGTTCACTTTTGTTGGAAATAGAGTCCTTGACCAGAAGTTTTCCGCTTCGGGGGCAAGGAACGATTGTGGCATTCAACACTCTGCGCGTCGCTGCATGGCACATTTGGAGGGAGCGCTGTGTAAGGATTTTTGAAGGAAGTAGGAGAAGCGTTGTTCAGATCCTACTTTGCATTGTGCAAGATATCCAACGGTGCTTCATGGGGAACACTTCGGTGGACGGCCGGACTAGGAGAGGGGCTGCCATCTTGAACAACTTTTTTATTTATTAGTTGCCCAATATCTGTTTTTCTGTTACGATCTTATAGATGGTGTTTTTATCTTTATTTGCCTTCCTGGCGTGTCACCCCGAC
>TRINITY_DN29832_c0_g1_i1_1
CAAGAACTTGGAGACCCTTGTTATTGGCGGCTGCCGAACCGTCACAGATGACTCTGTAAGGTCACTTGCGATGGGCTGTTCTTCCACAATTAGAAACCTAAGAATGGATTGGTGTTCAGATATTGGTGATTCGTCTTTGAGATGCATACTATCAAGCTGTCAAAACCTTGTGGCCCTTGACATAGGTTGCTGCGATAAGGTGACAGATTCTGCTTTCCAGGTGTTGGAAACAACTGAATTCGAATCAAACTTGAAGGTACTGAAAGCCAGTAACTGCTCTAGGATCACAGTGTCCAGTGTAGGGCTGCTGTTAAAGTTCTGCAAGTCTCTGGAATATCTTGACGTAAGGTCATGCCCACATAT
>TRINITY_DN29837_c0_g2_i2_1
GTTTGGACGTCGTCCGCGCCATCGAGAAGGTCGGGTCCTCCGGCGGCAGGACTTCGAAGCCCGTCGTGATCGCCAACTGCGGCCAGCTCGCTTGAGCGGCGCCGGATCCGCAGTTCCCGCCGCCGCTTCCTGCCACTGGCGTCTCCACCTCGTCATCCGCGATCGATTAGTGGTCGTCGTCCATTTGCTTGTGTTACTACCTCTTTTCTTTTTTTTTTTCCCTTGATCGCAGTTGTATCTGGTTTCGTCAGCTCTCCGTCTTTTGATCTGTTGTAGCTGGTGTCTGGATTTGCCCTCTTTTTTTTTGGATCTAATGGTGAAGACTGCAGTGGGAGACGACTTTATCATAAGCTAAAAAATAAACTTTTTAGTACCCAAAAAAATATATAAACCCTTTCTTCCTCGGATACCCCTCACCCGGCCACCTCCTCCCCTAACACGGCGCTTCCCCAGGCGTCGCATCCCTTCTCATTCCGCAGCGATGACTCGAAAGGCGCCGCGCACCTTCTTCCTCTGCCTTGCCGCTGAGTCCCTCGCGCGCGTCCCCAACTCCGTTTCTGCACGCAACCCTACCCGTCCGGCTGTCCCAACTCTCTTCAGCCCTCCCATGCGATTTTAGGAAGGAAAGGGCCTGAAACGCCTGCCCTCTGCCACTGGCCGTACACCAATCTGGCGGCCCGTTGCTGGAAAATAACATGCATGCGAGGTGGTCGATGAAATGCCACCACCAGTTGCGGTTTAGCCAAGAGCCGCCAAGCAGATACCTCCCCTTGTACATGTCAAGAATGATGCTCGGAAGG
>TRINITY_DN29858_c0_g2_i1_1
AGAGAAAGGTGAAGGGGCGCGCAGAGTTTAGAGAAGAGAGAGCAGAGAGAGCAGAGCAGAGAGCAGAGGAAGAAGAGCAGGAGAGATGAGCGAGGGGTTGAAGAGGGACTACCAGGTGGGAGGGGAGATCGGGCGCGGCAGGTACGGCACCGTCTCGCACTGCTCCTCGCGGGCCACCGGCGAGGTCCTCGCCGTCAAGACGCTTCAGAAGGCCCTCCTCTCCGGGGACGACCTGGAGAAGGAGTGCCTCGAGAAGGAGGCCAAGTTCCACCAGCTTGTGGCCGGTCACCCCCACGTCGTCGGCGTCCACGGCGTCTACGAGGACGACGACGCGCTGCACCTCGTCCTCGACTTCTGCCCCGGCACTGACCTCTTCGATCAGATCGCCGCCCGCGGGGGCCCGTTCCCGGAGGCGGAGGCCGCGGCCGTGATGCGGCCGCTGATGGAGGCGATCGCGCACTGCCACCGGCGCGGGGTGGCGCACCGCGACATCAAGCC
>TRINITY_DN29885_c0_g1_i2_1
CTTCGAAAGAAGGACGCCCCGATTCCTCTCCCCTCACATCCCTCTCTCTTCTCTCTTGCTCTCTCTCTCTCGCTGCGCCTCGCTCCTGGGCGTCGTGGTGTTCCTCTCAATCCGCCCCGCCGCCCGCCGTTCCTGCATGTCCCTGGTTGGATGCCCGATGGGTATCTTTTAGTCTGCGGGTGGAAGAGGGTTGCCGCTTCCGTGTTGTTGCTGGAATTCGGCCAGGTGTAATGTGTATGGATGTGGGCAGGCCCGGGTTCCGGAAGCGCAGGAGGGAGTTCCTCAGGTTCCTCGCGATTTCGCATCTGGGGGGTGTGTTATCCCTCTAGCGTCCGCAGCCGCTATAATCCCAGGTTGTCATGAAATATGGCTCTGAGGAGGTTTAATCCTGCTGCTGCTGATGGCATGACATCTTTGAACTTGTCCAAGAAGTTGAATGAAAGGGAACGTTTTTTGGTCTCAGAAATGACAGTTGGCAGCCCAATGGAAGCTGATGTAGATATTGATCTCAGAGAAGTTTATTTTTTGATCATTCATTTTTTATCATCTGGTCCATGTCGAAGGACGTATACACAGTTTTGGAATGAGCTCTTGGAGCATCAACTTTTACCTAGAAGATTCCATGCTTGGTATTCAAGAAATGGTGAACCAAGTGGAGATGAGAATGATAATGGGAGCTCACTGCCTTTAAACTACTCTAGTTTGCTTCAGAGATACCCTCATATTGAGCAAGACCACCTGGTTAAACTTCTGAAACAATTACTATTGACTTGTTCCCGACCATCACATGGCTTGGTAGGAGGAAGCTTTCCAAATGCATCTGATGTTCCAACCCTCCTTGGTTCTGGTTCTTTCTCACTTCTGGGATCTAGTCAAGATATTGAATATCAAAAAACAACCCAATTGCCTGGGTACTTGCGTTGGCCACATATCAATTCTGATCAGGTCCGTGGGTTAAGTTTGAGGGAGATTGGAGGAGGTTTTACAAAACACCATCGTTCTCCCTCTGTACGCGCAGCATGTTATGCAATTGCTAAACCATCAACTATGCTGCAAAAGTTGGAGATAAAAAAAAGATTAAGGGGCCACCGAAATGCAGTTTACTGTGCTACATTTGATCGATCTGGACGGTACGTCATTACTGGTTCGGATGATCGCCTAGTAAAAATTTGGTCTATGGAAACTGCATTTTGTTTGGCCAGCTGTCGTGGACATGAGGGTGACATAACTGACTTGGCTGTGAGTTCAAATAATGCATTGGTGGCATCTGCTTCAAATGATTTCATTATAAGAGTTTGGCGTTTACCTGATGGACTGCCGATTTCAGTCTTGCGAGGCCATACAGGAGCTGTAACTGCTATTGTGTTTAGTCCCAGGCCATCTGCTGTTTACCAACTCTTATCTTCTTCGGATGACGGAACATGCCGTATTTGGGATGCTAGATACTCACATTCGACTCCAAGAGTTTTCATTCCAAAGCCTCCAGATGCTATCTCTGGTAAGAACAGTCAACCCTCTTCAAGTTCAATTCAACAAAGCAATCAAATTTTGTGCTGCGCATACAATGCAAATGGAACTGTTTTTGTCACTGGCAGTTCAGACACTTATGCAAGGGTATGGAATGCTTGTAAAACCACTCCTGAAGATGCTGAACAACCAAATCATGAGATGGATCTGTTATCTGGGCATGAAAATGATGTCAATTATGTGCAATTCAGTGGTTGTGCTGTGCCATCTAGATCTGCTGCCGCTGACATTTCGAAAGAAGACAACCTCCCAAAGTTCAAAAATTCTTGGTTTACACATGACAACATAGTTACCTGTTCTCGCGATGGCAGTGCAATTATCTGGATTCCAAGGTCACGAAGATCTCATGGGAAAGTTGGACGTTGGACACGGGCGTATCATCTCAAAGTTCCCCCACCACCAGTGCCACCTCAGCCCCCTCGTGGAGGTCCACGTCAGAGACTTCAGCCAACCCCACGTGGTGTTAATATGATTGTGTGGAGCTTGGACAATCGTTTTGTGCTTGCTGCTATCATGGATTGTAGGATATGTGTATGGAATGCCTCTGATGGCAGCTTAGTGCATTCCCTGATGGGCCACAGTGAATCTACTTTTGTTTTGGATGTTCATCCTTTCAACCCACGAATAGCCATGAGTGCTGGTTATGATGGGCGGACAATCATATGGGATATATGGGAGGGAACACCAGTTCGCATATATGAAACTGGACGATTCAAGTTGGTTGATGGAAAGTTCTCGCCGGATGGAACATCAATTGTGCTTTCAGATGAAGTTGGACAAATATTTATCATAGCCACTGGCCAAGGTGGTGCTCATGAGGATGCCAAGTATGACCAGTTCTTCCTTGGAGACTATCGCCCCCTTATACAAGATACCCATGGGAATGTCTTGGACCAGGAGACCCAACTCCCCCCGCACCGGAGGAACATGCAGGATCTCCTTTGTGATTCAAGTATGATTCCTTACCCTGAACCCTATCAGAGCATGTATCAACGCCGTCGGTTAGGTGCCCTAGGTATCGAGTGGCATCCTCCTCCTGTCAAATTTGCTGTTGGTCCAGCTGATAACATCAATGGTGTAGACTACCAATTTCCATTGATTGACCTGGATAGATGGGTTGAGCCAGTGCCTGAGTTTCTGGATGCCATGGAATGGGACCAAGAAAATGAATTGCAAAGTGATGATACTGATTCAGAATATGATGCCACTGAGGAGTTTTCTAGTGAGGGTGATGGGGAAAGTGCAGGGGTTAGCTCCTCTGCAGGTTCAGAGTGCAGTGCAGAAGAAAGTGAGGAAAACCATGGTAGTAAAGAAGGCCTTCGTAGGTCCAAAAGGAAAATCCAGAAGGCTGAGGTTGAAGTTACAACATCTTCTGGGAGGCGAGTTAAAAGGAGAAACTTAGATGAACGTGATGGCACCATATCAAAGAATCATAGGATGAAAAGGTCAAGGAATGGCAAGTCCTCTAAGGGAAAATCCTCCAAGTCAAAGTCATTAAGACCTCAAAGACGTGCAGCCCGCAATGCTCTTACTCTGTTTTCTCAGATACATGGAACTTCAACAGATGGAGAAGATGAGGATGTCTCAGAGACTGATTCTTCAGATAGTGAATTAATGCTTCATTATTCAAATACACAAAGCAATGAATCTGATCATTCAATTCTGAAGTCTCAGGTGAAGCAGAGAAAGCAGAAAGAAATTTTGGTGGATGAGTGTCAAGATGCATCAAAGACTGCTCAGGTCGCTCAACCATTAGTTAAGAAAAGATTGGTTTTAAAATTACCAGTCCGTGATCGAAAAGAAACATCTGGGAATGCTAAAATGGAATGCAATCAACTGGACTACGTAGCATTGTTATCAGCCAGAGTATTAGCAAATGATACTAACCTAAATGGTACCTATCCAGGGTCCTCTGAACAAACTCAATCTTCTGCACTTGCAGTTGATCAGCATGAGCTGTCATCTAGGCACAAAGGTGGCACAATTAAGTGGGGAGAAGTAAAAACACGTTCAACAAAGCGTTTACGCTTATCTGAATCTTCAGCAATGGATGTAAATCACGCACTAGGTTCAGGTATAGAGGTTCCTAATGTTGTTGGCAGTAATTCAGGTGGGCATCTGAAGTCTGAGGATGAACTTAGATTGCCTTCATTTTCTGAAGATCAAACCGATTCAGCATATGGAAATGATGTAAATGACCAATCAGCAGGTGGTGTTTCCGATGAATTTGTGGGTGCAAGAAGTGAACAGGCTGGTCCTGGTCTAGCAAAAGAATCAGAGCCTTTGTCCCCGTACGTTCTTACACAAGGAGCAACACATCCACTTGCATGCAATGGGCACAGAACCACTGCGCAACAGTTATTGCATGGTGAGGACCTCTGTGGCCCTGGAACAAACAGTGATTCTAACAAGCCTCTTGACCGAGGTGCATCTGCCCGTGATTATGTGAGTTATCAAGTGGACCAGAAACCTGTCTACAGGAGGCTGAAGATTAAGTCAAGCAGATTGAATGATGAAACTTGCAGTCCATCTTCCAAGTTAAAGGCCGTTGCTGTTGATGATTGGAATTCTGATTGTGACTTGATGTCTGATGGTCCCATGAAGGCAGAGCAGAACCTGATCCCAGTAGCTCATGAAGCAGATGAAGGTACCAGTGGGCAGAGCCCATACAATAGCGATTGGAACGGTGGATCAGCAAGAGTGGAGACTTGGGAGGGCAAAAACACTAGGTTGTCTGCATCACAGGATTCAGACTTATATGTAGATTCCTCTTTTAAGAACTATAATGCTGTTTATAAAAGGTCAAATTCATCCAGGTGTAGAAAGAATTTGGGAGATGATGAGGATCATATTCAAGAAACTACATCAAATTATGACCATCATGTCACAGACAGGAATTTGAAAGTATACATTTCAAATATGTCCAACGGGGCAACTCAGAGTGGTGCAGAGATGTCCAGAACTGGAGGAAAAACTACATTAAATGGGTGTGGACAATTCTTGGGTGCTAAGTGGAGGCCAACCTCAAAAATGACTGTGGGGTTAAGGTCTCAGCGAAATAGGAGGGAAAATTATAGTGCTTGCGACTTGAGTCCTCTAGGTAAAAGAAGAAATCAGCATTCCTTGAAGAAAACATCTTGGTTGTTGTTGTCTGAGCATGAGGAGAGTTATCGATATATTCCACAGTTAGGTGACGAAGTTGCATACTTGAGACAGGGGCATGAGGAATATCTAAAAGAATTCCATTCTGGTGAAGTTGGACCATGGAAGAAGTGGGGGAGCCTAAAGGCTGTAGAGCTTTGCAGAATCACTGCGCTCGAGTATTCTACACTTCCTGGTTCAGGAGATAGTTGCTGCAAGCTCACCCTCGAATTCATAGACCCATCTTCTTGTGCATTTCATAAAACCTTTTGTTTGACTTTACCTGAGCTTGTTGCCTTTCCGGATTTTCTCGTGGAGAAAACAAGATACGATGCTGCCATCGATAGGAATTGGACCCAAAGGGATAAATGTCAAGTTTGGTGGAGAAACGAAGATGAGGGTGGAAGTTGGTGGGAGGGTCGAATAGTGGCAGTAAAAGCTAAATCTCTAGAATTTCCAGATAGCCCTTGGGAAAGATTCATCATCCAATACAAGAATGATTCGTCTGGCCAGCATCCCCATAGCCCTTGGGAGCTTCATGATACTGATTGTCAGTGGGAACATCCCCATGTTGATGGAAGGAGAAGAGATGTGCTTCTATCCGCTTTTGCCCGGTTAGAGCAGGTGTCGTTAAAGAATCGGGACCTCCAAAGATTGAATCAAGTAGCACTCAAGTCTGAGTTTATGAACAGGTTCCCTGTTCCTTTATCGCCTGAGTTGATCAAGAGGAGACTGGAGAACAATTACTATCGGAGTTTGGATGCCGTCAAACATGACATTGGTGTTGTGGTATCTAATGCCGCAAAGTACTTCAAAAGTGCCGAGCTATTGCAGAAAATTCGACGATTGATGGCAGACATTTTGGCATTGTAGGATCACGCCAGTTTTGTAGAGGAACGTCTCCCTAACCAGGATTGAGCATCCTGCTTTGCTGTACATATTTCGTCCCATCTAATTTAAAATTTTCCCTGTTGGTCAGCTTTCCAGTTGACGTTTACGTCCCCTTGAACTTGTTTTCCTTCTGGGAGAGAGCTCGAGGGCCCTGTCAAAATGTGTTGAAAGGAAAGAAAGAGAAAGGGAAAGAGAGAGGGATAGGAAGAGCCATTGCTGGCTGTGGAAAAAGCACCCAGCAAAATTCTTTAATGTATAGATTCATTTCAAGCAATAGTGATAATGAAAAGAGAAGTAGGAATCCTTTCTTCATCCTTTATCCTTCTTAGCATATCGTAAAGTCT
>TRINITY_DN29813_c0_g1_i3_1
ATAAGCTCTTGTTTCTCTTAGTAACTGGAGTTGCCCAAAAAACAGAGGAGGCAAAATTGTATGCTGGCTCTTTCACAGAAATTGAAACGTGGGAGGTGTGTTTTAGATGAAAATACATTTGTTCACTTTCTGGTCTTCTTTGGCTAATGTACAAGAGCAACAATATACAGTTTTCTGCCAGTCCATATGTATTTTTTTGCTGTCTCCCCTGATGCAACAGTTTATCTGAGCTTTATTTTATGCAGTAGTGATGTCATTTTTCTTTGCATACTGATGTGCAAGAAAGCAGTTTTCTTGTTTTTGGCGGAGGAGCGGGGTAGTGTTTGCTGTGCTGGAGGATGGGGGATATGGAAAGTGCGGGCATTGCATTAGGGCTTCGAGAAAAGTTCACTATCTGTGCAGGTGCTGTGGAGGCCAGCAAATATCATATGTGGAACTCATTCACATGTGTCTCAGGTGGGCAGTAATCGTTTGTCTTTAACACTCGCCTCCCGAGCAGTGGTATTTCCTTCTCCAGGGCATGAGCGGTTGCTTGGCTTTTGTATCAGACACATCGGCTTCATGCGCCACTGACAGCAGGTGTTTTGGTTATGTTGTATTAACTTCAACAGTGCAAGGTAACCCTTGTTTTAGAAGTTGACAAGTTGAAGGAATTCAGAGTTTTTTCAGTGTTGAAAAAAGGACTCTTTTCTTTAATTGCCACCTCCCCTACTTGTGTA
>TRINITY_DN29813_c1_g1_i3_1
GCGCGGATGGGTTGTGCTCTTAGTGCATCTAAGAAGTGCAGACCTTCTTGGTGGAAAAGCTTATTTGGCGTTGGTGCTGTAGATTTTTCTGAGAGGGAGAGATGTGAAGAACGTGAGACATTAGCCTGCGTCGAGGCTTCCAAAGAGCCATGCATTCGGTTTGCCAAAGAGAAGTGCTTGCCGCCATTTCGAGATGCAAGAATTTCTTCCATAAGGTTAAATGGGCTGTTGCCACATTCTTCATGTTCCCAAACATGTTACAGTGGCAAGGAAGGTATGGCTTTGAAGCCTGAGCATGGTGACCCATCCATAGCTGTGGTCTGCAATCTGCAGATAGACAACCTTGAGAACACTAACTACAGAGGCAGTGCTCTTTTAGATAGTTTCTTAATGGAAGAGTCCTGCAGGGGGAGATCTTAGCTTGCAACGAACATGCATATTCTACCTCGTTTCTGGCATCACCAACTTGATACCAAATTTCTGGAGAATATTCAGTCACTGATTAAGTGAGCATCCTTCAATTCACAAGGTCGTGAAGGGAATTTGTATGTTGTATTCATCATCGAGATTCAGCATCAACCATCGAAGTTCTTGATTCTACCATGGCACATCAAGGCATTGGCAAACAAACGAATGGTGCCGCATGCACCTTCCCATGATTCATGAGATTGTAACCTGTCAATACACAAATTTTCCCATGTTTGGTAGAAAATAAGAGGGATCTGATCTGCATTTTCAAGGTCAAGAAAGTGGGAAGAACAGTGCATTGTCAATACACAAATTTTCCCATGTTTGGTAGAAAATAAGAGGGATCTGATCTGCATTTTCAAGGTCAAGAAAGTGGGAAGAACAGTGCATTTCTTATCTGTATCCAGATGTATATGAATTTGTTTTTCTATTTCATGACCGTCAATGGAGATGTAGGAGCGTTCGTTGTACAGCCATATCATGAGTTTGACACATTCCCACAAGTGAACGTTGTACAGCCATGCCTAGGACCTTACTAAGTTTTGCCACTTTTGGTTTGATCTTGTATATTAGATTGTGTATTTGCATCTGTTGCTCTGGGGCTTCTCTCTAGACTTTTGTATTGTGTCACCACCGTGACATCGGCCCCTTAGTTGGCCAATCATCTCG
>TRINITY_DN29890_c0_g1_i3_1
GGGGCGGTGTGAGTGGTGGGTTTTCTGGTGGATTTTAGTTGAACCCAGTTGGAATACTCGCCTGCTCGTGCGGCTTCTCCTCGGGAAGTCTCTGTGTTTTTCTCCTCAATTCCCATGAATAAGTGGAATCGAGATTTTCCTACTTCCAAGCGAACTGGAAGTCTGCCTTAGGTTGTACCTTCCCTTCTATAAAGAATAATGTGGGGGGTAACAGGGAGGAAATTTGGCCCGTTGTCATGGGTCTTGTTTCTTGAACGAAATTCTGTTCATTGCTGAAGGCCTGAGCGATAATCTGTTTTGTGGATTTCAAGTCTCAAGAATGTTAATTTCGGTGTTTGAAAACAATGTTTTTTTTTCCAGAAACTTTTGATTCTCACAAGTGTCTGTTGCGCATTACTTAATTATTAGCAGTAATGTTACTAATCGTGAACATACTCAAGTTGTTTGGTTTTGGTAGGTTCCTCAATTTGTTCTTGAGGCAGGATATGCATGTCATGGCAAACAGATAGCTTGCACTCAGCCTCGCAGAGTGGTAGCTACATCCATTGCCTCTCGTGTGGCTCAGGAGATGGATGTCAAGCTAGGGGAAGAGGTCGGGTATTCTGTTCGTTTTGAAAGTTGCAGTGGCCCAAAAACTGTTCTTAAGTGAGTTTCCATAGCTGGTGGATGCTGCAATTTTCACGTTCACATGGTGATTTGGTGCTTGCAGGCTTTCCTGCCTGCCTATGCTGCTGGCATTGTCTGTCAAATCTACTGAAATGTGAGATTGTTGCAGGTACCTAACAGATGGTATTCTTCTGAGAGAAGCGATATCGGACAGGTTCCTTGAATGTTATAGAGTCATCATTCTGGATGAAGCCCACTTGCGGACTTTAGCTACTGATATTCTTCTGGGATTCCTCAATTCACTGCTGAAAATCCGAAAGGACTTAAAAGTTGTTGTTCTTGCTTCTACTTCTGAGGCCAAGAGATTTCAAGCCTATTTCCAGACTACCGGCATTGTGAAAATACCGCGAGGTCATCATGTGGAAATTGTTAATGTGACTCAGCCAGTGGAGGACTATGTAGAGGCCAGCATTGAGATAATTGAACACATTCTGTCATCTGAACCCTCTGGTGACATACTGGTGTTCCTCACAGGAGTGGAGGAGATTAACAGGTGTAGCTGGAGGCTCACAAAGGTGATTGCTGACCTGGGAGACCAGGTTGGACCTGTAAAAATTGTTTCGCTTCATTCTGCGCTCTGTTCTGAGACGCAGAAGAAGATTTTTAAGGGAGCTGGTCCTCCATTAAAAAAGGGTGGTCCTCCTGCGATAAAGATAATCCTGTCAACTGACATTGCAGAATCTTCTTTGACCTTTGATGGTATTACTTATGTTATTGATTCTGGATTCTCAAAACAAAAAGTCCCCTTGCTGAATGTGGAATCTTTGCTGATATTGCCAATATCAAAACCAAGTGCTTATTGGAGAGCAGGAGGGTGTGCAGGAACAAGGTCACAGCCTGGAAAGTGCTTTAGGCTATATACAAAAGAGTTCTTCAGAGACTACCATCCACCACAGATTTATCCAGAGATCCTTCGAGCAAATCTCGCCGGCACTATCCTTGTTTTAAATAAACTTGGCATCAATGATCTATTCCACTTTGGATTTATTGACCCTCCTTCTGCTGAAGCAGTTGCTAGAGGCATTGAAACCTTGAACTACTTGGATGCTCTGGATGCAGATGGGACTTTGACTAAGATGGGAGAGCTCATGTCTGAATTTCCTTTAGATCCTCAGATGTCAAAGATGATTGTTTCAAGCCCTGGGTTTCATTGTTCCAATGAAATTTTGTCCATTGCTGCAATGCTCTCTGTGCCACACTGCTTCCTGCAGCCTATCAAAAGCCCTGAAGCTGGTGATGAAGCAAAAGCTCGATACAATCATGCCAATGGGGATCACCTGACTTTGTTGAATATATTTCAATCATACATGAAATGCGATGGGAATTCTCTCTGGTGCAAGGAGAATTTTGTAAACGAGAATGCACTGAAGTCTGCTGTTAAAGTCAGGAATCAGCTTCAATCCATTATGTGCAAGTTGAATCTCCCACTATGTTCCACAGAATTAAGTAGCTCTGATTACTATGACAACATAAGAAAGTGCATACTTACTGGTTATTTCATGCAAGCTGCACAGCTAGCAGATTCTGGCCACTATGTCACTCTCAAAGACAATCATGTGGTCGATCTTCATCCTTCATGCTGCCTCACTTCTAAACCTGCGTGGGTGATATATTTTGATTTTGTTGTGGCCAGCAG
>TRINITY_DN29846_c0_g1_i4_1
TATAAATTTTTTGACATCTCATTTCTCATGTATTTCTTTTCAGTTGAATAAGCTAGCAAGAGAGTATGATTTTCTCACATCTTTCATGGACATGGACCTCAAAAGTTCTAGAATGATGTCCAGGATTGCTCTTTGTTGTTCATTGCTAGCATATTGTGTTGGTTTTCATGTTTACTTGTCAGGTTTGTCTTGTTATGAAGGCATAACTAGCAATTTAGAGTGCTCTGGCAGCTCTCCGAGTATGCTCCTTGATGATCTAGTTGGAAGATTATTTTACCTATATGGTTTGGATGCTACAGATCTTGAGAAGTATATGCCAGTTGGTTGGTTAAGAAGATGCTTACCATCCAGGAAGCAAATATCTAGGTTTGACCATATGGACAGAAGTATCTTATTTTTTTCTAGGTTTGTCATATCCAGCTTTCAGCACTTGCAGGAGGAGGCAGAGAAAGCTAAGAACAAGGAAGACATTTGTGGTGTCTTCGGGAAGTGTTTGCAACTTATGTGTAATATTATTGTCAAGTGGATGCATTTTCCTTTCCAGGCCCCAAAATATTTTTTCAGAGTAAGGCATTGTGGAGGTGCTGAGCTCTTTGTCCACAATACTGATGTTTGGAACCGCAGCAAACTCTATGTTTTACCCGGGAATCAGTTGCATTTAAATCTATGTATCCAGTTGAGGAATATTTCGGCAGAAAATCGTGCCAGGATTACCAAGATATATTGCATTCTTGCTGCCACGTTATCTGGCGCTGTATCTGAAGGAAGTAAGGGAAAAGAAACAGAAGATCTTACTGGTTTTCAAGCATGGAAAACTGAGGAAGTTTTTGTTTTGAATGAATTATTGCTGTCATACATGGGGAATGAAACTAATAAATCATACAGGATGCAAGGTTTCCCTGTAAAAGTTGACATGGCGACAACCTGGTTTTGTGTTGAACTCAATGGACAGGGACAGGGATTCTCAACATGCTTGCTTGATGTCTCAAATTTTCCTGAGGGCGCACATGAAATCAAGTGGCACAGCTGCTGTGTTGATATAAGTAATAATTGCTGGAGTTTGCCTGCATTGAATGATGCTATTCTTTTTACTGTCAAGGGGCCCTCTGCTTCTTAAGTTTCATTTGGCAACTATAGGTTGGAAATTTTACTGTTGATGGGGAATGCACTGCAGATTTTTCTATGGAGTAAGCAATAGGTCTGTAGTAAAAATTTCAATAGAAGCTTATGTTGAATCATGTTGAACTTGAGGAAATTCAAATGTGGAGAATTTTTAATATACTTATTCGAAGCTTGAGTGAGTGAATTTCAAAACGACCCATAAAGGACACCAGTCAGCTTGAGTCAGATGGAATTGATCTAGAGCCGGCCAATCCTGAGTTGAGTTGATTCTATGCCAAGCTGGATCCTGATCTGGATTAGATCGGGCTCGATGATACTCTTTAAACAAACACTTTTTTGCTATATGAAGCTCCAATTCCTATGCTCGTTCTTTTATCCCCTCAGGAAGAAAGCGTAGGAGTAAGGTGACTTTGATACATTGGAATTCAGAAGAAAGCATAGAATGGGAGTCAGAGTTTTGTCATCTGCTCTTGTTTTGCTGGCCATATGGGAAGTGAAGAATGAAGGTATTTTAGAGGCATCGAAGATGAGGTTTTTTTTTTTGTTC
>TRINITY_DN29887_c0_g1_i3_1
CCCTGTGCTGGGATTCGGCGGCTGTCTCTACTCCCGACAGCTCGTGCTTGGTGCGTGCGGCAACCTTCTCTCTGCTCGCGCCCAGCTGCGGCGGTGGGGAATGATGAGTTCAGTCTGTCGAGATTGACGAAGGTGCCGCTGCAGACAGCTTCGTCGTCCTCTTTTGAAGATTCGCTCTGTCGGGATCGAACAGACCGATGGGCTGTCCCTGGTGAAGGAATATTTTAGCGAATCGATCCGACCGCAAACCTCGATTCGATCTCGCCAACATGGTGGAGCGCGTGGAGAAGGACGAAATCCAGAGAGGGGAGGAGGACCTGGAGGACCAGCAGCAGCAGCAGCCGGTGGAGGACGCCGGCGGCGTGCAGCCGTGGTCGGAGCAGCTGACGGCGCGCGGCCTCGTCGCCAGCCTCGTCATCGGGGTCATGTACAGCGTCATCGTGATGAAGCTGAACCTGACCACGGGGCTGGTGCCGACCCTCAACGTCTCCGCCGCCCTCCTCGCCTTCGTCTTCCTCCGGACCTGGACCAAGCTCCTCCACAAGGCCGGCGTGGTCTCCGCGCCCTTCACCCGCCAGGAGAACACCGTCGTCCAGACCTGCGCCGTCGCCTGCTACAGCATTGCCGTCGGAGGAGG
>TRINITY_DN29887_c0_g2_i2_1
CCGACGTATGTGGGTGCTGGAATGATCTGTTCCCATCTCGTGAACCTGTCACTTCTTCTTGGGGCTGTTCTTTCGTGGGGGGTGATGTGGCCTCTGATAAGGGAGCAAAAAGGGAACTGGTACTCTGGTAGCTTTCCAGAAAGCAGTATGAGGAGCTTGCAGGGCTACAAGGTGTTCATCGCGATCGCTCTCATCCTGGGAGATGGACTCTACAATTTCCTCAAAGTGCTAGCTTTCACCGTGAGAAGCATGCATTTGAGATCGAGAGGCAAGGGTTCCCGGATTGCGTCGGAACTGAATCCCCTGGCGCTAGACGAACTCCTGCGAAACGAGACGTTCATGAAGGAGAGCATCCCGCTGTGGATGGCCTACGTCGGCTACGCCCTGTTCGCGGTGGGATCCATCGTCGCCATCCCTCTCATGTTCCCGGAGGTGAGGTGGTACTACGTCGTCATCGCCTACCTGCTCGCCCCTGCCCTCGGCTTCTGCAACGCCTACGGCGCCGGCCTCACGGACATGAACATGGCCTACAACTACGGCAAGGTGGCCCTCTTCGTCATCGCCGCCTGGGCCGGGAGCGACTCCGGCGTCGTCGCCGGCCTCGTCGGCTGCGGCCTGATCAAGTCCGTCGTCTCCATCTCCGCCGACCTGATGCACGACTTCAAGACCAGCCACCTCACCCTCACCTCCCCGCGCTCCATGCTGCTCAGCCAGGCCATCGGCACCGCCATGGGCTGCGTCGTCGCCCCCCTCACCTTCTTCCTCTTCTACAAGGCGTTCGACGTCGGCAACCCCGACGGGACCTTCAAAGCGCCCTACGCCCTCATCTACCGCAACATGGCCATCCTCGGCGTGGAGGGCTTCTCGGCGCTGCCCCACCACTGCCTCCAGCTCTGCTACGGCTTCTTCGGCTTCGCCGTCGCGGCCAACCTGTGCAAAGACGTCCTCGTCCCGGGCAGCAAGTACGGGAGGTGGATCCCGCTGCCGATGGTCATGGCGGTGCCGTTCCTGGTGGGGGCGAGCTTCGCCATCGACATGTGCGTGGGGAGCCTGGTGGTGTTCGCCTGGCACCGGCTCGACGGCAAGAAGGCGGCGCTGATGGTGCCGGCGGTGGCCTCGGGGCTCATCTGTGGGGACGGGCTGTGGACTCTCCCGTCGTCGCTGCTCGCTCTGGCCAAGGTCCGGCCACCCATCTGCATGAAGTTCCTGGCAGTCTGAGGTCGACGGAAACCCCAACTCGATCGATCGATCGATCGATCGATCACCGTGTAGTAGTAGAAGTACTGTAGAAGTGCGCACGCATGGCGGTGGCCGGAGAGCCTGAAACTTGTACGATTTGTGGAAGATGGAGGAGGCGGCAGAGTCTCCCATGCTTTCAGGCTTGCAAGCGAAGAACAGCCCATGGATTCCATAAAAAAGGAGGAATCTGCCGGCCAATGTATAGAATCGAATCTCTAATTTCTACCGTACCAAATCTGCTTCCATGCTGCGTGAATTTTCTCGGTGCCACGCTTTTT
>TRINITY_DN29853_c1_g1_i9_1
CCTCACTCAGACTTTGACATTCTCTCTCTCTCTCTCTCTCTCTCTCTCTCTCTCTGTGATACAACCCTTTGCAAGGGAACCTAGTAGGCCAGCACCATGGATTTCCTCTGTGCTCCCCCTTCTTCTTCTTCTCCCTCCTCCTCCACCTCCTCTTCCTCTTCTTCTTCCTCCTCCATGTATCCTTCTGTGCATCTTCCTCCTGTAGCTTCTTCTTCTACTACTTCTTATGGGGCTGGTGCTGGTGGTGGTGCTGGGGCAGTTGCAATGGGCAGGAGCGATTCTTCGGCCAGGGGAGGCAGGGTTAGGGGCAGGAGCCGCTCCAGGGTGTCTGTGATGACCGGAAGGCTCGTCTCCGGGGTGCTGACCTGCGTCTTCGCCATAGTGGGCTTCTTCGTGGGGGCCATCACCGGGGCTCTCATAGGCCTCGCCACCGAGAGCGGCCTGTTCCGGGGTGCGGGGATTGGGGCCATCTCCGGCGCCGTCTTCTCCATCGACGTCGTGGAGTCGTCACTCCGCATCTGGCGATCCCGTGGATCGGGGATCTGGAGCATACTCTACGTGGTAAGCAGAGATCCCCATTGGAAAGCACATCGATCCGCACTTCCGATGGGAAAAAAGAGGGGAAAAAAAATCCGATTTCGGATCAGATTTTTCTTTGACTTTTCCCCTCCACAAATCTTCAGATTCTGACTCTTCGATCTCTATATTTCCGCCGTGGATGCGCCGTTCCACGAGGTGCTGGACATCTTCGAGACGGGAGGCACCAAGGGGATGTCCATGGCCTCCGTCGACAAGATCCCGCGGGTGGTGGTCACGGCGGAGAACAACGTGGACTCCTCGGGGGAGCGGCTTTGCTGCTCGGTGTGCCTGCAGGACTTCCAGCCCGGCGAGACGGTGCGCCGCCTGCCGCACTGCCGGCACATGTTCCACCTCCCCTGCATCGACAGCTGGCTCCTCCGCCACGGTTCCTGCCCGCTCTGCCGCCGCGACTTCTAGCTCCGCCCCC
>TRINITY_DN29884_c0_g2_i1_1
ACTTCCCAGCATAAGTGTATCCTTTTAAAATGCAAAAATCATACAAAAGTGTACATTTTTGATCTCCATCAGTAATCAAGCTTTTTTGACTTGTCAGTTGCCAGCCATTAGTTTTATGCATTCTCAAAGCGAAAGGTTATGACTTCATTCTGCTATATGTGCCAGAATGGTTGTCCAAGTACATTCATCTGAATATTCTTGCATCTCCATGTCACATATTCAAGAATTTGTTTAAAACCACCTGTATAAAAGACTGCATAGAGAATTAAAAAATCTCTACTTATCCTATGCTAATAGAAGGGATTCATGGACTCATTTGAATTGCATTTTGTTCTGCTAACAATGCTTGGGAGTCGGGACTCTCAGATGTGTCTCTGTATGGATTAGTCACCTTATTAGCCGAAATCCTTGTAGTCTGATCCTGCCATGCATGACATTTTAGCTGTTTCCATATCTAACACAGAAATAATAATGGTTTCAATAAGCTTTTGGTGTAGTCTGATCCTGCTATACATGACATTTTAGCTGTTTCCATATCCAACACGAAGAAATAGATAATCATTTCAATAAAGCTTACAACTTCCATATAGTGACGTTAAAAACCACAAGGGCCCTTTCATAGGAATCCTCAAACTCTAATTTTAGCACTAGTATACAATCTTATATTTGGATTAATGTAGATCTAAAGAAGTTACTAAATCTGATGTGGAGGTTTTTAGCCCTATAGTTACATGACATTTGGAGCAATATATCTGTTGAAATATCTGTATAAAGGCATATGAATCCTCATTTTGTATACAAGAAGGGCCTGGTCTTGATCATCTTTTCATTCTTTGATATTATTTCTGTGCATGATATTTTGTAAAGTCCATCTTACATGTTTGTGTAGGAGCGTGAACAAGCATTGAGATCCTTCAAGAGCGGCAACATACCTTTTATGGTAGCAACTGACGTTGTTGGGCGTGGTCTTGATATTCCACATGTC
>TRINITY_DN29884_c0_g3_i4_1
GGGGAGGGTGCCCAGGAGGTCGTCTCGGTGGGGACGAGGCGGTAGTGGGGGCAGGGTTCAAGAGCCGAACCCTTTCGAACTCGCTGCCCAGTTCGGGGGAATGGATATCTCGGACGAGGAGAACGCCGTCTCCGCCGCGATCAACTTCGATGTCTACGACGACATACCCGTCGACACGAGTGGTTACGACGTGCCTCCGCCGGCGAAGTCGTTTGCCGAGATTGATCTGGGCGACGCGCTTTGCCTCAACATAAAGCGCTGCAAGTACGCGAAGCCAACACCGGTCCAGAAGCATGCGATTCCGATTCTGATGGCTGGGCGAGATCTGATGGCTTGCGCCCAGACGGGGTCGGGCAAGACAGCCGCATTCTGCTTTCCCATCATCTCTAGTATTGTGAGGAATCGTTCACTTCACCAGCATACGACCCCACGTGGTGGCCGAACGACGTACCCTCTCGCGCTCATCTTGTCCCCAACTAGGGAGCTGTCGAGCCAGATTCATGAAGAGGCCAAGAAATTCTCTTACCAGACCGGCGTCAGGATTGTTGTCGTGTATGGGGGTGCCCCGATGCACCAGCAGTTGCGTGATTTAGAAAGGGGTGTTGACATTCTAGTTGCTACCCCTGGACGGTTAGTGGATCTGCTCGAAAGGGCAAGAGTCTCTCTTCAGATGATCAAATATTTGGTCTTGGATGAGGCTGATCGGATGTTGGACATGGGATTTGAACCCCAAATTCGGAGGATTGTTGAACAAGTTGATATGCCTCATCCTGGTGCAAGGCAAACAATGCTTTTCAGTGCTACATTTCCCCAGGAGATTCAGCGACTGGCTTCGGACTTCCTCTTGAATTATATATTTCTGGCTGTGGGAAGGGTTGGTTCTAGTACAGACCTTATTGCCCAAAGAGTTGAATTTGTACGGGATGCAGATAAGAGAAGTTATTTGCTGGATCTTCTCCATGCACAAAGAGCAAATGGCATCCAGGGAAAGCAAGCTTTAACATTGATTTTTGTGGAGACAAAGAGAGGGGCAGATTCGTTGGAGCATTGGCTGTCTATAAACGGATTTCCAGCAACAGTTATTCATGGGGACAGAACTCAGTCGGAGCGTGAACAAGCATTGAGATCCTTCAAGAGCGGCAACATACCTTTTATGGTAGCAACTGACGTTGTTGGGCGTGGTCTTGATATTCCACATGTCGCTCATGTGATAAACTACGACTTGCCAAAGGACATAGATGATTATGTTCATCGGATTGGCAGAACAGGGCGTGCTGGGAAGACTGGCCTTGCCACCGCATTCTTCAACGATGGAAACCAGGCTCTTGCAAGGCCTTTGGTTGAGCTGATGCTGGAAGCCAACCAGGAAATCCCTGCTTGGCTTCATCAATATGCAGAAAGGTCCTATGGGGGAGGTGGGAAGAGTGGCCGATCTGGCCGTGGAAGGTTTGGCGGCCGTGATTATCGCAGGGATGCACATCCAAGGTTTGGGAATCAGTACAGTGGTTATGGAGGTGGTGCCGCCCCTCATCCACCCTGTGGCTATGGTTTTGTCCAGGGACCGGTTGTTGCAACTGGTTGGGATTGAAATCCCGAGGTTCACATTTCCGGATACAGGACTCACGGATTGTTTATACTTTACTAATATCCTAATGCGTAGCTGTAGAATTTTGACATAGGAATGAAAAGATCAAGGTGCTCAGGGCTGTGCATAATTTGCTTGGGGTTTTACATGGGACATCTTTTGCTCTGATTAACTTGTTCCGTGTCTAGTTAACGAAAGAAGGGAAGACAAAAAAAACTGGTTGTGTCTATATAGGTGCATACCTGACTAGCCACCTTCAATTCAACTTCACTTTTGAGTTCCAGGAGGTGATGCAGGCGAATGTGCTGTGGAACCTGCTTATAGTTCTTGTGTTCATCTGATCCTTTCTCTTACCTGTAAATCCGGATAATGGATATCTTGTACAGCTCTGTGCATATGCTGGTATATGTAGCTACCTGGACATTTTGCCACTTTAGCTTGGCTTATTTCTCTCATCTTTTGGGCTTTTTAGATCTTCTCGACTGCCGAACGCAGGGAAGCCCGCGAGACACTAGTGTTCTCCGTGGTTGACGACGCCGGCGGGAAGGCTTGTAGTTGTTTTAGCTTCGGAGACGT
>TRINITY_DN29820_c0_g1_i4_1
CTTCTTTGGTCCTTCCGTCTTCCTCCTCCCTCCTCTCCGACGACCGGCCCTGCCTGCTACCAGATCGAGCAAAAACCCTAGCAGGGGATCGAGGAATGTGATCCGCCGCCTGCTCCAACCACCTCCGGCAATGGACCGCGGCGGCGGCCGTCACCGTCCCGCCCGCACCCGCGTCCCCGTCTGCGTCTGGCTCCCCGCGCTCCGCCGCCAATCCAACCCCGTGCTCCTCGTGGGTGGCAACCACACCTCTTCCAGGTTTTGCACCCGCTAGTCGCCTCCTCCCCCTCCCCCCGCCGGCTTCTCTTTCAATTTTACTCTACAACAACAAGATCCCACTCCGTTCCCCCCTGGAAGGGGAACCAAAAGCGAACAGGAACCCTAGCTGGAGATGGGTCCAGCGAGGCCCCTCTGCGAAGAGCTAATGGTGGTGCCTCCCGGTTGTTCTCCGCAACTGCGGATGCCGGCGATGACCGGCGACTCGATTCTGAGGATGTTGCTCGTACTGACGGCGCTGGCGGCGGCCGCGTTTCTCGTCCAGATAGAGATCGAATCCGTCGGATCCGCCGGCTTCTGCGAATCTGAGCTCTTCCCCGCCGCCAACTCCACCGGCCTCGACGCCGCCCTCCTCGAGCTCATTGCCCGGGGGTGGCTCTCCGCCTCCGACCACGCTATCTGCGTCGGCCCCGGCGCTGCCCCGGCCGCCGCCGCAATGCAGGGGCTGGGACTGCACGCCGCAGCCATCGGGTACACCGCCGCCCCCCCAGCGCCGTGCTGCGGCCTGCCCTTGGCGACCGCCTCCTTCGACTTCGCCTTCTCCGCGGCGCTCGACCGGGTCCGTGTGCCCGCCCGGGTGGTGCTCGAAATGGAACGCGTAATCCGGCCCGGCCGGTTCGGGGCGGTCCGCAGGGGCCGTCATCCAGGCCCGGCCGGTCTGGCGCGGGCCGCGGCACCCGTGTCGGCGCTCCTGCGGGCGTGCGACGTGGTCGGCGCGCTCCCCGTCGACGGGGCGGCCATCGTCGTGTTCAGGAAGCGGGGGGGCGCCGTCCCGGACCCGGCGGGCGCCGGCAGCGGCACGAGTTGGTGCGGTGATGCGAAAATTACGAAACTACCCTTGGCGCTCGACGACGTTATCGACCAGCTCAAGGTGGCCTTCCTCCCGGAGCTGATCAAATTCCAAGCCTACCCCGAGACGAGCGACGAAACCACTTCTGCA
>TRINITY_DN29834_c0_g1_i3_1
GCGATTTCTTTTGTGAAGAAGGTCGAAGGAGAGGGCGGTGCTGCTTGTGATGTTTCCAGTGGGAAATGGGTTCGTGATGAGTCATATCCTCTCTACACCAATAACTCCTGCCCATTCATAGATGAAGGTTTTAGCTGCCTGACCAATGGGAGATTAGACAAAGATTACATGAAGTGGAGATGGCAGCCTCATGATTGTAACATCCCAAGAAGACCTCCTGGACGGCCCAAGAAAGCATCTACTGTCAATCCATCACCTCGTCCACCTGTTACACCAAGGGGCAGAGGGAGAGGGAGATTTGTGCCAGCAAGGTCAAGGGCTGGCACTAGCATCCAGTGATGAAGGAACACACCTGAAGGAGAGAGGGAGCAAGGTCAAGGGCTGCATCTTTCTGGTTTTTGTGTCAACCTTGTAATGACAGACAATGGCTTCAAATATGGGTTTTTGTATGGTTGCATACCATCAGACAGTGGCTTGTAGTATTTTGTG
>TRINITY_DN29895_c0_g1_i1_1
GAGAGAAGGGTCCTTCTCCATAAAGCACCTGAAAACAGTTGAAGTTGTGCTTTTTGATGCAGCTCCAGATCAGGATGGTGACAATATGACGTCACACAATGGCGATGCTGCAGTTTCGGACATGGCCAGCAATGTCACAAACAGCACGCGAGCAGCAATGGAGTCCATGCTTGCGAGCCACTTTGGAGACGATGTAATGGAGGATTTGTTCTTGAGATATCGCAGAGGTCTTGAAGAGTACCGCTTACCGATCAAGGAATCAAAGATGGCAAACTTGGTCATCTCACTGGTTAGGGAGCCCTAACATATTAAACTTGGTCATCGATATTTCGATTTGTTTGCAGTACTGATCATGAGTAGACTTGTAAATGGAGTGGATACGAATTAGATAATGTAATATTTGAATTTGTATCTAATTATATTTGATCGG
>TRINITY_DN29818_c1_g2_i2_1
CATGGGAACCTCCTCGAAGGCCGGTAAGGGAAGGCGTAGAGACGGGAAGAAGAAGGGTGAGATACCTGAGCACACCCTCGCCTTGAGGCAGCGCCTTCGCGACGCCCTGAGCCTCGGAATCAAATTTTCTGATGACAAAAGAAGAAAATGGCAATGCCAGAATGTAGAGATCATGGGACATGCAGTCCGTGCAATGTCGGCATTTGTTGGTTGTATTTCTTCAGATCTACTACAACATCCTCTTATAAAGGACTCTGTGTCAGATATGTTGGTGGCATTGGAAGGAATTCTCCAATCAGAAAATGAGATGGTACTTGTGCCGGCAACGAATGTCACTGAAAAGTTATTTAGAAGCCTAGGAAGCTCTATATGTCAATATCACTCATCAGAGATCATTCTTCCATTGTCCAATTTGTTATCCTTCCATCAATCAACCGTTGTCATTGCAAGTGTAGTTGCTTTGAAATGCATTCTCAAGAATGTTGGTTCCTCAACAGCTGATGACGGAATTTGGAATGATATGATGAAAAAAAGGGCAATTGAGAACATTATGCGGATTTTGCTAGGTTGTATAGCAAGACGCCTGCCTACAGATTATTTCATTGAGATAGCATCTCTCCTGAAAGCAATATTATGGAGATGGCCACCTTCTAGGTATCCAGTTTGGAATAATACTGAATTGATGAGTGGACTTGTGACTTTTTGTGCAAATTCTGATCCTTCAGTTGTAATTTCTGTTCTACAGTTGTATTCTTCATTAGCTCTTTGTGGTGATGTGGCCATTATGCTTCTAAAGAGTGCAGTTCCCTTTCTGTCTGAGACGTTGCTTTATATGCACAGCTCACAACCTATCAATGTTCGAATCGAGGCTCTCATATTTTGTCAACATTTGACAAGATCTGAGGAGGGATGCAACTTGCTAACAACTTTGTGCTGTGAACCTCTTGTTCAAGGGATAATTAATGCAATGGGTGGTTGGACGTCATTGCATTCCAGAAAAGTTCCCCCAGATCAGATGCCTTTGGTTACCACAGCGTGTCGGACAGCATTAATCACTCGCTGGGCTGGAGCACACCATGCTTCTTTTTGGAAGCTAGGGATCGATAGTGTTCTCCTTGATCTTCTTCTTGGAAGTTACAAAGGGAACTATCAGCTGAAAGATCCTAATGAGCTGAGAGCTGCAGCATATGATAATATAAGTGATACGAGAAACTATATATGGGATATTCTTGGGTGGCTTGCAATGCATTGTGAGGAGAGCTTTCATTCTGAAGAAAAAATGAACTGTTTGGACACACTTATTCACTGTGCATGCTTGGTGGCTGTGGACTTGATGCTTATGAGATCTCCCTCCCAACATCATTCCGTTCTAAGATCCTTCTGTACATCTGAGGCTGAGCCTGTGGCCAGAGCTGTTGTGATGATGATTCTTTCTCCCTGCAATCTTATTGCATCAAAAACAAGAGACTTCTTATTACAAATTAAGAATTTCAGCGACAGTAATTACTTGGAGTGTCTTCTAGACACATTGAAACTGAACTACATTTGGGATGGCTCTATGGCAACTGACAATCTCCAAATTGTAGCTAATCTAATGAGTTTGGTATACTACTCGAGTTTGCCTCAATGCCAGGGCCTTATTCTTGAAAGAAGGGGGATAGAAACTACACTGTCTATCATTGACAGGTGCTTAAAGGGTGATATCCACGTTAGCAGGTCAAGCATTGTCCCTCATCTATACAGTTTGAATGTGAAAACATGCTGCTGGAATGATGTAGAAGACTGGAAAGGTGGAAACATTGTACTCCTTTATAGCCTTCAAGCTCTTTCTCAGTTGAGCTCTTTCTTTGGCTTATCAAGTAATCACCTATTAAGAAGCTCCAAGCAAATATCTCTTCATAACTTATGTGATAAGTCTACAGCACAAAACCTGTTCTGCAATCTCCAGAAAATTCTAAATGACAGATATAGTCCTGAATTTAAATGGTATGCATCATATTGTCTAAGCGCTTTTGGCTTCTATGGCTTTCCTAGCAAGCTGGGGAGAAGAATGGCAGGAGCTCTTAATGAAAATGAACTTGCAGATCTGCAACTTGTACTTTCAAATGGCAAAAATCTTGGAGTCCATGGTGT
>TRINITY_DN29817_c0_g3_i1_1
CTGCGCCCAGACCACCGCGCCGGCCGGGAGCTGCCCCGCGCCATCTCCCCGCCGTCAATGTGCCACCGCTATCCTCCTCGCCCGCCATCAATGCTTCTTTCCATTTCCCTCTTGCAGATACTAAGCTTCTTATCTCAGATTCCATCTGTGCGTCTAATAGTGGTTGTCGGTGGGAATGATGAAAAGATACCATCGCTTCCATCATCTAGTGGTGTTAGAATTATGTCATATTCTAAGCTTCATGAACAGGATAATTTGAAGTTAATGGAAGATCTGGCAGTGCTAAGACCAACATTATTCTGCAGTGTTCCTCGTTTGTATAATAGAATCTATTGGGAAAGATGAATGGTCTGAGCCCATAGTCCATAGATGCCGAGGAGAATAAGCTGCCAGAGATATATCAAGTACGTACTAAGACCATCTTTCTTGAAGGCTTTCAAGTTGATGGACAAAGAATTAAA
>TRINITY_DN29850_c0_g1_i1_1
CCGCGCCACCGAATCCCAGAGGTAGAGCTCTTGCCGGATGGTGTCCTTGGAGGAGTGGTCTCGGGAGAAGGGGTAGAACGCCCCCAGCTGCGCGTAGAAAACATCATAGATCGATGTGAAGATTGGGGGAAGATCGGGCGAAGATTGGGGAATTAGGGTTCCGGGAAGAAGGCGAAGCCGGCGTTACCTGGATCCACCGTCTGCAGAGCTCTTCGTTGGTGTCGCGGCCGAATCCGCAGATGTCGGCCCCGATCATGGGGATCCCGAACAGCCCCGAGTTCAGAACGCCGGGGATGGAGTAGGCGAGGTCGTCCCAGGTGGCGGCGTTGTCACCGGTCCAGTGCGCGGCGTGCGCGCCGGAGCCGACGA
>TRINITY_DN29850_c0_g3_i1_1
GTTCGGCTTCCGGGTCTCCCGCCGCTCCGACGGCGACGTCCTCTTCGACACCCTCGGCGCCGGCGGCCCGGGGGTCGTGTTCAAGGACCAGTACCTGGAGCTGTCCTCGTCGCTGCCGGCGGACCGGGCGTCGCTGTACGGCCTCGGCGAGCAAACGAAGCGGTCCTTCCGGCTCGCCCACAACGACACCCTCACGCTGTGGAACGCCGACATCGCCAGCTCGGCCCCCGACCTCAACCTCTACGGCTCGCACCCCTTCTACATGGACGTGCGGTCGGCGCCGCCGGCGCCGGGGAAGACGCACGGCGTCCTCCTGCTCAACAGCAACGGCATGGACGTCGTCTACGCCGGCTCCAGCATCACCTACAAGGTCATCGGAGGCGTCCTGGACTTCTACTTCTTCGCCGGCCCGACGCCCACGGCCGTGATGGACCAGTACACGGCGCTCGTCGGCCGCCCCGCTCCCATGCCCTACTGGTCTTTCGGTTTCCACCAGTGCCGGTACGGGTACAAGAACGTGTCGGACCTGGAAGGCGTCGTCGCCGGGTACGCGGCGGCGCGCATCCCGCTGGAGGTGATGTGGACGGACATCGACTACATGGACGCCTACAAGGACTTCACCCTCGACCCCGTCAACTTCCCGCCGGCGATGATGAGGGCCTTCGTCGACCGGCTCCACCGGAACGGGCAGAAGTACGTGATCATACTGGACCCAGGGATCAGCGTGAACGAGACGTACCCGACCTATCGGAGAGGGATCGAGGCGGGGATCTACATCAAGAGGGGCGGCGACTGGTACCTCGGGGAGGTGTGGCCGGGGAAGGTGTACTTCCCGGACTTCATGAACCCGGCGGCGGCCACCTTCTGGGCCAACGAGATCGCCATCTTCCACCGGACGCTGCCCTTCGACGGCCTGTGGATCGACATGAACGAGGTCTCCAACTTCATCACCTCCGACCCGCTCCCCAACTCCACCCTCGACGCCCCGCCGTACGCCATCAACAACGCCGGCGTAAGGAGGCCCATCAACAGCAAGACCATCCCCGCCACCGCGCTCCACTTCGGCAACCGCACCGAGTACGACGTCCACAACCTGTACGGCCTGGCGGAGGCGAAGGCGACCCGGGCGGCGCTGGCGGCCGTCAGGGAGAGGCGGCCCTTCGTGCTGTCGCGGTCGACCTTCGTCGGCTCCGGCGCGCACGCCGCGCACTGGACCGGTGACAACGCCGCCACCTGGGACGACCTCGCCTACTCCATCCCCGGCGTTCTGAACTCGGGGCTGTTCGGGATCCCCATGATCGGGGCCGACATCTGCGGATTCGGCCGCGACACCAACGAAGAGCTCTGCAGACGGTGGATCCAGCTGGGGGCGTTCTACCCCTTCTCCCGAGACCACTCCTCCAAGGACACCATCCGGCAAGAGCTCTACCTCTGGGATTCGGTGGCGCAGTCGGCGCGGTCGGCGCTGGGGCTCCGCTACCGCCTCCTCCCCTACATCTACACCGCCATGTACGAAGCCCACACCAGGGGCACCCCCATCGCCCGCCCCCTCTTCTTCTCCTTCCCGGAGGACCCCCGCACGCACGGCGTCGGCACCCAGTTCCTCCTCGGCGGCGCCGTCATGGTCTCCCCCGCGCTGCGCCCGGGCGCCACCTCCGTCGACGCCTACTTCCCCGCCGGCCGCTGGTTCAGCCTCTTCAACCACACGGACTCGGTGTCCTCCCCCGCCGGCGGGGCCACCGTCGCGCTCCCCGCTCCCGCGGACGCCATCAACGTGCACCTCCACGGCGGGGCCGTGGTGCCGATGCAGCGGGCGGGGATGACGACGGCGGAGGTGCGGCGGAGCGGGTTCGAGCTGGTGGTGGCGCTGGACGGGGCCGGCGGGAACGCGACCGGGGAGGTGTTCGTGG
>TRINITY_DN29838_c1_g1_i6_1
AGCGAACTGTATATACCCTCTCCTGGGGGCATCGTTGTACGGTTGGAGCTTTGTAGGATCAGATGTTACGGATGCGGCTTTGGAATGGGCCAGAAAGAACGTAGAGAACAATCCTCATCTTTCTCATCTGATAGAGATTAGAAATGCGAATGAGGGGTCATGTTCTGATGAAGTCAGGGCGTTTTCTGAAGAGAATGTTAATGTGGGAGATACACGACCACAAGCTGTTGCAGAGGAGACAGCAGGCTTGAATTCTGTGGGGCACTGCTACCATGGACCACCCATTCTTGTTGGCACTGTCAGGGATGGTGAGGAATTTGATTTTTGCATGTGTAATCCTCCTTTTTTTGAGAGCATAGAGGAAGCAGGTCTGAATCCAAAGACTTCTTGTGGTGGGACACACCAGGAGATGGTTTGCCCTGGTGGCGAGCGAGCTTTTGTCACCCGTATTATTGATGACAGTGTGGTACTGAAGAACTGCTTCAGGTGGTTCACATCAATGATTGGGAGGAAAGCTAATTTGAAGTTCTTGGTGTCAAAGCTTCGTGAAGTTGGTGTTTCAATAGTAAAGACTACTGAATTTGTTCAAGGCCAGACAGCTCGATGGGGACTTGCATGGTCTTTTATGCCTCCAAACAGAAAATCCATCACATTGCATTCATCAGAAAAGAGTAACTATGCCTTCATGCTGGAGGGTCTTAAACGTCAAAATAGTGCTATTCAAATATTGAAAGCTGTAGAATTATTTTTTCAATCTTCTGGTGCCTCTTGTAGTACTGATTTTTCAACATTTTCTGTTAATGTGACTTTGTCCAGCGACCAAATTGTTGCCCTTGCCAACAAGGACCAGTGTAATTCTGATCAAGAATCTAATTGGTCGACTGGTCTTCAGTATCCAATGAATGAGTTGTCTTTCAGAATTTTGGTTTTTGAGCAAATTCCTGGCACATTACTGGTGAAAGGATCTTTATTACATAAAGATAGCCCACTTTCAGGAATGCTTTCATCAATAATTCAGCATTTGGAGTTAGCTTTAAGAAAGGAATTTATCGTGAAGAACCATGGAACACATGATAAATAGAGGCAATAAGATGGTGAGGCCCATGGATAAGTAGGTGAGGACACCATACGTACTTCCCGGTAGATATCGGTGTTCCTGTAAAAAATATTACATTCTTTAGTGTCCCGGAATCTGAGAAAAGATCTTCACGTTCCAGGCTTCAAGCTTAAACCTTGGATTCTGTTACAGTCTTGGCCCAGCTGACGGAGGATTTGGACTTTGTGATCTGGGGAAGCTGCAGTAGACTGGCTTGAGCTGTCAAAAGTGTGCATCTTTGACTTCACTTGACGCTTCCTATGCCATTGTAACATTTTTATTATGGTTTCTATCGAGCATCACAAGTAATCTTTTGCCTTGGTAGGTTGGTGAAGAAAGGGACCTAAATTTGTGGTCCTTCAAAAGTTTGCCACACTTTTAATCCAAG
>TRINITY_DN29894_c1_g2_i2_1
CGGCCAACCACCACCCCCTTCAAAACATCCTTCTTCTTTCTCTTCTGCCGCCCTAATTCCTATCTCTTCGACTCATGGCAGCTGCTAAGAATGGCACCGCCATGGCAGCGGCGGTGGTGGCTTTAATGCTCGCCATGGTGCTGATCATGGCCTCTCCGGCACAGGCGCAGTTGCCGCGTGCCGTATGCCTCGCCCGCTGCAGCAGGATCTGGAATCTGTGCGTCTCCGGATGCTCAGGCAGCTCCAACTTCGTCTTCCTCTGCAGGAACATGTGCCTCGACAGGTACAAGAGCTGCACCCCCATTTGCCGCGGCAAATAATTTAAACGATCGGCAGCCCCACCGCCGCTCGCCGCTCGCCACCGCCGCCGCCGCTCGCCGCCGCAGTAGATTGCTATCTATCTATATATATATGTTGTAGCGCATGCATGCAATAAAAGTGAACTCCTCCCGGTCATCATGACGACGATCATGATGTCATATATATGCAGGTGAATAAGGAGGTGTTCTTGAGAAGAAGAAGAAAAAAAATTGTTAGTGGAAG
>TRINITY_DN29894_c2_g1_i1_1
AACCACCACTCCTCTCCCTTAATTCGAATTAGCTCCTTCCATCTGCCATCCTTCTTCTTCCTTCTGCCCCTCCTCCCTCTGCCTCGCCGACTCATGGCGGCTGCGCGCTCTGTGAAGATGAACGGCACCACCACTACCATGGCGGCGGCGGCGGTGGCTTTGCTGGCCATGGTGCTGATCATGGCCTCTCCGGCGCAGGCGCAGGTGCCGCTTAACGTGTGCGTAGCCAACTGCAGGACGACGCGGGATTGCTGCCAAGGCGGGTGCCCGTCAGCTGGCAGCTCCACTTCCGCCTTCCTCCTCTGCAGGAACGCGTGCGCAACCAGTTACAACCGCTGCATCACCGGGTGCAGCGGCAAATAATTAAGATGATCAGCACCACCACCAGGCCACCTCCTGCTGGCATGCATACATCATGCATGGGCTCGCTATATATGTTGTATATAGGACAACTATTGATGATGATGATGA
>TRINITY_DN29822_c1_g2_i6_1
AAGATGAGCAAGACGGCGGCGAGGAAGCCGGAGGCTACGCGGCGGGGGCCCAGGTCTCCTCCTACGGATCCCTCGCCTCCGCACACGTCTGGTAGTGGTTGGGTTACCGGGACCAGTTAAAAAGGAGCGAACTGTTTCTGCACAACTCGCGCTTGTCCACACATCGAAGCTGATCAGAATGTTCTTCGATGGCAAGAGCGTGCGCCGGGGTTGTTGTTATGGAAATATGTAGGTCTTAAACCCGTTGTTTGATTCTAAACGAAGTGTAGTAATAAACGGGTTTGGTAATCTCTGGATGATTTTTTTTTAATTGTTTGGTGGAAACTATGATAAAAAATTTAAGTGTATAGAAATCTTTTATGTGAATGGAAGTTTCTAGATTTATCATACTTTCTTTGGTATTTGCTCATGTAGCACATTCCCTGCTAAAAAGAACATGTATGGAAAGATTCGTCTGAACTTGTACGAAGGGACTGTTTTATGATCAACTTGTATGGGGGAATCCAGCTACCTCTCCATTGGGGAATCCTA
>TRINITY_DN29847_c0_g1_i1_1
AAGTTGCATATTAATTTATTATTATCTGATAAACACTTAATCCTGTTATCATACCTTCATCTTGTCTTTCTATTTCAATTTCTCCTACCTGTTAGAAAAAAGTTGTCCTTATCTTGTATGGCAGCAATTAACAATCATATAGCTATTAGAACATCAAAAATCATTTTGCAGAAACAATGATTCACTTACACGTCATTGACGGCAGATTCATACAGCATTGCCAATGGGAGATAGCCGAATTGGTGTTGGGTATGGGATATTAGTTGGCATCGCCCTGGTTTGAACCTGGGAGAACATTGTTGATGGGGTTTCTCTGACTTTGGTGAACAGGCTCTGCCGCTAGGGTTGAGTCCCTCAGAGAAATTCAATAATGTATCACTTTT
>TRINITY_DN29844_c1_g1_i1_1
AGTCTCCACGGAAGTGAATCGATCTTTTCTTCTTTCGTTGGCTACACCCCTTTCTCCAAGAAGTGATCTTTACTACTAGCTGCTTGCGTTGATGAACAGATCGAAGCTCTCAAAGCCATTGGAGTCACAGAAGTGGTCTTAGCCATCAACTACCAACCAGAGGTAGGCGGGAAGAAAAAAAGATGAACTTTCTAGTTTCTTCCTGTTGCTCCTCCATACCTTGCTGGTGTGGAATTTCTACAGTTGCCAATCAAAATTTCACGGTGTTCTTGAGCAGGTAATGCTCAACTTCTTGAAGGACTATGAGGCTAAGCTGGGCATCAAGATCACCTGCTCTCAGGGACAGAGCCGCTAGGGACGGCCGGCCCCTTGGCTCTGACTAGAGAAAAGCTGATAGATGAGACCGGAGAGCCCTTCTTTGTCCTCAACAGTGATGTCATCAGCGAGTACCCCCTGGCAGAGATGATCCAGTTCCACAAGGCTCATGGCGGGGAGGCTTCCATCATGGTGACCAAGGTGGATGAGCCGTCAAAATACGGGGTTGTTGTTATGGATGAGGACACCGGTAAAGTGGAGCGATTTGTAGAGAAGCCAAAGATCTTTGTTGGGAACAAGATCAACGCCGGCATCTACCTGTTGAACCCCTCTGTTCTGGACCGCATCCAGCTCCGACCAACCTCCATCGAGAAGGAGGTCTTCCCCAGCATAGCC
>TRINITY_DN29825_c0_g1_i10_1
CGGAGAGAATGGGATCTGCACTTCCTGCAAGTCGTCGCCGTCTGGCCGCCGGCTCTGGAGGACTCTGCAAATGGCCGCCCTCTCTCTCTCTCTCTCTCACCTCTTATCAATGGCGGTCGAGGACACCGCTATATATAAAGGGGCCAAGACTCCCCATCCCCATCTCGGTGCACACGCTTAGCTCGTAGAGAGATTAGAGACGGACCTCCTTTCTCCCCTGCTCCTCCCCGCCTTATCCCCCCCATCAAAACTCCACATCTACCCACGTCCGTACCCTTCTTCTTCCTCCCTTTGCTTTGATAGAGAGAGAGAGAGAGAGATGGGGAGCGAGTGCAGCGGGGCGGAGGAGCAGAAGGTAACGGTGGCGCCGGAGATCAAGTTCACGAAACTCTTCATCAATGGCCAGTTCGTCGACGCCGTCTCCGGGAAGACGTTCGAGACCGTCGACCCCCGAACAGGGGAGGTCCTGGCGGCGGTGGCGGAGGGCGACAAGGCCGACGTCGACCTCGCCGTCGAGGCTGCCCGCCACGCCTTCGACCACGGCCCATGGCCCCGCATGCCCGGCTCGGCGAGGGCGAAGATCCTGATGAAGTTTGCAGACCTGATCGACGCGCACACGGAGGAGCTGGCGACCCTGGACAGCCTGGACGCCGGGAAGCTGTTCTCGCTCGGGAAGGTCCTGGACATCCCGGACTGCGCGGAGACGCTGCGGTACTACGCGGGCGCCGCCGACAAGATCCACGGGGAGACACTGAAGATGTCGGGGGAGATGCAGGGGTACACGCTGCGGGAGCCCATCGGGGTGGCCGGGCTCATCATACCCTGGAACTTCCCCTCCACCATGTTCTGTATCAAGGTCGGCCCCGCCCTCGCCGTCGGCTGCACTGTGATCGTGAAGCCCGCCGAGCAGACGCCGCTGTCCGCTCTGTTCTACGCGAACTTGGCCAAGCAGGCTGGGGTCCCTGATGGTGTGCTCAATGTCATCACTGGGTTTGGCCCCACTGCTGGTGCTGCCCTCACCTCTCACATGGATGTGGACAAGATCAGTTTCACTGGATCCACAGAGGTGGGGCGGCTGGTGATGGAGGCAGCTGCAAAGAGCAACCTGAAGTCTGTGACACTGGAGTTGGGAGGGAAGTCACCACTCATCATCTTTGATGATGCGGATGTGGACATGGCAGTGGAGCTTGCTCGGATGGCCATATTCTACAACAAGGGAGAGATCTGCGTCGCCGGTTCGCGGGTCTTCGTTCAAGAAGGGATCTATGATGAGTTTGTGAGGAAATCTGCAGAGAAGGCCAAGAGTTGGAGAGTTGGAGATCCTTTTGATCCCAGCGTTGACCAAGGCCCCCAGGTTGACGAGCGACAGTTCAAAAAAGTGCTCTCGTATATCGAACACGGCAAGAGAGAAGGAGCCACTCTACTAACAGGTGGGAAACGCTGTGGTGAGATAGGGTACTACATCGAGCCCACAATTTTCACGGACGTCAAGGACGACATGAAGATAGCGAGCGAAGAAATATTCGGGCCTGTCATGTCCCTCATGAAGTTTAAGACGATCGAGGAGGCGATCGAGAGGGCCAACAACACGAGATACGGACTCGCAGCCGGGGTGGTGACCAACAACATCAACACGGCCAACCGGATGGCAAGGTCTGTGAGAGCGGGCAACATCTGGGTGAACTGCTACTTCGCCTTCGATAGGGACTGCCCCTTTGGAGGCTTCAAGATGAGCGGCTTTGGCAAGGACAACGGCCTGGCCGCACTCGACGGCTACCTTCTCACCAAGTCCGTCGTCACCCCGGTCTATGACTCCCCATGGCTCTGACGATCGAACTCACCACTTGAATGCATACGGACCGAATAATAAGATTTCACTGGATAGCTCGGTGTCTGACTTGATTGATCAAGCGTTGGCCCCGCGCACTATATGGGATCCAGCGCCTGATCAATCAGGTCGGGCGCCGAGCAACCCACATCAGCCTTATTATCCGGTTGACTAGGTAATAAGGCCTTTTCACATAGTTGAGATCACATGCACCATTGCTCCACTTCCCATGGATTTCCTTTGTATTCACTCACAGTACTGGGGAATGGTTGCTTTTTCTTTGCATGGTTTTTTCCACCTGGTATATTAATTGTATGGTTTCTCCCAAATGATCAATGCTTGTTCTACGGCTGCACGGTCGTATAGACGCAAAACATGTGCATAGGGTGGTTAGCAC
>TRINITY_DN29811_c0_g1_i17_1
CCGCCATCGCCGTCCAACAAGCTCAAGAAGAAGCACCAGGGAAGAAGCAGCAGCAGAAGAAGAAGAAGAAGAAGAAGCATCGTGTTGGCTTCCCTTCCTCGCCCCCTCCTCCGTCTTCCCCTCCGACCCATCTGAGAGTTCCTTCCTGGGTTCTCGCCGGAAATGGAGTGCAGAGGCGGCGCCTCCGGTGGCTTCAGCAGCAGCAGCAACAACAACAAGTCTCCTTTCGACTGCCTCCTCTTCGATTTGGACGACACCTTGTACTCCGGCGACGTCGGAATCGCTGGGTTCGTCCGGCAGAACATCGAAGAGTTCTTGGTGAAGACGTGCGGCGTCACGGCGGAGAAGGCCGGCAGCCTTCGGTCGGAGCTCTTCCGCTCCCACGGCAGCTCCCTCACCGGACTCCGAGCGGCGGGCTACGACGTCCACCCCGACGATTACCACAGCTACGTCCATGGGCGACTGCCGTACGAGCTGATCCAGCCGGACCCCCTCCTGCGCGACCTCCTCCAGAGCATTCCCCAGACCAAGATCGTCTTCACGAACTCCGACCGCGAGCACGCCCGGAAGGTCCTGACACGCCTGGGCGTCGACGGCTGCTTCGACGGCGTCATCTGCTTCGAGACCCTCAATCCCGACGTCTCCGCCGCCCCGATCCTGCTCAAGCCCTCGCCGTCGGCCTTCGAGGCCGCCGTACGAATCGCCGGCGTCGACCCCCGCCGCACGCTCTTCCTCGACGACAGCGAGAGGAACGTCGCCGCCGGGAAGGCCCTGGGCCTCCGCACCGCCCTGGTGGGCAAGCCCGCAAAGACCCGGGAGGCGGATTACCTGCTCGCCGGCGTCCACGACCTCCGGCGGGCGGTGCCGGACGTGTGGAGGGGCGGCGCGGAGGGGAAGAGGGCGCCCGCCGGCCGCCACGGGGAGGACCAGAGGCGGCGGCGCGGGGGCGACCTGGACTCCATCCTGGCGGCGGCCACCGCCCCGGTGGAGGCGTAGCCGCGTAGACCCCGAAACGAAGATACGCGTCAACGTGCACAGGAAAACGTACGCGTCCGCTCCGGAACAGGATTATGATTCTGCGGGCCCCGCCCCTTCACAAGACGACGAGAGGCCACTTGTTCGTTCGTATCGTGGTGTTTGCAGGTGTACGGTGTTCGTGTAGTTGTGGGAGCACCGTCCAGGTGGTGTGACGGTGACGGTGGTTTGTGGGAGGTGGATGTACAGACAAGAGTAGCTGATTTGTCGTGTATACGTGGTTGTGTATAGTTGTTCACAG
>TRINITY_DN29800_c0_g1_i1_1
TTGTCTTCTTCTTCTTCTTGTCTTCCAGTTCCGTTTCTGTTCCTTCGCATCTTCTTCTTGTTCCTTTTTTTTTTCTTTCTTCTGCGTGCACAGGGAAGCAACAGCGGAGGGGGCATCGCGCGCCGGCGGGGGACAAGTGGGGCCGACGGCGCACAGAGCCGGCACCGCCGGTGGACCCGGCGTCGGCGAGCGGTGCTGCCGCCGGTGGGATCAGGCGCTCCGGCGGCCTGCCCCTTCGCCGCTCCTGCCTTCCCTGCGCGAGAGCAGGGCCCGGTCCCTGGGCCTGTGCGGCTTCGAGCGGAGGGATCGGGGCCATCCCCCTCTTCCTCCCGTTCCTGTTGCGCAGGGAGGAGGGCGACGGTGGGCGGCCTACACGCCGGCGGCGGAGGCCAGCGGGGACGGCGGCGCACAGGGCCGGCGCAACCGGCAGACCCCTCGCCGGCGAGCGGCGTCGCCGCCGGTGAGATCAAGAGCTCCGGCGTCCCATTGCTTCTTCCCCTGTCCTCTTCGCGCACGAACACGGCCAGGGACCTGAACCAGTGGAGCTCCTCGCGCGACTGTTTTCGGGGAGGACTCGACCCGCTTTGATTGGCTGCACTGGCCACACGACCAGCTCTGAACAGGCTCAGCGCCGTCCGACCCATCTGCCGGCGCCCTTGGTGGTGGCCGGGCAATTCGCCGGCGTCGACTCATCGCCGGGTTCCTCCGGCCCATCTCGACAGGGTCTAAGGAACGATCGTAATGGGAAAGGGATCGAATCGACAGAAGAAGCACCCAAAGAACCCCAAATTCAATGGTCGCCCTCGTCTCCAACAAAGGACCAATTCCTTTGGAGAAGAAAATATGGATGATGAGATTGACGCCTTCCACAAACAACGAGACATGGTTCCCATTGACATTAACCGCGATGCTGGGGATGCTTCAGATGAAGACGATGAGCAGCCAGTATTTGATTTTGAGGGAGGTGACCATGACACTGATGATAGCAACAGTGATAGCAAAGGTGGTGGTGGGGGTGATGATGATGACGATGATGCAGCTTTTGCCCATGACAAAGAGTATGCTAGAATGTTAAGGCAGAAAAAAATTTTGCAGCAAAAATTTGGGGGACTTGAAGATGATGCACTTGATGATCCCGAGCAGGAGGAAGAACAAAAGGCTTTCCTCGGTCGAGGAAAACAGTACCTATATGGTGCTGATAACATTGATTTTGAGATACAATCAGATGGGGAGGACCTTGCTGAAGAGGAGGCCATAGCAGTGATGACGCAGAAAGAAAAGGCAAAATCTTTTTCAATGGAAGACTTTGGCCTTGAAGACACTGATAAAGAAGCAAGTGATGATGATGATAATGATCAGGAAAAAACCCTACAGGATCTTTCAATTGGGAAGGATTCTAGAAAGAAGTCTCATGCACTTGGTACAGTTGAAGATGATACTTTGGAGAGCTATGAGGAGATTAAGAAAGATCTTAGTGCACTTTCACAGGAGGAGCAGATGGATATTGTTTACAGTTCTGCACCTGAACTAGTTGGTTTGCTGTCAGAATTAAATGAGGCCACAAGTCAGCTTTACAAGGTGAAGGCACTTTTGTGCAAGGCAAGAGAGAACAAAGGAGCACTTGACTATTTAGAGACAAAACACAAGCTGCTGCTGGCTTACTTACAAGCTATTAGCTTTTATCTTGTACTCAAATCCGAAGGTCAACCTGTACGTGATCATCCAGTAATAGCTCGTCTTGTTGAGATCAAAAACTTGTGGGAAAAGGTAAAAAGTATGGATGAGAATATTTCTTCCCAGGTTGAGGAAGCCATCAATCATGTTAGCAGGAATGACACAGGAAAAATTGTTGTCAACAAAAATTATGTAGAAGTTGAATCGGCTGTCATCAGTATCCCTGCTAAAGAAATTGAAGCATCCAAAGTGACTGAATTTATAAATAGTGGCTTGTCGAAGGAAGACAACACGTCCAAACGTGGCAATCAGAAAGCCGAGAATGAGCAAGTGGGGCAGCAAAGCTTGGAAATGCTTAAGGTTAGAGCAAGTCTTGAAGAAAAATTGAAGAAAAAAGGTGTTTTCAATTCAATTGTTTCAAAGACTGGCAAAGTACATCATGCTTTAGAAACTGGGAACAGACATCTGGAAAAATTGGCTGACTATGATGATGATATCACTGATGGGAGAGTGCATCGTGGATTGAACAGTGAACTACACAAATTTGCCCCAGCGAAAGTTAACAAGTCCACGTTTGTTTCTGGCGATGACGACCTGCCCATGAGAGAAGACCTTGGAGAGAAACGGATAAAATATGTGCATAAGATGGTAGAAAAGGCTGAGAAGCAAAGAAAACGCGAGCTCCTTGAAAAAACAGGAGCTGGTTCTGATAATGCCATCGGAGATGACGTCAGGGCTGTGAGGACAAAGTCCACTGGTGCTATTGATACACAAGATGGCGATGAAATGTTGGAGTCAGAAGATGAGTTCTACAAGGAAGTAAAGAGGCAACGGCTCACAAAAGTCTCGGCAAAAGCAATGCTATATACCAGAACTCCAACTATTCCACAATCAGAAGAGCTCGAGGCGGATGGTAAGCGGCAGATCACCCGCCAGATGGAGAAAAATAAGGGTCTGACTCGCAATCGGAAGAAGCTGACCAAGAATCCACGAAAGAAATACAAGCTTAAGCACAAAAAGGCTGTGGACCGTCGCAAAGGACAAGTACGTGATATCAGGAAGCCAACAGGCCCATACGGCGGAGAGGTGTCAGGGATCAACACGAGAGTTAGTCGCAGTGTTAGGTTCAAGAGCTAGTATGGTTATCGTCGGTTCTTCTTGTGCATGTCTTCATTTTCTTAGAAAATTTTGTGGCTGAGTGTTGTCATTATCACCAAATTTTGTTCTTGGAATGTAATTTTTTCTTGGGAATTGCGTGTTTAATTTATGGTAGTCGAAAATATCATTGCCAAGTTATAG
>TRINITY_DN29897_c0_g2_i2_1
ATGGCACTGTTAGGGGAGTATGCTACAAGACCAAAAGTGGTGAAGAGCTTAAAGCATTTGCACCTCTTACGGTTGTTTGTGACGGTTGTTTCTCGAACCTCCGACGCTCACTCTGCTCTCCAAAGGTGGATATACCGTCCTGTTTTGTTGGTTTGATCCTGGAGAACTGCCAACTACCATACCCGAATCACGGGCATGTCATTCTAGCAGATCCTTCACCTATATTGTTCTACCCTATCAGTAGTACCGAAGTCCGTTGTTTAGTTGATGTCCCTGGCCAGAAGGTCCCTTCCATAGCCAATGGTGAAATGAGTAACTATTTGAAGGCTGTCGTTGCACCCCAGATTCCTGAGGAACTGAAGGACTCCTTCATATCCGCCATCAACAAGGGCATAAGAACGATGCCAAATAGGAGCATGCCAGCAGCTCCCCGTCCAACCCCTGGAGCCTTATTGATGGGGGACGCATTCAACATGCGCCACCCGTTGACTGGCGGAGGAATGACTGTGGCATTGTCTGATATTGTTGTTCTACGCAATCTTCTTAAGCCTCTACGTGATCTCCATGATGCACCAGCTTTATGCAGATACCTGGAATCTTTCTATACATTAAGGAAGCCCGTCGCTTCCACCATAAACACATTGGCAGGCGCCTTATACAAGGTCTTCAGTGCCTCCCCCGATCAGGCAATGAATGAAATGCGCCAAGCTTGCTTTGATTATCTCAGCCTTGGGGGGTTGTTTTCTACTGGTCCAGTGTCCCTGCTGTCTGGTCTCAACCCTCGTCCCTTGAGCCTGGTTGTTCATTTCTTTGCTGTCGCTATATATGGAGTTGGTCGTTTGTTGGTCCCATTTCCTTCACCTAAGCGTATGTGGATTGGAGCCAGATTGATTTCGGTGAGTACTAAGACACTTGGAGTTAGTAGATAAATCTTGCTTTTTTAATGGTTAAATTTCAACTGATTCTTTTAACTCAGAACTTCTGAAGGTCTTTCTTTGATCCTTTTATTCAGCCACTTTCTTAGGTTGATCAATTTTTCCTGCTCTTGAGTTTTCACTAGAAAGCGAGATTCTAGATGTCTGTTACTATCTGTTTATTTAATAGACCAAAGAAAACGCTATATTGTTTCAGCTTCCATAAAAATGGGGTCTAGTCCATGAAACCAATGGTTCTTGCAAACTTGAAAAAAAAGGAGAAATAAAAGAGTGGCCTCTGGTATAATAATGGTGCTTCTCAGAATGCCCAGAAAATACAAGCGGCAAGCACACCTTTGTGTGAATATTTACTCTAGAGAACTCGTTTAAAAGAAGGGCATATGAGGACCTGTAGCTTATCATCCTCCTTTGGATTTAGATTCTACATGGGTTACTGCTAATCCTTGTGTTTCTTGTCTTAATGTGTCTCACTATTTATCTGCCCACAAACTTCACCTCTGCAGGGCGCTGCAAATATCATACTTCCCATCATAAAGGCAGAAGGAGTCAGGCAAATGTTTTTCCCTGCAACAGTCCCTGCATACTACAGAGCTCCCCCAACGGAGTGAAGATGTTATCGCTGTGACCACGTTGGCAGGGGCGTTTGAATCTTGCTTGCCAAGGAAAACTATTTTCGTATAAAGGATCCTTTGAAAGGTTTGTATCAAAATAACCTGCCATCTGGAAATCGAAGCCATTGACTTCTCTTGGTCCCCGGAGGAGCTGCAGAATTCCACTAGCCAAGGTCAACTGCTAGCTTGGGTTACCCTTTTCTGGAAAGCACTTCTGTGTCAGTTGCCCAGCTTTGGATGGTGTTTCTTTCTTGGAGTTGGCACCAATGAGTTTATGGAGAACATTCTCGATGTGTCAGCAGGATTGAAAACGGCGCAGTGCAGCTGTAAATAAGCCAATATTAACTTGGTAGCACCATTTTGATCATGAGTCTTCTTGTGTCTTTTCTATTGGGGGGAGTGTGTTTTTTCTGTAAACTGTTCTTTTTTTTGTTACTCCTGTGATTATTGTGT
>TRINITY_DN29886_c0_g1_i1_1
TGAGACGACGAGTCCCGGCGGCTTTGAGCTCGCAGCGGACCGGAGGGGGTGGTGGTGGAGAGGTGTGCTTGGTCGAGGGGCTCCGCCGATCGAGGAGAAAGGCCGGCGTCGATGCTACCGCTAGTCGGCCAAAGACGGCCGCCAGCGGTGGCGGCGGCCGTGGGGCTGCTGCTCCGCATAGGCCTCCTCCTGCTGTGCTTGGCGGCGGAAGTTGCATGGGCCGACGGGGAGCTCTTCGACACCTCCGGTCTCGAGATGTTCGTCGACGACCTGCCGGAGATGCCCAAGATCAGAGGCTACGACCTGCGACGGGATGGCACCCCCGTCTCCAAGTCGCTCACCATCGGCATGTTCGAGAAGACGTGGAAGTTTCACCGTGACCTCCCACCGACGAGGGTGTTCGCCTACGGCCTCACTCGGGAGTCGGCCACGGTCCCCGGCCCCACCATCGAGTCCCTCGTCGGCGTCGAGACACGGGTAACGTGGCAGAACCACCTCCCTCCGCGCCACATCCTCCCCTGGGACGCCACGATCCCCACTGCCATCCCCGCCGACGGCGACGGCGTCCCCACCGTCGTCCACCTCCACGGCGGCATCGCCGACCCCGCCAGCGACGGCAGCGCCAAGGCCTGGTTCACCGCCGGCTACAAGTCGAAGGGTCCGTTCTGGAAGCAGGAGACTTACACGTACCCCAACGTACAGGAACCGGGCAACATGTGGTACCACGACCACGCGCTGGGGTTGACCCGAGTCAACCTTTTGGCCGGTCTCCTCGGCGCCTACGTCATCCGCGAGCCGGCGCTGGAATCGCGGCTGGGTTTGCCGTCGGGCGACGAGTTCGACCGCCACCTTGTTGTCTTCGACCGGAGCTTCCGGTCCGACGGCTCCATCTACATGAACTCCACCGGCAACAACCCCTCGATCCACCCGCAGTGGCAGCCGGAGTACTTCGGCGACGCCATTGTCGTCAACGGCAAGGCGTGGCCGCGCCTCCGCGTGCGGCGGCGGAGGTATCGGTTCCGCATCCTCAACGCGAGTAACGCCCGGTTCATCAGGTTCTTCTTCACGAACGGCCTTCGCTTCGTTCTTCTGGGGTCCGACTCGGTCTATCTGAAGCGGCCTGTTCCGGTGTCGAAGCTGCTGCTCGCGCCATCGGAGATCGCCGACGTGGTCGTGGACTTCTCGCAGTCGACCGCCGACTCGACGGTGCTGGCGAACGACGCCCCGTACCCTTACCCGACGGGGGACCCGACGGATACCAAGAACGGGAGGGTGATGAAGTTCGTGGTGATCGGGCGGCGCCGGTCGGTGGCGGATCCCTCGCAGGTGCCGCGCCAGCTTATGAAGTACCCGGAACCCTCCCTGCGCGACGCCGTGCAGCGGCGGTACATCGTGATGTACGAGTACCAGAGCTCCACGGAGGAGCCCACACACCTGTTCATCAACGGCAAGTCCTACGACGACCCGGCGACGGAGACGCCGAGGGCGGGGACGAGCGAGGTGTGGGAGGTGATCAACCTGACGGAGGACAACCACCCGCTGCACATCCACCTGGGGCTGCTGGCGGCGATGGAGCAGCGCGCGCTGGTGGACGTGGAGGTGTTCAAGGCGTGCATGGCGAGGCGGAACGACGCGGAGGCGTGCGCAGTGTGGCGGCACGCGCGGGGGAAGCCGGCGAGGGTGCCCTTCCATGAGCGGGGGTGGAAGAACGTGTTCAAGGTGAGGCCCGGCCACGTGACCACGCTGCTCGTCCGGTTTGCGCCGCTCCGGCCCAGGCTGGTTGCCTACCCGTTCAACGCCTCGGCTGAACCGGGTTACGTCTACCACTGCCACATACTGGATCATGAGGACAATGTGATGATGAGGCCGCTGAAGATTATAAACTAGCTAGCTAGGCGGAAGACATTTATTAAAACCACGGCAGATGTTCTCAGCATGCGACTATTACAGTGCTATTTGCCAAAAATAGAGGTATATAATGATAATTTTGTATCGTGCGTACATGATGTGTTTAATTAATTAGTTGGAGTGTATTTGGGACGGAACACAGTACTACTACATTCCCCAAGGAAGTCTCCTTACTATATATAGATCGAAGACTGTAACTTTGGAGACTATATGCTTAATTT
>TRINITY_DN29875_c0_g1_i4_1
ACAAGAAATCAGAAGAAAAAAAAACAAAGAAGAGGAGAAGAGAAGAAGGGGACTTCTCCCGGTTCCGTCCGCCGCCTCGCCGCCGTCTGCTCCCTTCTCAGATCCTTCCACCCGCGGGGCTTCGTGCGCTTTCCTCCCTCCGCTTCCTTCCGTCGGATGCCATCCCAGCACTACGCCGGCGACAAAGTGAACCTGCCATTCGATCATGTCGTGTCCTGCAAACGAGCAGCTTCTGCAAATGGAGACCACCTGTGGTTCTCTTCTCTTCGAGCTTCAGCTTATATGGGATGAAGTTGGGGAATCTGAAAAGGAAAGAGATAAAATGCTACTCGAGCTAGAACAAGAGTGCCTTGAGGTGTATCGAAGAAAAGTTGACCTAGCAAGCAGGTCTAGGGCTAAGCTGCGGCAAGCGATTGCAGACTCTGAGGCAGAGCTTGCAGCCATTTGTTCGGCGATGGGTGAGCGACCAGTTTACATCAGGCAGTCCAATCAGAAGTCCGGGAGCTTAAAGGAAGAGCTTCAAGAAATATTGCCACAACTAGAAGAAATGCGTGCGAGGAAATCCGAGAGGTGGAATCAGTTCCTGGAAGTTTTAGACCAAATACTGAAGATCGCAAATGAGATTAAACCTGGGGAATTCAACTCATCCAAGATGGTTGTGGACGAATCCGACTTATCAATGAAGAAACTTGAGGAGTTGCACAGGCAGTTGCAGGTTCTCCATAAGGAGAAGAGCGATCGTCTGAAGCAGGTGCTTGATCTCCTAAATTCGTTAAATTCATTATGTCTGGTCCTTGGAATGGATTTCAAGCACACAATAAGTGAGATACACCCAAGTTTAGATGATACAAACGACTCACGGAGCATTAGTAATGATACAATACAGAGGCTAACTTCTGCTGTACATGGTCTGAGGGATATCAAATTACAGAGAATGCAGAAGCTTCAAGACCTTGCTACTTCAATGCTGGAGATGTGGAATTTGATGGATACACCAATAGAAGAGCAACAAGTGTTCCAGAATGTGACATCTAAAATAGCTGCCTCAGAGGAGGAAATAACAGAACCTGGCACACTCTCTCTGGATTTCATTAGTTATGTGGAGACCGAAGTTTCCCGGCTAGAAGAGCTGAAAGCAAGCAAGATGAAGGATCTTGTTCTGAAGAAGAAGGCGGAGCTAGAAGAGCTACGAAGACGCGCACACATGCTAGCAGACGCAAATGGAGAAATAGATTTTGTCATTGAAACTCTTGAATCTGGGGCTGTCGACCCATCTCTGGTCTTGGAGCAGATAGAGATGCAAATTTCAAATGTCAAGGAGGAAGCTTTCAGCAGGAAAGAAATTCTTGAGAAGGTTGAGAAATGGATGACCGCATGTGAGGAGGAATGTTGGCTCGAAGAGTATAACAGGGATGAAAACCGTTACAATGCTGGAAGAGGTGCCCATCTGACGCTGAAGCGAGCTGAAAAGGCCCGTGCTTTGGTCAACAAAATTCCAGCAATGGTGGAAGGTTTGACAGCCAAGACCACAACCTGGGAAAGGGAAAGAGGCATTCGATTCACATATGATGGAATTCCTCTTCTATCTATGCTTGAAGAGTACACTCTCCTGAGGCAGGAGAAGGAGCAGGAGCGCAAAAGGCAACGGGATCAGAAGAAGCTCCAGGGCCAGCTGATAGCTGAGCAGGAGGCCCTTTTTGGGTCTAAACCAAGCCCTTCAAAAACCCAAAGCGCCAAGAAAGTCCCAAGAACCTCCACCGGAGGCCCCAGCAGCAGAAGGATGTCCCTTGGCGGAGCGACACTGACACAGCCGTACAAACAGGACTTGCTTCACGCCAAGGCCACACGCTCAACCAGGAAGGCAGATGAGGGCGCGATGCTATCTGCTGGTAGAAGAGGTTTGGATGTGGCCGGCCTCCCGGCTAAGAAGCTCTCCTTCACCGTGTCCAACGCCAGGGAAGCAGAGCCACCGTCGGCCGTGCCGCGGAAGCCATTTTCTCCGGTGGACATGGCAGCTCCTCCCTCTGCGACGAGCACCCCCATCCGACCCATCGTCTCCTCGGCAGACGAAGAGAACAGGACACCGCAAACGATGCATAATATGATTGGAGGAGCGCCCAAGACTCCCAAGACGATCTCTGTGCCCATGCATATGGCCATCTCTCCCGCTCCGGCAGTCCCCTCCCTCCTCCAAACAACGATGGCACCCAAACCGGCACCTCCAACGCCAGCTCCCACCATTGCCTACGAACAAGCTGCTGCGGTCTGCCCCGCGCAGGAGGCGATCGAGTACTCCTTCGAGGAGAGAAGAGCTGGTTTTGTCTTGCCCGAGGAACAAGTGAAGACCATATATGACGATCGAGTTAATTAATACGCATGACTCTGTTCTATAGAAGTCAATTGTAATTGGCTTAATTTGTTACGTGAAAACCAGAAAGGATGATGGGTTGGCGCTTGTGTCTATCCATCCGTCCACATATCCTCTACGTGAGCTTCTCCACGAAGTGAAATTTGAAAACAAATATGTCTGGATTCTGGTATGGAAGCTTTTGCAGAGTGTATCATGTTTGGTATCATGAATCAT
>TRINITY_DN22665_c0_g2_i1_1
TGCCCTGGAAGAATTACGACTGAAAAATTTGAGCCTCAGCGTCTAAAGAGGAACATCTATCGCCCGAGAAGAGGGGGTTTAGCAATGGCGGGACACTGAAGTGTCTACGTCCTTCTTTACTCCCTTGAGAATGCAAGGCGAATAAAGCGGACACACTCTTTTTCACTTTTAACACTTGGAAATCATGCCTGGTGTTCCTTCATCCATGATTTTTGATGCTTTCCAATGTTCAAGAACCTTGATAGTTCTTAAAAAATGCCTAGGTTAGTGCCTTTTGCAGAGGACTGTGCATGACTTTTAC
>TRINITY_DN22671_c0_g1_i1_1
GCGTAGTTTAATGTTCTGGTAATAAAGACTGAGAAAAGTGGACGGGCGAGCGAAACAGAGAAGCAGAAGAGTCTTGCGTTGCTGCTGATTTGTCTCTCTGTTTCTGCTCTCTCTTTCTCTCTCGCCGTCTCTGTGTTTCTGTGTGGAGGAGGCTGTAGGGTTCTCTTCTGGTGAACTAGAAGAGGGAGGGGCAGGTGGCTGCTAGGTTTTTGACTTCACGACGAACAGAGCATCTGAGAATCTGGGGTCGGCGGACATTCGATGCTGAAGAAGAAGAGGAGGAGCCATGAGGAAGAAGCTCGACACACGTTTCCCCGCCGCTCGAATAAAAAAGATTATGCAAGCAGATGAAGATATTGGGAAGATCGCGATGGCTGTGCCTCTTTTAGTCTCCAAAGCCTTGGAATTGTTTTTGCAAGACCTATGTGACCGAACATATGAAATAACCTTGCAAAGAGGAGCAAAAACAATGAGCTCTTTACATCTCAAACAATGTGTGCAGAGTTTCGGTGTCTTTGATTTTCTGAGGCACATTGTGAGCAAAGTTCCAGATATTGGCCACTCAGATTCAGCTGGTGAAGATAGATCTGCCAAAAGGAGGAAATCCATGGAGGAAGAAGAAAATGATATTGACGAGGACACAAAAAGGACCAAAACTGAAGCTGCAGGTCACAGTAGCAGTGGCAGAGGACGGGGTAGGGGTCGGGGAAGAGGGAGAGGGAGAGGGCGTGGCCGAGGAACACTTGCAGCAGATACGGGTCAATATGATAAATGTGAAGATGACCCAGACACGTCCCTCCAACAAAACACTAAGCCACAACTTGTCAGTTCAGATCAGCCAGATGATAATCTTGATGCTAGAGAATCCAAGGATCCCATAGATGTTGGCGTTCGTAACTTCGACCTGAACGTGAACCTGGATGAAGGTGAGGACACAACAGCGGTTCCACCCTCAGGGAGTGATGCTGTCCCAGTTTCTGAAGTCAAGCCCGAAGAGTACCCTGGATGGTCATTCCCTGACTTGGGCAAGATGCCAATTGATCCTGTTCAGTTTGTCATGTCAAATAGACGGTTGGATGAAGAAGAAGAAGACTATGACAATGAGGATAGTTAATTATTTAAATGTTACCATCAACTCCTGATCAGTTACAGGCAACGAAGCTGACATAGATGATGTTTTCTCATTTCCATGGTCCGGTCAACCTTGGAAGTGCAGGAAGCAACATGTATGCCAAGTACAAGATGCTTTCTTTAATGACATGCTGGTAAAAGATCTGCTGACCAGTCCTCAAGTTGCACATTATGTTGGCATTACTGCATCCATTACACCGATCATTGTATCAGCAAAATCCCTTTCTCAATTCTCAAGTAGTATCTAACCTGCAGGAGAAATAGTCTTTTTTTTGTTCTGTTTTACTTGTAAAAAATAATCTCTCTGGTAAGCCCAATGGGTTTAATTTGACTATTGTAGCCAAGTGAAATTGGCAATTTTCATTTTTTTTCCCAAAGTATCAGTATCACTCA
>TRINITY_DN22648_c0_g3_i1_1
GTTTTCTTATCAGTATAAGGTACTATCATTTTCCACATATCAGTTTCACACATGTTCATTCCAATAACCCTTTAAAGGTTTTTACACTTCTCAGTACCATGCCAACATATTACATAAACGGCCAGGCTTCTTCCTCCTTGTTCAGTGGATGAAATGGCACTGGATTCCTGAGTAAACCGGTACTAAAAGTCTATGTTGCTAAACATTGTTCTGTTAGTGTACTGATCCGTGTTTGTTAAGCTTTGGTGTGTGGTAGTTTCTAGAGAATAATTGAGCGGAAACATTATGATTGGGTGGAGAAAATGCACATGCTTGTTCCCCAGACGGCCGAGAGTGGCAAAAGAGCATGGCACCCGAATGTTCCTCTTTCCTT
>TRINITY_DN22680_c0_g1_i1_1
GAGAGAGATGGGCTTCGATGAGGGAGCAACCAACGGCCTCCACGCCGGCGCCGGAGGTGTACCCGGTGTTCCTACAAATAATGGCCTGCATGCGGGTGAGGGCTTCAACGCGACTGGATACCACACCGCCAATGGCGGCGTCGACGGTTCACCTGCCGACAAGTGCCACCACGCTCGCAAGAACACCGCCGGGGAAACCATCACCTGCAAAGCGGCGGTGGTGTGGGGGCCTGGAGAACCCTTCGTGATAGAAGATGTGCAGGTCGCTCCCCCGCAGAAGCTGGAGGTCCGGATTCGGATCCTCTTCACTTCCATTTGCCACACCGATCTCAGTGCCTGGAAGGGCGAGAACGAATCCCAGCGGGTCTATCCTCGCATACTGGGTCATGAAGCCTCTGGGGTTGTGGAGAGCGTGGGAGAAGGGGTGACGGACCTGAAGGAAGGAGACCACGTGGTTCCCATCTTCAACGGCGAGTGCGGCGAGTGCGCCCACTGCAAGTCCGACAAGAGCAACCTGTGCGAGAGGTACCGGGTCAACCCGTTGAAGAGCACGATGGCGGGGGACGGGAAAACCAGGTTCTTCTCCGTCGCGCGCCGGCAGCCCGTCTACCACTTCCTCAACACCTCCACCTTCAGCGAGTACACCGTGCTCGACGCCGGCTGCGTCGTCAAGATAGACGCCGCCGCACCGCTGGAGAAGATGTGCCTCTTCAGCTGTGGCCTCGCCACGGGAATTGGCGCGGCCTGGAACACGGCGGACGTGCGGGAAGGGTCGACGGTGGCGATATTCGGATTGGGCGCCGTGGGACTTGCAGTTGCAGAAGGTGCACGGGTTAGAGGAGCTTCTCGAATCATAGGGGTTGACGTCAACAATGAAAAACTCATAAAAGGAAGGGAAATGGGTGTCACCGATTTCGTCAACCCCAAGGAGTGCGGAAAGCCCGTGAGCGAGGTCATTAAGGGGATGACGAAAGGAGGAGTCGACTACAGCTTCGAGTGTGCGGGGAACCTGGATGTGCTGCGCGAGGCCTTCCTCTCCACCCACGATGGCTGGGGGTTGTCCGTGGTGCTGGCGATCCACACCTCGCCGAGGTTGCTGCCGCTGCATCCGATGGAGCTCTTCGACGGCAGGAGGATCGTCGGATGCACCTTCGGCGACGTCAAGGGGAAGACCCAGCTGCCCGACTTCGTCGACAAGTGCATGCATGGGGTGCTCAAGGTGGATGGATTTATAACGCACCAGCTGCCGTTCCAGGAGATAAACCAGGCGATGCAGCTGCTCGTCGAGGGGAAATCGCTGCGTAGCGTGCTTCGGCTATGATGATCGATATTGTATCGATCGAGGAGCACAGACTTTCAGATGAGATTATCCAGTCCTGTTTTTTTTTACCCAGAATATTATGTAGGACTCTGGATGGCCCTCAGAATTTTATTTCAAAAAGTAGCAATTTCAAGTCCTGTTTGATTTGGGCAATAGAGATTGTAATGTTTAAGACTAAGATCCCAC
>TRINITY_DN22679_c0_g1_i3_1
TTCATCATCTGGGTGTCAACTGAAATGATGAGTCACTTTGGATGTGCATGTTATTTTTATTAATTTTAAGGAATGATTGATGTTTTCTTGACTGTACACTTCTCTATAATCCTATGAAGAAAAACTTATTTGGCCATAGTACATTTTTGCATGTGGTCTCTTGACAAGTACTATCATAATTTAACATAATTGAATTCTTTGTCATTAGATCCTATGCCTTGACTATATGCCTTTTCCAAATGGATCCATTCATAAGAGTTATCTTTCTTTTTTGTCATTCAGGATGCGATACATAAATCTATGTACAGGTGCACAACAAGAAACTGTATGTGGGAAAGATGAGTTTCGGTGTCTGAAAAGAAGTGATCTGATGGAAGCCTTAGCCAGTCGCTTACCACATGGCTCCATACGTTTTGGAAGTCAAGTTGTAGCCATTGTAGAAGATTCCATGACATCACTTCCAATAGTTTATCTTCATGATGGAAGCATTGTTAACGCCAAGGTGAATGGTTTTGATACTTATTTACTTTTTAGTAGATAATTTTCTTCAAGCCACTTCATTGTCTAATGCCTGTTTCCAATAGTATCATGATGAGGATCATGGCTTCAGTAAATACACGAGGTTACTGACAAAAATCATTAACTTAAAATTTTCTTTTACCCTGAGAAAAAAATGCCACAAGTGATTTTGCATAATATTACTCCGCATCATCATTTTTTTTGTAATAATTAATTATGGGAAAATACTCAGAGATGCAGGTGATGTCATCCCTTTTCCCCCTTTTTCTTTTTGGGAGGGACAGAAGGGAAATTTTGTCTGTAATAGTAATAAGCTTTTCCAAATGAGTACTTACGAGGTCTCTGTTTTAATGGCATAATCAAGGTTCTCATTGGCTGTGATGGAGTAAACTCAGTTGTTGCAAAATCATTGGGCATGAAGAAACCAACACCTTCTAATCTGTGGACGATAAGAGGCTTCACCAATTACCCAGACGGCCACAGTTACGGGAATGCCTACACTCGCCTAGCTGGCAGGAATGTTACCTTTGGGATGCTGACTATAGATGACAATTTGATGCATTGGTTTATATCCTTTCGATTGCATTCGGATGATG
>TRINITY_DN22679_c0_g2_i1_1
CACGAGCATACAAGTGGAAAAGACCAACGGTTTTTCTCAAGGAAGGCGATGATACACCACCTGATGTTGATCCTGATATATGCCATGTTTGGATCTCAGTTCCATACTTAACGATGCCTTACTTCCATATATATGCCATGTACTTAAGAATTTTAAATAAATGGAAGAACTTTAAATGCAGCCTTAAGAAAAAGTATTTGGATGCTGTCATAGCTGGTGAGGATATTCTAACACTTTTGGCCTCCAACCTGGTAGAGATCCCTCCGGGACCGACTGGGTGTCGGGCTTCGCCTTTGCCCTGCTCCAGATCTGGCGAAGAAAAGACGCGACTGGTGGCCGGGGTGGATGAAGTAGACGGCCTCGATCGCGTCGGTTGGCCGGGGCGAGGCTCACGTAGATCGACCACAGACGACCACGAAGGGGGCGCCGCCCTTCGGCCGGAGTGATTTCGAAGCATCGCCGTTGTCGAACAACAGGACAAAGCACTTATCCCCGTTGCGTCTTCTGGGGGTAATCTGTCTTTTCCTGGATTCGTCGCCATCTTTATCGGGACGAAGATGATGCTGCTTCGAGCAAACGGGCAGCCAGTCACGGGCTGTTCAGTGGGCTGCCATCACCTCCTCTTCTGCATTTGCTTCTTACGTCGCGGTCCTGCCGCCGATCTTTGAACAAGATGGAAGCATATAGACAGACTCAGATGCCCAGATCCGACGAGTCAGGGATTGTGATCGTCGGCGGGGGAATATGCGGCCTCGCCGCCGCGCTTGCCCTGCGCAGGTAAAGCCCTTTGAGCTTACCGGCTGATTCTAGGGTTTGGCCTCCATCTTGGCTTTTTGTTCGGTGAATGTTCGGAGT
>TRINITY_DN22679_c0_g3_i1_1
AGTTAACTTTTCTTTTGCTATTTGGTGTTGGGTGAAGAAAACTCTGACTGATTCATCTGGGTGTTTCTTATTCGTTGTGGGGGAAAGGAGTGAACTTTTGCATCTTTTTATATAAAATCTCTGTGGAATTTGGTGAGTTCCAGAGGGAGATCGCTCGTGCTGAATATGAACAATCCGACTGCTGGTTGAATTCTTGCTCTGGAGAGTTTTCCAGTGACAGTGTTTCGGAGGCAGCTGGTCTGTTATTTAAGGTTTTGTTTGATTATTCAAAAAAGTGGACTTTGTGAGAGCATATTGCAACGAATGACCTCCAAGGTTTCTGCATGGAGATTCTCAGCTGCATCAAGGTCTTAGGATTTGAAGGGATTTTAGACCTGTGGCAAGTGCACGTCCATGCATCCTAGTTCACATGCCAAAAGATTTCTCCCAACTGACCAGGGAAATTCATCTGTTCCTTCTTCTGGCTCATCTTTGTACTCCCATTCCATATGGTTATTGTAAGTCTTGCTTTTCAGTCCTCGTATATC
>TRINITY_DN22673_c0_g1_i4_1
CCCCTCTCTGCCCCCTTCGCCCCGAGGGGTCGGGGAGAGAGAGCCTGACAGGGGGGTCGCCGCCCTCTCCCGCCGCCAGATACGAATCCCCTCTCCTTATCCCTCCCCCCTCCTCTTTCTATCTCCGCGGCGGCGGCAGCTGCAATGATGTCTACCCTGCCCTCATCGTTCCCCGCGCACGGGGGCGGCGAGCCCGCAGCCGGGGCCGCGCGGACGGAGATGGAGGCGTCGCCTCAGGTGGACCCGTTCCTCTTGGAGGCGCTCGAGAACCCACGCCATCGCCTTACCGTTCTCCGGATGGAGTTGGACATTCAAAGATTCATGCAGAGTCCTGGTCAATACCAATTTGAGTTCCAGAACTTATCAAGTTCGTATCTTCGATGTGCTGCTCACCGTGTTGCTCAGCACTATGGTTTGCTGACCATTGTTCTGGACAACAATTTAGATGGTAGAGGAAGGATAATTGTGAGAAAAACACCTGAAAGTAGATACCCCACTGTTTGTTTATCTGACGTTCCTGTAAAAAAGCCAGAGGATGAGAAACCTGGACAGATCAAGATTGTCATTCGCCCGAGGCCAACCAGAGACTCTAATGCTGTGATTGAAAATGAAGTTAAACATGTTTCTTCGAGAACTGTGGAGGAGAGGGAGGAAGAGTATGACAAAGCTCGGGCTCGCATATTTAGTGGTTGCAACAATTCAGAGGTAGATGTTTCTTCTCAGATTGTAGGAGAAAGTGAAATTCTTTGTACAAGTAGACTAGAAACTGAAGACAACACGAAAACCCTGCAAGAAGTGGAGGCCGAAAAGATTTCTGCGAAGGATGGTTCATCCCGAGTTGCTATTTTCAAGGACAGAGAAAAGGACCGTAGTGATCCTGATTATGACAGAACCTACCGGAGGTACCTTAGAGTTCCCTCACCTGACCAGAATTTTGGCTTGGGGATTTATCATGTACTTCCGCCTTCATACCTGCAGTATGAATCAGGTTTTCCTCACTTAACGCAGATGCAAGGGGCACAAACTTCAGCTGCTTACAAGCAATCAAACCACATCATGGGCACCTATTATACTGCTGGATGCAGTCAAACCATGCCATGGCCTACCCCTGCTGTGATGTATGCACAGTCGTATGATCATTTCAGAAATGCTGTATTCGAGGCCCCGTTCTGTCAGCAGCCTTTAAGCTTTGAACATCATCGTAAATGCTGATGCTGGCGTTGTATAAGGTCTTCTGGGACTTCTGGTACTTAAATTTGCTAGGATGTAGACCATTATTTGATATTGTTGAACTGCTTTATCCTGTATCTTTCCCTTGTATCCAGCCAAAAAAAGAAGAAAAAAATATAGTTTCAATAGTTTACTGCTCTTGTATCTGAACTTTAAGGTACACATACTTGTTCAGTGACTTCCAGCAAGGTAAATTTATGTTAGTATGGATTTTATTAGGACAACACGTAGTGTTTCTCATCTTCTTGTGCTATTGTTGTTTTATATGGCCAATTCTGTAATTCCCATGTCTATGATTTTTGTTTCCA
>TRINITY_DN22684_c0_g1_i5_1
TCTTCACACTAATTTCTGCATGCGTTCACTTTTTGATTATTTTCTCCACTCTCTTTCTCTCTCTCATTAATAAAGGTAAGCTGCAGCTATCTGTGCCCTTTGATAAGTTTCTCCGCTCACCTGCACTGACATATGGTGGTGAACGGACCACCTCCCCCTTGCCTTTTGTAACGGCTATTATGTCCTTCCTCTTCTCCCCCTCCAGCAACTTGGGCAGTTATTAGCTCTCACCACCACCACCACCACCACCACTCCCTCCCGACTCCAAACGTCGTCCTTTTTATGGGGGGTCTTCTTCCTCTTGCTCGCCAAAAACGGCAACACCTCAAGGCCTGAGACCACCTGGGTTTCCTCCTCCGGGAAAGCAGGAGCAGCCGGCGGGAGAAGAAAGGTCGGTTGGTTGGTTGTGGGAGTGAGGCCGGAAAGGAGCGGCCTTTCGCGGTGGGAGGGGATGGATTTCAGCTCCTTCGTGACGTCCTTCGCGACGTCCTTCGTCATCTTCGTGGTTCTTGTTCTGCTCTTCACATGGCTGTCGAGGCGGCCGGGGAACGAGGAGGTGTACTACCCGAGCCGGCTGGCCCGGGGGATGGACCCCTGGGAGGGCCGCCGGCGGACGCGGAACCCTCTGACCTGGATCCGCGAGGCCGTGGGGGCCTCTGAGGAGGAGCTTGTGGCCATGGCCGGGGTCGACGCCGCCGTCTACATCACCTTCCTCAGCACCGCCCTGGGAATTTTGATCTTATCCGGAGTTGTATTGCTGCCTCTTCTCCTTCCAACTGCCAGAACTGACAACAACTTGAAGCTTTCCTCTAAGGGCAAACTTAATGAGACATTTAATGATCTGGATAGGCTTTCGATGGCAAACGTGAAGGAAAAGAGCACACGACTGTGGGCCTTTCTCGCAGCAACTTATTGGGTTACCTTTGTTACATTCTACATGTTATGGAAAGCTTACATTCATGTTTCAAATCTGAGGGCTGCAGCCAAAGCCCATCCAGATGTGAAGCCTGAGGACTTTACTATATTGGTAAGGGACATTCCTTCACCACCTGAAGGACAGACTAGAAAAGAACAGGTAGACACTTATTTTAGGGGACTGCATCCAGATACATTTTACAGATCAATGGTGATCACCAAAAACAAAAAGGTTTGTTTTAATTGATTCTTTTATTCATGCATTGGTTTCTTCAACTTCTTCTGAATATCTGACTTTAATAATTGTTAATTTTTCCCTTCTAATTTCATTCTTACATATACTATAGGCCGACAAGATTTGGGAAGAAGTGGTAAGTTATAGAAAGAAGCTAGCCCATGCAGAAGCTGTATTTTCTCAGTCAAAAACAGAAAGCAAACCTGATGGAACAAGACCCACAAATAGAACTGGTTTTCTGGGTCTTATTGGCAAGAAAGTAGATACCATAGAATTCTGCAATGAGAAAATTAAAGAATTGCTCCCTAAATTAGAGGCTGCACAGAAGGTCGCTCTTAGAGAGAATCAGCAAGGTGCTGCTCTAGTCTTCTTCAACAGTAGGCCAGCTGCTGTTTCTGCCTCCCAAACACTTCATGCTCAAATTAACACTACATGGACCATATCAGAAGCTCCTGAACCACGTCAGTTACTATGGTCTAATTTGCCTATGAAATTTTATGACAGGAAAATAAGGGAGTCGATTGTCTATATTATCGTCTTCCTGACGGTAGTATTCTACATGATCCCAATAGCAATGATTGCTGCTTTTACAACGTTACAGAATTTGAAGAAGTATCTTCCCTTTCTGAAGAGTATAGTGGACATACCTGCAATCAAGACTGTGCTGGAAGCTTATCTGCCTCAGCTAGCACTTATTGTCTTCTTGGCCTTGCTGCCCAAGCTTCTAATATTTCTATCCAAGGCTGAGGGGATTGCGTCAGAGAGCCATGCTGTACGAGCAGCATCAGGAAAATACTTCTATTTTGTAATATTTAATGTCTTCATTGGAGTTACAATTGGAGGGACACTCTTTGATTCTCTCAAAGAAGTTGAAAAGCATCCCAACTCGATTATTCCCAAGCTTGGGAGTAGCCTGCCTAAAAGTGCCACATTTTTCCTTACATTTGTTGCTCTAAAGTAAGATTTCATCTCCATGCCTCTTTTTATGTACTGTGACTCTGATCAAAATCTTGAGAGGCCTAGCTCTAGGATGCATATCCTTTTTTAAGCTCTTCCTCCTGGAGTTTATTTGGAGACATATTTCATGTGCCAAGAATAACTTGTCTTGGTAGTAACTACAGCCAATCAGTAATCGGCCATCCTTTCTTTTCTTTGGATCAATATACATGTTTACATTTTTTTAAAGTATAGGTTTTGTGAAAAATGAACATTAATGCCCCAAACTCACCCTTACCTGTTAGGAGTTTGTTCATTTTATGAAAAGAATATCCAAGTAAAATGGTTCAGTGATATTTTCTTTTCATCAGTTCATTAAGTCCTATAGTAGCTTAAAAATCTAACTAGTTATGTTACTTCTTTGAGTAGTACTCTCTCAACTGAGACACTACAATGTTTCCTATTATGCTCTTTCGTTCTTGATATGTTTGTGCAGCTTTCATATCCTTCCTTGTTATACGTTATTTTCAAATGTTTGGTGCATAGGAATGAACTGTGCTATGAAATATATTTGTTTTATTCACCCATTTAGGTAATATATATATATATATATATTCATATTTTTGCACTATATACTCTTTATAATATTTCACTTTAATCACCTAGGCCCTTGCTTTTGACCTTTGAGACTGAGTCAACCTTGGTCACCTTGGCTGCCTCTCTCCTCTCATCCTCTGACAACATAGAAGGAATCAACCATCCCTGTTTTGGTAATTATTATAGGAAATGGAAGGGGAAGGTGTCATCTTCTATCTATATCTCCAATCCGCTTTAAGCCTTAGTACTGAGTCCATACATGGATAAAAAATTTGGATCTCTGTGAAAGAAATATTTTTTGGCTGAAACCATCTATTTTACTTGCTTTTTGCTTTAATATCTACATTGAAACCCAGCCATATATGGTAAGAGTTTTGGATCTCTGAGTAGGAAGAAAAGATTCCTTTGCAGAAACCAGTTATTTTACATGGTTTATTTTCTCTAATGTCTACAACACATTAATGAAACCCAGAAATGGGCAATTACTAGCTGAAACCATCCATGTATTCTATGAGCTTCTTCTTCTTTTCTCTTTTCAAGTCGTTGATGCTTTGCAGACAAGTGAATGTTCTTGTATCATTTTCAGGTTCTTTGTCGGCTACGGTCTTGAACTCTCCCGTGTGGTTCCTTTGGTTATTTTCCATCTGAAGAAGAAATATTTGTGTAAAACTGAAGATGAGGTTAAAGAAGCTTGGGCTCCTGGAGACCTCAGTTACGCTACCAGAGTT
>TRINITY_DN22657_c0_g2_i5_1
TAAATTACCTTCCGAAAACATACCATAGTAAAATGTGGACATAGTGCCTTTTTGGCTCACTGAATTTTTTGTTGCAAATAAAAGGTAGACAGCTTGCCTTCAGGATTGAAGGCCAGAGTATGGAGTTGACATAGAACAATATGGTTAACTTTTTCTTATGGATATCTTGCTTGTGTCCAAGTTTGTGGAACTCCTATGAAACCCAAAGAAACATCTGAATCACTTTGCTAGGGGCAATGCCCAAGTCATTATTAAAAGAAGGTGTAAGACTCATGAGACATGTATGCGGCCATGCTCCATGTGTAGGTTTCCTTTTCCATGGTGGCATTCCAATTTCCACCTAAAAGTAGACTCTTATTGTTGTAAATGTTATCATGATTGTATAATATCCTGTAGATTTGTGCATCATGAAACAAACATTTGGGCAAGTTGAGCGTGGTTTAGCTGTTGTTTTGGCCCCCTATAGAGTATTCTTAGACTATGAGTCATGACACTTGCACTGGAGATGCTCTTATCAACTGCTTTCTGTTTCATGTGAATGCTGGTAATATCGTTACTAGAAATACTGAGTAAAGATCAAGGTACAAGATTGCAGCACTAAAATCTGCACATTTCCCATATGATCACATGTATCACTTGGACCCTATTCTGGCTTAACTTCTGAAGAAGTTTCATGTGTCAACCATCATTTGTTACTTGAACATCTAGTTGTGTGAGATTATCAGCCCAGTCATTTTGATTTCCCATGTAGGATGGTGATCCACGACTCTCATGCTTTGGGCTTATGAAAAACAGCAGGGATGGGAAAAGTTACAGCACGAATCTTGCTTACACACCACCAGAATATCTTAGAAATGGAAGGGTTACTCCTGAAAGTGTCATATTCAGCTTTGGTACTGTTCTGTTGGATCTTCTTAGTGGAAAGCACATACCTCCAACCCATGCTCTTGACATGATAAGGGGCAAAAACATTCTTCTTCTAATGGATTCACATTTAGAGGGGAAATTCTCTACAGAGGAGGCAACTGAACTTGTCGGTCTTGCATCTCGATGCTTACAGTATGAACCTAGGGAACGGCCAAATACAAAGAATCTTGTGGCAACTCTGGCGCCACTGCAAACAAAAGCAGAGGTGCCATCTCATGTGATGCTTGGCATTCCAAAACATGAGGAATCCCCACCAGCACCACAACCTCCACCTCCAACACAGCGTCCTCTTTCTCCAATGGGGGAAGCCTGTTCCAGAATGGACCTCACAGCCATCCATCAGATACTGGTGATGACGCACTACAGAGATGATGAGGGAACTAATGAGTTGTCTTTTCAAGAGTGGACGCAACAAATGCGAGACATGCTTGAGGCGAGGAAGCGTGGTGACTTCGCCTTTCGCGATAAAGATTTTAAGACAGCCATTGATTGTTATTCTCAGTTTATCGATGTTGGGACCATGGTCTCACCCACAGTCTATGGGAGACGAAGTCTATGTCATCTTATGTGCGATCAAGCAGATGCGGCCCTCCGGGACGCAATGCAGGCGCAGTGTGTGTACCCAGATTGGCCCACAGCTTTCTACATGCAGGCAGTTGCTCTAGCAAAGTTGAACATGAACACTGATGCTGCAGACATGTTGAATGAAGCGGCAGCTCTGGAGGAAAAGAGGCAGAAAGGCAGCGGAAGAGGATCTTGAGAAAAGCAAATGTGTCTTGTTCCATCTTTGCTGAGAAAGTACATAACCCTGAATGTAACCTTGCATTGTGTTTAGCATTAGGGCATTTCAAAAATGTATCATAGACCTTTTGATCATATCAATGCATTCTGTTTAATCTTTTTGGCGCCAAGCATCTGTGGTTAGACTGGCAGTGGTTTCATGCCTCATTTAAGAAACCTGAAAAGGG
>TRINITY_DN22657_c0_g4_i1_1
AAAAAAAAAAAAAGGAGAAATGGCCTAGATTAGCTTACTGGAGTCTAACTGAAAAGGTTTACTAGGTTAGTGTGCTAGTTTCATTAACTGATGTCTTTCAGACACTTCATAGTGCGGGATCTTCAGACGGGTGTTGGAATATGGAGCTCTTTGTTACCAGCATTGAAGAGTTGGTCACTTCTTTAAACTGTTAATTTTGCGAATGATGTTGATTAATAGCTGAAACAAAGTGACAAATCTTATGGCCAAGGATTAGACAATTTGGGATGAATTTGATCTAAAATTCCAGTTCCACCCTTGGATATTGCTATATATTGCATAAGCAACATATTTTGTCTTAAAATCCCATGCGTCTGATATACCGTGAAAGCAGAATCACATTTCTTTTCTGAGGTTGTCAAGTAATGTGTTCTTTGATCTTTGACCTTGTTCACATGACACTATCTGTTCTTTCTTTGACATTGCCTAAATATAGGTGCCATCTCATGTGATGCTTGGCATTCCAAAACATGAGGAATCCCCACCAGCACCACAACCTCCACCTCCAACACAGCGTCCTCTTTCTCCAATGGGGGAAG
>TRINITY_DN22617_c0_g3_i8_1
CTCTCTCTCTCTCCTTCAGCGTGACCGATTCCACCGCAGCCGTTCCAGGCGTCCGACGCCATTGCAGCACCAAAGGTGTGCCCCCCACCTTCCTTCCTCCTCCCGACCCTCCCTCTCTCCTCGCCCCACAAGGTTCCGGGGCAGGAAAAGAGGAGCTGCTGGGGAAGTGAGATCGAGGGCTACAGGAGTCTTCTGCAGATCTCCTGCAGCACCCACCCGCGGGCGCTCACTCCTCTCTCCCGTTCGCCCCCACCTCCTTGTTTGGTTTGGATGCGTAGGTGAACTGGTGAAGGCGAGGGAAGGTGGTCTCTTTCCCGTGGTCTGAGGCGCCCGCTGGAGGAGATCTGCTGCTCTCCCTCCTGCGCCGGTAGTTGAGGACGGCGACGAGGGGGAGATGAGTGCGTCCAGGTTCATAAAGTGCGTCACTGTGGGGGATGGTGCGGTCGGCAAGACCTGCATGCTCATTTCCTACACCAGCAACACTTTTCCTACGGATTACGTGCCAACAGTTTTTGACAACTTCAGTGCAAATGTAGTAGTGGATGGTAGCACTGTCAACCTAGGTTTGTGGGACACTGCAGGCCAGGAAGATTACAATAGGTTAAGACCTTTGAGCTATCGTGGTGCTGATGTCTTCCTGCTTGCATTCTCTCTTATCAGTAAAGCTAGCTATGAAAATGTAGCTAAGAAGTGGATTCCGGAGCTGAGACATTATGCACCTGGAGTTCCTATAATTCTTGTTGGCACAAAGCTTGATCTTCGGGATGATAAGCAATTCTTCATAGACCACCCTGGTGCAGTGCCCATTACGACACCTCAAGTATAGACTTCACGAGCTTCCAACTCTTCCTAGTCTCCCTTTGCGATCCAGGGAATCCACCATATTATCTTTTTGATTGCCAGGTCCACTTGTGATTTTTTTTTTCATTTTTATCGCAGGGAGAAGAGCTTAAAAAGGTAATAGGAGCTGCTGCCTATATTGAATGCAGCTCCAAAACACAGCAAAATGTCAAGGCGGTCTTTGATGCGGCGATTAAGGTGGTGCTCCAGCCGCCCAAGCAAAAGAAGAAGAAGAAGAGAAAGTCACACAAGGGCTGCCCCATTTTGTGATAAGAAGGCACGCAGTAAGTGAATGAAGTGCCATCGGCCACCCACGTAGTCTGTTGTACTTTCTTTTTTTCCCTTCTTCCTCCTCTCTTTGGAGGTATCGTAGTCTGTTGTTCTAAACAGAAGCAGTTCATTGGTGTATAGTAGTAACTGACAGCAGTTAGGGACATCAGGCGATTCCTTTCAACATGTCCGCCCGGGGCGGCGATGTGGTGTAATCGACTCAACTCGTAAGGTGCACCACCTCCAGATAGATCCTTCCACAACTAATGGATTCCCTATCTGAAACTGTTATCCGAACATATATTATTTCCATATTTTGTAAACC
>TRINITY_DN22618_c0_g1_i1_1
CTGTCCACCATCGCCACCTCGGCCTCCACCTCCTCCCAGCCGCTGGGCCTCGCACCGACGCGGCCGGGGAAGGAGAAGCCGCGGATGGTGGTGGTGGGCACCGGGTGGGCGGGCTGCCGGCTCATGAAGGACATCGACACCTCCCTCTACGACGTGGTCTGCGTCTCCCCTCGCAACCACATGGTGTTCACCCCTCTCCTCGCCTCCACCTGCGTCGGCACCCTCGAGTTCCGCTCCGTCGCCGAACCCGTCGCCCGGATCCAGCCGGCGATCTCCACGGCACCGGGTTCATACTTCTTCCTCGGCCGCTGCAAGGGCATCGACGCCGACGAGCACACGGTGTTCTGCGAGACCGTCGCGGATGGCGACAGGAAGGACGCCTTGGAGCCATGGAGCTTCAAAGTCCCGTACGACAAACTGGTAATTGCGGCCGGAGCGGAGGCCACGACATTTGGTATACCTGGTGTGAAGGAACACGCGATATTCTTACGGGAAGTGTATCACGCTCAAGAGATCCGCCGAAAGCTGCTTCTCAATCTAATGCTGTCCGATGTGCCCGGTATTACTGATGAAGAAAAAAACAGGCTGTTGCACTGTGTTGTAATAGGAGGTGGTCCTACAGGTGTTGAGTTCAGTGGTGAACTTAGTGATTTTATCATCCGAGATGTTCATCAAAGATATGTCCATGTCAAAGATTTTATCAAAGTGACTCTTATTGAGGCAAATGAAATCCTGTCATCTTTCGATGTTCGTCTTAGACAGTATGCTACAAGGCAACTGATGAAGTCTGGTGTTCGTCTTGTCCGTGGAGTTGTCAAGGATGTTCAACCTCAGAAGATAGTTCTAAATGATGGTACAGAGGTTCCTTATGGACTCCTTGTGTGGTCCACTGGTGTTGGGCCCTCACCATTTGTAAGTTCCTTGCCGTTTCCGAAGTCACCTGGTGGAAGGATTGGCATTGATGAGTGGCTGCGTGTCCCCTCTGTACAAGATGTCTTTGCAGTTGGTGATTGTTGTGGATTTCTTGAAAGTACAGGCAAGCCTGTGTTGCCGGCCTTAGCACAGGTAGCGGAAAGGCAGGGAAAATACTTGGCCGGCTTACTGAATCGTATTGGTCGTGGTGGTGGCGGGCATGCAAATAGCGCCAGCGATATCGAGTTAGGAGCTCCATTTGTTTACAAGCACTTGGGAAGCATGGCGACAGTCGGGAGTTACAAAGCCCTTGTGGATCTTCGGCAGAGCAAGGACGAGAAAGGCATAGCGCTTGCCGGGTTCGTGAGTTGGTTCATATGGCGGTCGGCGTATCTTACCCGGGTAATAAGCTGGAGAAATCGATTCTACGTTGCCATCAATTGGCTTACCACCTTTGTGTTTGGTCGCGACATAAGTCGCATCTAAGGCCGCGCACCGTGGTTTACACGTGAAAATTGGAGGAGTCGTGCCATTCGTTGGTTTTCCCTTTCTGTACGTTAATTTTTGTGTGCAGGTCAAATATATTAGCGCCGTTTCCTTTCATTTCAAGAAAGAACATCTTCACAGGTCAGTACTTTGGGGGCCTGTCACCACGTTGACTATATATGGTTATTCGGCTTGTCGTCAATTGTTGTAGAGCG
>TRINITY_DN22618_c0_g2_i1_1
GGAGTGGGTCCAGAATGAAGGCATCTTAATCAGATTTGCAATTCCTGATAAAGCCTAATTTTATTAGATCCAAATGTTTCCCACATGTTTTCTTGTTGATATTCATGAATCACATTCAGGTGGTCACCTGATTGAGAATCTGAGATTAAGTCCGATTTCATACACACTGCCTAAAAATAAATCCTGTGATAGTCTTAATTTTTAAGGATGAAGTTACCAATCCTCAAGAACATGCAACTAGCGGTTTCGTATCCTTTATATTTTTCATGATATGCCAATATCCTAGTAAGCAATTGAATTTTGCTCATTGCTAGTTCTTTCACTTTCATAGCCAGGTTAAGTCCATATTTGTTTCCATTTTCAGG
>TRINITY_DN22618_c0_g3_i1_1
TTTGGAAACATAAAGAATTATGTGGCCTTCGCTCTTGGGTGAGCAGTGTCTAGCACCGGGTAGGCGTCTTGTTGCCAATCTGCATAGAAGATGCAGGTGAATAGTTTTAGCAGCGGAATAGTGCAGATTGCATTCAGTATGGAATAGCTGGTAGGCTGGTACCTGATCTTATAACTAGAGGCCTTGCGATCTGCATTGGGACGGGCTTGCTGCAAAGATAATGCCCTTCGTTGGTCGCGTTATCTAGAATGCCAAGGATCACGAATGGAGTATATTCAAATACGCTCGCATCATAAGCAGCTCCGTAAGCTTTATGCATCATCATGTTTGTTCTTAGCAATCTGCCAAAACTGTACAGAGGCGGAGCACTTTTACGACTTACCAGTGTCAACTTTAGATCCCGATGAGTTTAGCACAATTTCAAGATAGATCAATGTACCCAATGAGTGGTAGAAGTGTCAATAAATCACCATACGCTTCCAGACATCTTTTCTATTGTGCTAATGGTTAAAAGCCATGAATAAATGCATTCTTAGCCTTCCTTGTAGCTTCGTTTTACGTGAGAGCCAAATGCATTTGGTAATTTATTTCGTATAAATGCTCTGTTATTGTTATTCTGCTAATAAGAAAATAGAACATGCAACTAGC
>TRINITY_DN22695_c0_g2_i2_1
CTCTGTTTTCCTGGCTCATCCATTCCACCTTTGAGCACCTCTGAAATCTGATGTTGGGTGGTTGCGTTTTCAGGCTATTCAGAAGCTGAGGGATTACTTGTGTTTCCAATTGAGAACTGTTGCCAAAGAACTTGTGGATGCATTTGATCTCCCGGATCACGTCACCCGGGCACCCATTGCCATGCAATCAGAAGCATACACAAACTACACTCAGCAAGTAGGGTTTCAACCGGAGCCTGCACCAGTCGTATTGTAGAAGCAATCTGCCAGCCGTTCAAGATTTTTTTTTCTTTTTTGGACCGTTAACATGATACTTACTGATGGCAAGAGCGGAAGAAGAAAACAAGACCCAAAACACTAGTTGTATATACAGAGTGCAAGAAGCTCAGCACAGAATATACTTGGGATGTACAGATGATAGAAAATTTAATAAAATGAAATGAACTGTAATTATTCGAGTCG
>TRINITY_DN22697_c0_g1_i6_1
GCGATAGAAAAAAGTTTAGAAAGATTCCAACTTTGATCTGAACAATGGCTGGCTGCTTGATTACTTGAAGGGGAGCTGCGCCATGAGAGACGACATCTCGAAGAGAGCCGTCCCCTTCTGGTGCTGAACCAGCGACAGCGGCGACGAAGAAGAGGAGGAGGAGGAGGAAGGAGAAGAAGTGGCGTCGTCCATGAACTCGGAGGAGTCGTCGGAGTCGCCGGAGGAGGAAGACGAGGGGCAGCCCAGCTCGTCGTCGTCCTCATCCATGATCCCGCAGACGATCTGTGTGATTGTAGAAGCCTCCATGGTGGAGAAGTACTCCTGATCAACTGGTTCGAAGCTGCTGCTTGGGCGCTCGTCTCCAGTGGAATCCCACCATGCGAGTAGATATATATACTCGAAGAGAGAGAGAGAGAGAGAGAGAGAGAGAGAGAGAGAGAGAGCCGCCGCCGTCGCCCATCCAACCTGTGAGCTTTACAGGGAGCGCCCACAGAGAGGAGCTGAGCCGGGGGCGGACACAGCCTCATCCCC
>TRINITY_DN22698_c0_g1_i1_1
CAATTGGGTTGGGCTACCCACAAGTTCAATGGGTAATCCATCTTGGGCTCAATTTTGGGCTAAGATGTAATTACACATCAGTTGATGGGTTGGGCTTGAGTTGGCCTATTGGTTGATGGGTTGGGTTTGGGTTGGCCCATTGGCCCTTCTTGCTCATTAAAAATATTGTGAGATATACAATTGGTTCAATTTTTTAGGTTGTCTATGGTTATAATAAAAGAATGATATTAAATACATGCATCTCAATAAATGGTGTTTTATTAAGACAAATAAATTTATCAAAATTTTATATCCAGTAAATACTAATAAACCTTGATCCACTATTTATAGGTGTTTGAGATCAAAACTCAACCAATATCTAAATGTAGCCTAGTTGGTTAATATGTCACACTCGTATAGAAGAGGTATTGGGTTCAAAACTC
>TRINITY_DN22658_c0_g1_i2_1
AGGAGGAATCTCAACTAGCAAAGATAGCCAGAGATAGTTCAAAAATTACGGTTGAGCAGGTGCATGGGCTTATGTCACAGGTCATCAAGGATATCCTTTTCAATTCTGTACGGCCGTGCAACAAGAGACACCTGAACTCGACAAGCTCACCGGATCCAGAGCCCATGGTTGAACCCTGACGGAAAAGCGCCCTTGGGTGTAGAATTTGTTTATGTTTCTCTCTTTCTTCTGTTCATTATTTTTCTTTTTTCTTTTACTGACTAATCCTTTCACCTTCAACTTTAAAAATACCGAGGTCATCGAGAAGAGTAGAAGATTTTGGTGGCCTTAATCCGTTAGCTGTGGATTTTGGAGGTTTCTAGCCATGACCATTATGTTGCAATAGACTGTCCAGCCAGTTTTGGTCACCAGAAGCTTTTGGGTCATGACCTATGCTTTTGTTCCAACGGTGGTCGGCGTGGAGGTTCCACCGTTCCAGCCTGTTATATATATCAGGTAGAAGGGATGTTTCTAAAAATATGCTTCCATAATAGATATATGGTCTTTTTTTTAGTTTTTATTTCCTGTAATCTTTTACCACTAGTTCTTAATCCCTATAACTTGG
>TRINITY_DN22658_c0_g2_i1_1
CGGGGAGGGAGGAAGACGAGAAGAGCGAGAAGAGGGGAAAGGAAACGGCGCAGAGCAGTGCGGTGGACCGTGCCGGACTCCGGGGCCCCCCCGCCGATTCCCAGCGCCCGCCGCCGACGATGGACCCCTCCTCGTCGGCGGATATGGCCCGGAAGACGTGGGAGCTGGAGAACAGCATCGTTTCCGCCGAGGGGTCCGACTCCGACGCGATCTACTACTACGACGAGGCGGCGCAGAGCAAGGTGCAGCAGGAGAAGCCCTGGGCCAGCGACCCGCACTACTTCCGCCGCGTCAAGATCTCCGCCCTCGCCCTGCTCAAGATGGTCGTCCACGCCCGCTCCGGCGGCACCATCGAGATCATGGGCGTGATGCAGGGGAAGACCGTGGGCGACACCTTCGTCGTGATGGACGCCTTCGCCCTCCCCGTCGAGGGCACCGAGACCCGCGTCAACGCCCAGGCCGACGCCTACGAGTACATGGTGGACTACTCCCAGACGAACAAGCAGGCTGGAAGATTAGAGAATCTGGTTGGTTGGTATCATTCGCACCCAGGTTATGGTTGTTGGCTATCCGGCATTGATGTGTCAACCCAGATGCTTAATCAGCAGTACCAGGACCCATTCTTCGCCCTTGTGATCGACCCAACGAGGACCGTTTCTGCAGGAAAGGTTGATATTGGAGCATTTAGGACATATCCTGAGGGATATAAGCCACCTGATGAGCCCGTTTCAGAATACCAGACCATCCCACTTAATAAAATTGAAGATTTTGGTGTTCATTGCAAGCAGTATTATGCACTGGATATCACATATTTCAAGTCTTCTCTGGATTGCCACCTATTGGACCTGTTGTGGAACAAGTACTGGGTGAACACTCTTTCCTCCTCACCTCTCCTTGGGAACCGAGACTATGTTGCAGGACAGATTTCTGATTTGGCGGAGAAACTGGAGCAGGCAGAGAATCAGCTTTCTCACACCCGTCTGGGCTCTTTCTTAATTCCTTCACAGCGAAAGAAAGAG
>TRINITY_DN22668_c0_g2_i3_1
CAAAGCTGGAAACACATCTCCAAGTGCCCAGGTTCAAAGTTTTGCAACTTTCCGTTGTTTAATTGTGTTCCACTTCTGCTGATGTGGCATGTGGTACATGATATGATTTAAAACTCTTTGGGTGCTTCAGAGGGACCATTAACATCAATCTTTTGGCTTATGATTTTATTTTCTGACATAAGTTCAAATTTGTAGGTAGTGAAATTTCTCTGATGCAATTAGTATTGGTTATGAAGTTAGCGAGCTTACAGCATGTCTGGTTTGATTAGTTACTCTTTATCGTTTCTCCCTCGACCTGTGTTTTCCATGGTTTATTATTGGAGGCCCATTTGTGTTTATATATTTTTCATGATTGTGTTATCATCTCTCTATTAATTTACATATATTTGAACAGATGTCCATAAGCACTTCTATACTTGAGGGTGCAAATGCAAACCCAAATGTTGGTACTAAAAGTGAAATAAGTTCATCAAGGGTAAAGAGGAAAGCGACAAATTTAAGATCATATGTGTCAGAACATTTTACGAAAATTGATGGGAAAATAAATGTCAGTGCAATTATTGCGGTATTGTTTATAGTTGTCATCCAATAACTTGTGGCACAAGCACACTCAAAAAGCATATAAATTCAAGATGCAAGCAATATCTTTTCAGTATTGCTTCTAATTGTGCGAGCATACAAGTGCAAG
>TRINITY_DN22668_c1_g1_i11_1
GAAGCATTAATTTGTGCTCAAGATTGGATTCGGATATCAAAAGATCGGCTTGGTATTGAAGAGAAAGTAGAAGAAGTTGAGTAACTAGATGAAGGTAATATTATTTCTTACTATTTATTTACTAATTTGGATGAAGTACATTTAAACTAATTTAGTTTTTTTTCCAGAATTTACAAGTGTTAAATCTGCTCTACTTGTTGTCGATATTGCATGAGTTGTTGGTCAGTAAGTACTTATTTGATGTAATAGTGTTACCAATTTTATTGAGTTGTTGGTCGCTCTTTGTCAATTATGTGATTTCTCATGTTGTAATAACTTTGTTAATGCTCAGATGGTTAAAGCTGTCACTGGAGAAATTCCTGTTCTTTTTTAGGAAGGAGAGGTATTAGAAAGTTTTTGAAATACATAAAATCGAAGGGGAACGGATTATTTTGCATTGCCAAATTTTTTTCGCATAGGCATTGCATTGAGTGCATAGATGGTGGTGTTGCCTCTGAAGAGAGGGCAGGATGATGAGCAGTTTTTGAAATGTTTGATATAATAAGATGTGTTTAATCGTATGAGGAATAATGGGATTTCAAGTTTTAAGGATGGAAAAGGTGCTTGAGCAAGATTTGGTGCTGTATGCAGAAAGCTTTTGGCAATAAGGTTTATGGTTTTGGAACTGCCTGGTAGATCTTAGTCTTGATTATATATTGTATCCAATAATATTGATAGGTATTGACAGTGGTTTTTTTAAATTTGACAGGAGGTATTGGCAATTTGGCACTGTTGAGACCAAATTAAATTTTTAGAGAGATCAATGATGAATGTGATTGCCTTCACGCCATGTTTTGGCAATACCTTTTTTTTTGGATTTTTTCTACGTTTGTTCTTTGAGTTTTTCTCTATTGAAACTATTCAGAGAAAGTAATGGTTGAGAATGTCAAATGAGAGGATCTTTCTGTTTATACAACTGAACCAGGTTAAGTTCCATTATT
>TRINITY_DN22649_c0_g1_i1_1
CTCCAGGTATTTTTGGTGCAGAAGATTGCCAGCCTCATCGTCAGCCCAGTCCGCCACCCAAACATCCAGCCAGCCTCGATCACCGTCGACGCCATCCTCGTCGACTCTTGCCCTTCCTCTGTTGACACTTCCTGGTCGGCCGCAAGTTGTCTGCTTCTTCCTGTTCGCGAAGGTTTCTGGTATCGTGGCGAGCCGCTTCCGGTCTCAGAGCCAATCATCTAGAGCGACTTGGCAGAATTCCTGCCGCTGCTGTCCTAAAACACAATGGTGCAGGCGGACGGATGAAAGAAGAGAGGCAGAAATGCAGGAAAATTGTGTAACGCAGGAAAGCAGAGCTTGGATTGGGTATTGCAAATCAGAGCTGGCGAGGCTTAATAACGCAGGGTGGTG
>TRINITY_DN22649_c1_g2_i2_1
CCGACGACTTCCTGATCAGCTTATTCTCTCGAATCTTTGGAGGCCGAGAACCGGCGGCTGGCGCCGGATCACTGGGAGACGAAGGGGGAGCTCGAGTGGGCGAGGGCCAAGGTGAGGCGTCTCAGGCGGAAGCTGAAGTCGGAGTCCCGGTGATCCCGTAACCCCTCCTCCTCCCCTCTCTTGTGTGAAACCTGACCCCCCAAGTGTCATATTCCTCTCTCCTAAATTCCAAACCCTCAGTCCTCCACGTTGTCTTCTAATCTTTTTCTTGCTTCCCTACACGCAGGAGATCCCAAACCCTCGATCCTCCACTTTCTTTTCTAATCCCGTAACCCTCGATTCTCCACATCTTTCTGGCGCACAGCACGACAGTAGTACCCTTGCCGCGGCGGAGGGGGCAGCCGGAGGAGGTCGTCGACCGAGTCGAGAGCGAGACCTGAACCCCCTCCTCCTTCCCTATATTCTAAATCCCAAACCCTCGGTACTCCACTTCCTCTTCTAATGTTTTTCTTGATTTTTTCTACACGCAGGAGATCCCACAATCATGAACTTTCTTAAACTGGTTCATATTGTCAGAAAGAGAACTCTTGACATCTAATTCTTTTTGGCAGGATATGTATTCAATGCTATAGATATTCTATTTGGTTCATGAAGCTATGTAATTACATGAAGCTATATATAGGTTTAAGAAGAACATGAACCTATATGTATTCCGGTTCATGTTTTGAAGCTATAAGGATGCCTTGGTAAATCAATGCTATAGATCCCACCACCCACAATTTACTTCCATCAATTAGAACTTCTTGGCATCTAATTCTATTTGGCAGGATGGATATACAAACTATACATGGGCATGCTGGCAGTTTTTTGCACAAACTCAATTAACATCCA
>TRINITY_DN22649_c1_g1_i3_1
CCGATTTTCACTTCCCATTCCCACTCCAAGCCCTAGCCGTTTCCTCTCCCGATTGTGGCTCACTGCTGAGAGATTCACAGTCACAAACCGCTCACGCCGGTGCGACGGCACCCCGACGACCCCGCACCCGGATCCCCCGTCACAGGCCGCACCCTGACGGCAGCCCGACGACTCCGACGGGCTCGACGTCATGGCCGCCCTGGAACTATCTCCCCCGTGAACAGATCGGCTCCGGATTGCAGAGCCGGAGGTCGTCGTGTTCCTGAACATCCGCGGCTCGGTCGCTCCAGGAGCGGGAGCGGATAGGAACCTCAGGGAGCAGAACTCCTTTGCAGCCATGGCGGCGCGGGCGTCCGACGACTTCCAGATTCGACATGAAGATCGAATCTTTGGAGGTGGAGAACCGCCGGCTGGCGGCGGATAACTGGCAGACGAAGGGGGAGATCGCTTCGGCGATGGTTAAAGTGAGGCGTCTGATGCGGAAGCTGATCCCGGGGTCCTGGAGATCCCAAACCCAATCCGCGATGTCGATCCTCCACTTTCTCTTCTAATCCCGTAACCCTCGATTCTCCACATCTTTCTGGCGAACAGCACGATAGTAGTACCCTTGCCGCGGCGGAGGGGGCATCCGGAGGAGGTGATGAGATCTGAACCACTGTAAAACCAGTTCAAGAAGCTCCAGGTGTTGCATTGTACTTTTGCATCGAATCCAAAATGGAAGGAAGTCTTCATAAACCGGAAAAGACAGACTTCAAGGAGTGTTACAGTTTTTTCCATACATATATTTAACTTGTGGCTAGTGAAATTCAGTGTGATAGATTACACATGTGCATAGTCCTTGTTGTACTCTCTCTCTCTCTCTCATACATTTAAGAATTGAACTCCATCTGATTGTCAGGAGAAGATTTTGCCATCTGATTTCAGAAATAAGGCAACATTATATCATTTCACTTTAACTGACAGAAAACATGCCAACTTTAAAAAGCCTTCTAAATATACAATTGTGACTGCAATCAGATGTCTATCATAAGGATGTTCTTGCTGACTTAGATGTTAACTAATAAGCAAGTTTTGGCCAGTTAATCCAAAACTTTCTTTGAACAATTTGACTGGCGAGTCTGTGATTGTGAAGCTCAAGTGCGGGATATAATACAACGCTTGCAAACAATGAAGAATATATTGAAGGACAGTTCGAAGGGAACTTGGGGGAGATTCTGATCAGAGAGGCAGAAACGTAGGAAGATTGTGTAACGCAGGAAAGCTTTTTTTGAATTGGGTATTGCAAATCATAGCTGGCGAGGCTTAATAACGCAGGGCGGTGATTGTACAACATATTTTTTAGAAATACAGGATCTGTAATTCGGATGCTTGCTTTGATTTGTGAGGTGGTTTAGAAAGGATCTCTAATCAGCCATTGGTTTTGGTGATTTTGTGTTGTGTTAGGTTGACAGAACAGGAAATTTAGCAGGTTGATGCGAAAGGATCTTTATGAAAAGATCTTTATGAATGGAT
>TRINITY_DN22636_c0_g3_i1_1
TTTTTTTTTTCCCGTGTACTTCTTGATGCGTTTATTTATAAGTTGCATAGCAACGATTTCTTAGAATAGGATTTTCTTCCTCAGCTTCCCCAGGCATTGCTGAACCTGTGAGCGGCAGATCATGGAAGGCTAGGTCCATTACATAATTTAGGCGTATTGCTGTGCTGGGCTTTCATTTGTGATAATAATTGGTTTCTGTAAAGCGCTTCCAGAGTCCTAGACAGATGTCCTCTTATCTGTTTTGGATCCCTTTAGGGATCTACCTTGTTCGAATCTCGGCGGATTGGTCATTATGGAAGACTTTCTCTGTTGTGTTGGTCGTTGCAACTTCCACCTGTGTTATCGGGAGGAAGTTAGAAAGTTGTAATCTGGTTACCAGTCCGGGGAATTATGTTCTCTTCCCTGTTCATTCTTCCCTTCGTTGTTCTTCTTGTGGAACTTGATCTCCATTTAGTTGCCGACACAAACTTCGTTTTGTTTGTATTGATATATCATAGTTGAAAGCAACTTGCAGCTTCTTGGAACTTGCAACTTTCTTCTTTGCTCTCTGTGATGAGGTCAGGTCATGGAGAAGGAGACTGAGTATCAAGCCAACATGCCGATGTGTCTTTTGATTGTTAAACTGGAGACGACCAAATAGAATAAGTCTTCCATTTGGACCATTTCTGCTTGGCTTGTCGTAAACTACTTGACTAATCTGCTATCCTTTTTATTTTATGAACACAGGCTAAAATATATTTGATGAGGTTCATTACATGGGATTTTTCTATGCTTTTAGAATAACCTGATTAGGGCCTTGGACATGCATAAACCTTTCAGGGCTTTGTTGGGTGGCCTTCCTCTTATTTCATGTTCTTATTCTGCCTCTACTTTACATTTTCAGAAGGAGAAAGAGCATTGCTCCGTCTAAAGTTTTGAACATTTTATACTGCATAGTGCATACTAGTATAAGTTAAATCTGATTTTTTCATGTCAAAATAGAAATGCTATCTTGAGATTAGGGGCATTGATGGGCTGGATGGATTGGTCTAGAAGCCTGGCCTAACATGTTATCTAGTAAGGCTGGTAAAAACTAGCCCAGCTTGCCAAAACCTCAAAAAGACAAAAAGATTTAAATCTCTGGTGGCGGCGTCTGGATTGAATGTGAAAGAGGCACATGTGCCTGATTGATCGTGCACTCCACAGTCCACACCAGCTGCTTGCATTTTCTCTCTTGAGATTTTGAAATGGGTCATCCAATGGGTCTAGGTCACTACTGATAAAGAAGAATTGTTTGATGAATGTAAAATAGTGGGATTGTAACTTCATTCGATAAGAATTTTCGAGCCAGATTGTGCTGGGTCCAAGAAAGCCCAAGCCTGGCCCTTTTTGTTCCCAGCTTGGGCAGGGTCACTTTTAAAAGCCTGGCTCCTTTTCGTGGCGCAAGCCCAGTTTAAAACAGGTTGGGCCAATGGGCCTTCGGTCTGGGCCAGCCGCTTGTCACCTCTAGTTGAGATTTTTTAAATTAATTTTTCTAAGAATGAATCTAATAAGTTATGTCACCACCAGTCATATAATTGTTTTCCATATATTCCTTTTCCCATTTATTATTCTCTTTTGCCTCTGTGTCTGTGTTTTTGGC
>TRINITY_DN22606_c0_g1_i1_1
TGCGTCGCCGCCGGGAGGGCCGCCGTCACCACCCTCTTCGGGAACAACTCCGCCATCAGATACCTGCTGATGCTCGCCGTCATGTCCTACAACGGCGGCGTCTTCATCGCCATCGAGTACCTCATCTTCAGGGCCGCCGTCACTATTTACATCATCTTTGAGAACCCCTGCGCGTGCGCTTGATCGGATTGGATCTGATCTGCCGATAGGCAGTTCTCTGATCTACAACTAGTTGCCGAGCAAGACCAAAGTCGGTTGTCTTTGCGTTCAGATTGTCGTCGAGGAGGATATTGCTGCATTTGATGTCTCTGTGAATTATTCTTGTTTCCTGTCCTTGGTGGAGGTATGCCAAGCCTTCAGCTACCCCCAGTATAATTTGGGACCTCTGCTTTCATGTTAGTA
>TRINITY_DN22606_c0_g3_i2_1
AAAGACACCAACCCAAAAAGCCAAAACCAGCATGCCAAGGAAATGTGGCCTGATTACGCTTGTACAAAGAAGCTTTTACAACTGGAGAGCCATGTGTGTCTTTTCTCAACAAATTGTTTGTTTCCTTTTCTTCCTTTTTGTTTGTTGTGGGAGTGGGCCAAAGTTTCCATCTCAAGCCCTTCCGTGGGCTTCTTATCTTGATGGGCACACTGAGACATAATACCCAAATACTTCATGATGATGCATTTTTCTATCCCTCGTTCAACATTTTCCACCGGCTAGCTTTCTTTTTAGACTGTAGTTATGAACTTCATGTACGTGGGAAGGCTTTTTATTTATAGATGCATCGCGTCTCCTAGGGATCAATGTGATCAAGGACTTGTTCAAGTTCCGTTCTGTTGATGCATTCCTTTGAAACGTTGATTGAGAACAAGTTGCATTCCCTACTTTTTTTAGTTGAGCTTTTCACATGGTTGATGGTTCCAGAAACCAGATGCAATGAGATCGCCAAGATCGACCTTCCTCTCAACTTGGTTAATCTGAAAAGTTTCTTGCAAAAAATTGTTTAACGTTCTTTTTTTTTTTTTGAATTTAGGCTCGTGTACTCTTGTAACTTGCTCTGCTGTTGTACCAATCTCTCGTCACATAGTTGTGGATGCATCTGAGGATTCCTGCAACGTGGCCTCCATACACATTCCTGCCTGTCTGCAGCT
>TRINITY_DN22606_c1_g1_i1_1
TTAAAAGTAAAAATCCCAAAAAAAAGAAGCTCAGCTAACTCAATCTATTTTCTCACATACACCCTGCATCGTTTGAAATAATCTCCAATTACCTTCCTCTTATAAAATCAAATGCTGTGGAGGCCACCTCGCTCTCTCTTATAGACTCAGACGCTGGCACGGCGGGAGCAAGAGCCAGGTAAGATCCGGATTCGCCATTTCTTTTCGGGTAAACGAACCACAGGCGATGGACGGTCAGGAATGCCCGAAACGAAAGCAACGGCAGCTGATACCACCGGCCCTAGTTTAGGGTTTGCCTCTTATAATCTCTCCCTCTCTCTCTCTCTCTCACACACACACACAGACG
>TRINITY_DN22638_c0_g1_i3_1
AGTGTGGTTCCCTGCATCTCTCTCTCTCTCTCTCTCTCTCTCTCTCTCTCTCTCTCTGCAGCTCCGTAGCTCTCGAGCTGTTGGTCTGTCTAATCTATGGAGTATGAGAGGATCCACAAAGTGCAGATGGGGGTGATCTCCCCTAGTAAGCTGAGAATGAAACTTCTCGGAGTTCAGAATCACAGGAGAAAGGAAAGCGCAAATAACTCTTCGAGGACATCGCCTTCGAGGCTCGAGGACCTAGAGTATGCGAAGGATAGCTTGTTGGCACATGAAGAGAATGGTAAATGATTAGAACCATTAAACGCTACAGAGTTCTCCCATTGCTTTGTGCTTTTAATGTGATTGAATGTCAGAGAATTGCACAGATTCTTTATCTCTGTTTTTGTCATCTTTGTTATTACAATTGTAATCCATGTCTTCTATTTCTGCTCTTTCTTTGAAAACATCGCTGCAGACAGCTTGAAAGATTCTGAAGATGTCGCTGGGCGTTCTGCGACTGTTGCAAATGTGGAACCACAAGTGATTAACTTGCCCAAAAATGGTATTCCTGAATCTGATCGAAATGGCATAATTTCAAAGGAAAAGAATGATGCTGCAGATATTAGAACTGAGAATACTTCGGAGGGTGCTCTGAGCTACATTCATTCAGGCAATTCAAGAACTGTCCATCCTGTTAGATCTTTAGCAGAAGAAAGCAATGGCTATGATAGTGGACATGACAATGGGAGTACTTCCAGCTTTGAGTTTCATAAGGGAGAGAGAGTTTTGCCAAGTCCAGTTGTTGGCCCTTTCTCTAGGCCCGTCCCATCAAAGTGGAATGATGCAGAGAAATGGATCATAAACAGGCAGTCAGTACATCCACATACAAATGTTTTAAAAAGGACTCTTATGCAGCAACGCCAAGTGAACCAGAAAACAACGTCAAATTTGGGGAAAGTGGCACCCGAATCTGTAACTGCGGACCAAGGAGGTTCCAGTGTCCAGGCAACTGATACGAAGAAGATTGATTCGTATAACCCGCAAGCAGTAGGGTTGAGGTTTCCATTTGCTTCATTGAGCTCTCATCCTGCTTCAGAATTTGAACAGGGGATAAGTGGACCTGTTGATTTCTCTCGTAACGTTGTGAACGCTGTTGTTCTATCCAGAACTCAAAAGGATTTGAACCAGAAGGAGATACACATAGTGGAGAATTCTGGTCCTCATGCACCAGTTCCTTCTGTGAAGTCTGTCTGCATGAGAGATATGGGAACTGAAATGACCCCTGTTGCAAGCCAGGAACCTTCAAGGACTGGAACACCAAATGGGGCAATGACGCCAATCCGTAGCCCTCTTTCTTCCAGATCATCATCTCCAAGAAGAGGTGCACCAGCACCATCTCCTTTTGAGTCCACGGCAGATGTTAAACCAGACCATGAAGAAAACGGCAGTAAAGCAGAGTTATCTGAGAAAGAGCGTAAGTTGAAGACAAGAAAAGAAATTCTTGCCCTCGGTTTGCAACTTGGTAAAACCAATATCGCTGCCTGGGCGAGCAAAGATGACGTTGAAGATGAGGCAACCTCTCATAAAGTTGAGATGGATCAACTTAAGAAGATGGAGTTTGAGGCACGCGCCGCTGCTTGGGAGGAAGCTGAGAAAACTAAACATATGGCCAGGTCTTTGCATTCTTTTTCTACTGCATGTGGAAATTTGTTTCTTTGGAAGACAAAGGATGCTGTTTGTCTTCCAGCCAGGAGCAAACACAAA
>TRINITY_DN22638_c0_g2_i3_1
CTTATGATGAAGCATTCCAGTTTTTTTTAGCTTCTGATTAGATCCTGTCCTGCAGAGGACATATGTTTCTTCGAACAAGAATGTGCAAGGATAGCTTGTTGGCACATGAAGAGAATGACAGCTTGAAAGATTCTGAAGATGTTGCTGGGTATTATGCGACTGTTGCAAATGTGGAACCACAAGTGATTAACTTGCCCAGAAAAGGTATTCCTGAATCTGATCAAAATGGCATAATTTCAAAGGAAAAGAATGATGCTGCAGATGCTAGAACTGAGAATACTTTAGAGGGTGTTCGAAGCCACATTCATTCAGGCAATTCAGGAACTGTCCATCCGGATTTGAAGTGGTTTCCATTCTATCCCTGTTCATTCTGTCCCTGTCTGACCATTCAGGAGCATTCTCTAATTTCCTCTTGTAGACCTTCAAAACAATATGACTGAACTTGTGAGACATCACTGTGGAGTTGCAAGCCCTACAATCCATATGGGCTACTTTTGAAGAAACCCTCAAGGGGATAAATGGAATTCTCCAGCTCCAGTTAATTTGAGTACAATACAGGTCCTATACTTGTTAATCTCTTTTCCATCCAGATATGGAATGCCACGATGGAGGAATCACAAAACAAAGGTTGTGCAGGGAAATGGGGAATGGAGCTTTTGCCAGTGGATTGCATTTGCATCACTCTTCACATAAGGCTCTGCAATTTGTGTGATGCCTCCCTATGTCTTGGAAGAGTGCCATGGACTTCTTATTGATGCCTCTCGCATCCCATCATTGAAGGTGCTGTAAAGTTGTTATATGTAGTGTTGGTGCTTGGTTTAGCTGACTAGGTACTCTCCTATATGGGG
>TRINITY_DN22670_c0_g2_i1_1
ATTCAAAAGGCAGAGGGCTCGCCGTGGATTTTTACTACTCTCCCCAGCAAAAGCACCAGCAGCAACAACAGGCAATCGCGATGTTGGGTTTCTGCACTTGGGAGGAAATCAATTTGGAAGCATGCTCGTTTTTGGGTGGTTCTTCTTCAACTTTTGTCTCTAACCAGTTTCCCTTGTTCTTCGCATGAGCAGTCGGAGCAACTCAGGCTGGCGTTGCAACAATAGATGAAGGAAAACCTGGTCTCCTTGATGAGGAAGCTCGAGTCGAGGGGCGTCGATCCTGCTATGGCAGAAAGAGGAAGATCTGGCGAGGGCCAACAAGGGGGCCGTGGAACTCGAGGAGTTCCTCCGGCGGGCGAAGGCGGAGGACCAGACGTGGCAGAGGATCGCCAGTAGACCTGTCAATGGATCTGCGAGAGGCCGCCTTCTTTCTGACGCGATGGTGCCGGCGATGGCGCCTCCATCTTTCTCCTCGTCTCCGCCCTCTCTGCCGCCGATCCCAGTGCTTTCGGAGCCGTTAACGGTGGCGCCGGGGAGAGGGTTGCGGCCTTGTCCCTCTCCATGAGGAAGCCCCTCCACCGCTCGTCGCTCGAGGGGATTGGGCTCCGGCAGTCCTCCAACGGCGGTGTATCAAGATGTGGCCACCGTCGCCAGGGTAGAGGGCCATCCGGATCGGGTTTACAGCCCCTGGAATGGTGCCCTGCCCCGAAATGTCTATTTCGGACTTCGGAGCAGTAGTGTGCGCCCCGGAAACACGTTTCCTCGGATCAAAGGTGTGACCCGAATCCGACTTTACCTTCCGGATCGGGTCGGGTTTACGGATCTAGGTGATCCGTTGACACCCCTAATGGTTGAGTTGCAAGATGCTTTCCCCCTTTGCCTGTGGCCCGCTGACTTTGTATTCTTATCTCCTAAATGTTTCTCCTTTGAAATTCAATTACGCTCACTATTACAATGGTGAACTGATCCTTCTGGATATATTACGCCTAGGAAGTAGAAGCCCTATCATATGCCAATTCGATAGAAGACTGGTTGATTTCTGTACACATCTTTTGGAAGTAGAAACTTTACCTAAATTTTATAGAATTTCCTGGAGAGAGTAAGATCAATAATTAATGAACTGCTATTTGATTATGTAGTCTTTCAGTTTTTGTTGAGACACTTTTGAAATAGGATCACGCAAGGACAATAACTGAGGCCTTGAAGAGTATACCGGGCAGAGCAACTCCAGAGACCTAAATTATGTATAGAATTACCACCTGGGTGTATGTGTATGGTGTGCTTTTTCTTAAACTGCAATTGCCTGCTGATTTTTTTTCTTTTGCTTTTGAGTTTCAGAAATTATTGAAGATGTGGACTGGTTGATTCGGAAGGCTGAGAGATGTTTGGAGGCTGGAGCAGATATGATCATGGTCGATGCTGATGATATATGCAACTATGCTGACACGTTGCGGACAGACATCGTTGCTAAGATCATAGGACGCTTGGGATTAGACAGGACCATGTTTGAGGCCTCAAGCTCCAACACCTCCGAGTGGTTCGTCAAGCGCTATGGTCCAAGGGTGAACCTTTTCATTGATCACTCCCAAGTGATGAAGCTGGAGTGT
>TRINITY_DN22627_c0_g1_i6_1
GCATGCTCCATTTCGCTCGCCGCTGCTGCTCCTCCGCATCCCCCGCCCAAGGTTTCGCCTCCGTGGCGTTTCTGCTATGCAGTTTGATCTGGTTCTTTCTCTCTTTCTCTTGTTTTTTTTCGCCGATCTGCGTCCATGGCTCTGACCCGTCGATGACGATAATCCACAAGGCTAGTTTCTCATGAACATTCGCAGTGGCCGCCTGAGGGCTTTCGCCTTCGCCGGGCTTGAGAGCCCATGCTGTTCTCATCCTTCCTTGGATGTCCGAGGCAAAGCAACCTCGTCATACTTTCCCCGTTAAGCAATTTTGGAGCGTTTACGAGATCGAATCACCGCCGTTTCTTCGCTTGCATAGCAAACTTTGGATTCATTCCTTCTTCTCCGTTTTTCTTTGTTTTTTTTTTCTAATAAACTTATGTGGGGATTTAGGAGGGCTCGTGCCTTTGATGACAAATTTGCAAGGCTTGTTTCTCAGAAACATTCGCAGTGGCCGCCTGAGAGCTTTCGCCTTTCGCCGGGCTTGAGAGCTTGTGCTGCTCCCAATCCTTCCTTGGATGTCTGAGGCGATCCTCGTTCTCTCTCCTCCCCCCCCTTTGTTTGCTCGCTTTCTGATCAATGCTCATAGGTTTCTCAATGGAATCCTTGATTTTGATACGCTGTGATAAGATTTCTCCTTAATTCGTGGCCGATGATGAGAGATTTCAAAGGCTAATTTCTTAAAAGAATATTCGCACTGGCCGCCTGGGAGCTTCCGCCTTTCGCTTGGCTTGATGACAGCTTATGCTGCTTCTCCATACCCTTCCTTGGATGCCTGGGGCGGCCATACGACCCTTCCAACGGTTCTCAGCTTTTGGATCTCCATTGTTGTTACCTTTCCTCTCACCCAGTTCAAAAATTTCACCTTTTAACGCTTGGTAAAATGCAGAAATGCTTTTGGCATAGCCCGTCTTTTTTCTGTCCACTTCAATATGTGAGTTCTTATATGGAATTATTTTTTTTCTTTTTCTTCTTTTAAATAACACGTGAACTACGTCTGCCCTTCTTGCGTTAACATGGTATTCGTGCAATTAAGATCTAATTTTTCCCCCTTCTAAAGCTGCCAACGAATCCGTTCCGAACTCAGAACTCAGAAGTGCCTCAACCACCCTCACAGTAACAAAAAGCAACCTGTCCATTCCAGTTAAAGATTTTAGCCATGCCATTGTTGCCTTATCCAATAAGTTACAATTCATCAAACAGAACCTGGGGATTTTTTGAAACCCTTCGATCCGTTCTTGCACTCGATATACAAACTAGATTCTGAGCTGCTGACTTTGTTTAGCAATCATATTAGTCACAAGATTTGTTTGCATAGCACATTGTTGTCAAAAGCGTTAAGTATATATAGACATTTATTTTATAGATTTACTGGTAAAAGAGCGTTAATCGTCAAAACCAAACAATCTGATTTTTTACGGGGGAGTTTTAATTTTTTTATCCAGCCAACTTATTAAACATTGTGAAAAAAAAACATAATGAGTTGCAAAAACAAAAATAGATTATCGTTTGGCGACTGGGTAAATGTGTTCTCATGAGAACATTCATGGAACTTGAATTTTTGATATTGATTCAATTGTGATAAAAATTATAAAAGTTGAAATTGAAAAATAATTTTGCTAATGTATCAAAATTAGATATTTTTACAAGTTATGGGTTTGGAAGTAGGTCTGGT
>TRINITY_DN22629_c0_g1_i3_1
GAGAGGGGGAGAAATAGACATGTATTCTCCAGGGAGACTCGGGATGTTGGACATCTCTTTGATTCTATTTGTAGTAAAGTGAAGGAGTGGGCGTCCTTACTTTGCCATATAGATCATTCTAATTCAAGTCTGTTTGTCTTGTTGGGGGTTAGAGTGTGGTCATCTAGAGTTTGGTGGAGGGTGTGTATAGGCGGGCTGAGTGGGTTTTTGGGCCTTTGTGGTGCATATACTTGGACATTCTTCCTGCTCTTCTTCGCTGGACGAGTAGCAGGTGGGACTGTCAGTACCGTGGTATCCTCAAGGTGAATGTTGAACTTTGCTCTGACCAATCTGTCGTCATTCTGCCCTTCTCTTTGCCACACCAACACTCCCTCTTCTCTTCATCCCGCTGACATCCATGCTTTGTTGTAGCCATCCTACCGTCATCGTGCGTAATCTTGCTGGACTCTAAGCAGTCGCTGAGGTGAAGAGGGAATGTCAACAGTGAGATGTCCCAAGGACACAAACATTTCGAATTACATATCAGCAATGGAAAGTTTCATCAACAATCAATATCTCTTGACAATTAAAGTGACGGAGAAGATTGCCAACTTTGAAGGATTCAATTACAATTTACACGTGTCACAGTGGAGAAATAAAAAATTAACAATCAACAATCTGAAGACCTCCAAGAAGACAATGAGGAAGATCAACATGAGAAAAGAAGATTCAAAAGAAGGCAACTTATTTTGCGAGAAACCTTTTCTTGATCCAAATTTAATATTGAAAATAGTACGAGTTATTTGATGATCTTATTGTGAATGATACATTTGGTAGTCAATGACAAATAACGTAGAATAAGTTAA
>TRINITY_DN22629_c1_g2_i1_1
ATGATGGTGGTGGTGGTGGTGTTTTTCAATTTTGAATTTCCCACACAACCTCAAGATTAGTCTTATGTGTTTCATATCTTTGATCCACATTAGATTATGCTTTTGTTCATCTCCTGGTTGGTGGTTTCTCCCATGGAAAGTACATGAAAGTAGGTGCTTTAGCATCCTTGAGTGGATGTGAATTAATTACAAGTCATCCTTTCAATAAAATTAAACTGATATCATACTGCCATCATAATTATTAGCAAGGAGGAACCGAGGACGTTATGTTTGGAGAATGTATTCAGATGATGCTTAAGTCATGTTTGAAGAATGCATTCAGAAGTTGCTCAAGTGTTCATGTTTGAGTGGTTCCATTTTTTGTTTTCCCCCATATTTGGTCGTTTGTATGCTTGTTTTTTGGCTGTTGTCGGTCATCCCGTCTTTTCTTTCCCTATAGCAGTCCTTCACATGGCAGCTACCAAGAGATTTGAGATTAGTCGATCACATGGCAATTATAAACAGATTAACTTATGTTCTTGGTCTATCCAGAAAACAAAGAGGGCTCCTAAGGTGGAAGTAGGTACGGCAACAACTGAAGCTTCCATGGATGAATGGCTTCAAGGAACTGCATATGCTCAGTCATTGTCAAACAAGTCCAAGAAGAAGAAGTAGGCCGTACG
>TRINITY_DN22629_c1_g3_i1_1
AAAATTACAAGCTCCTTGTAACCATAAAGACATTATTCAAACAGGAGAATAGAAAAATGCAATACAAAGCAATAAAATGCAGAAGGCTTAATTAAACACAGAAACTTGGCTGATGAGAATGAGATGATTCAAATATACAAGCTCTGTCAACCAATCAAGCATATTTTTGAAAAGTGGATGGTACCACATATGTATAGATAACCAATCAAGCATATTACACGTTATAAAAATGAGATTACCTTCATTGTTCACTCCGACAAGTAATTTAGTTTCTTCCCCTGCTGTTACCACTGCAGCCATGAAAAGTTGTCATATACCATGATGTGATTCAAAACAGAGCAATCGTTTCCCCCTTAGTGTAAAGATAGAAGACTTACAACGAGCGGAATTCTTCGGAAAC
>TRINITY_DN22629_c1_g4_i1_1
TCATTTTCCAGGCGGTAGTTTCTGACCAGATAGTTTCCAGAGGAGAAGAGGGCAGCCTGGGAGTGGGCGACTTGCATCTAGTTTTTAAGTTAATTCGCATCAGTCAGAAGTGTGACCTATTTCACTGCGTGACATTTTGTCAGAGAAAATCAATTTTGTCTGGATTGTTTTTTAACTTATGCTCCAATGAAAGGAGTAGGATTAAATGCTTTTGCATGCCTTCTGGGATATCCGTACTGGAATGTGGTTTCCTACCTTTTTAAGGATAAAGACGTGCATAGCTTGGTAGTCTAGAAACTTGGACCTTCTCTTCTTCACCTTTTAAGTTCCATTCTTGTTTCTTTGGCTATTCCGAATTATTCGGACTCTGGGGACCTGCAGCGCACTATGTATTATTTTCTGTCACATAATTTAAGTCGGGCAGGTCGTCGTCGCAGTCCAGCGACAAACTCGTAAACACAGTACTTGTCCGGCCTCTTCTAGAAAGATGGGGAGAAAAACAAGTGTTTGCGC
>TRINITY_DN22653_c1_g1_i1_1
CCGGCGGCTGGAAGCAGCAGAATCCCACTTCTTCCCCTCCCCTCCCGGCCGATCCCCCGACACCGGTTGCCCGTCGTCTATACACAGGAGAGTGCAGACGAGAGGTTCAGATGGAAGGGGGAGGAGAAGGGACCAAGCAGAGCCTGCAGTCTCCGCTGCTGGCGCCGGGTTATCATGATACGAGCCTCGAAGAAGCTGGCGGCTGCGGCGGCGCCGATGGGAGTGTGGAGGTTGTGGGAAGGGCGAGAAAGGGAGAGGTGGTCTTGGCGGAGGCGAAGAGGGTGGTGTGGCTGGCGGGGCCGCTGGTGTCCACGAGCGTGCTGCAGTACTGCCTCAATGTCATCTCCGTCATGTTCGTCGGCCATCTGGGGGAGCTCGCGCTCTCCGGCGCCGCCATGGCCAGTTCGTTCGCTGGGGTCACAGGCTTCAGCTTGCTGTTAGGGATGGGAAGTGCGATGGATACCTTCTGCGGCCAGGCCTTTGGTGCAGGACAGTACCATATGCTTGGTGTCCATATGCAAAGGGCCATGCTTGTTCTCACACTCATAAGCATTCCTGTAGCCTTCATCTGGGCTAATACAGGAAACTTTCTCCTCCTGCTGGGGCAAGATCCTGAAATATCATCAGAAGCCGGACTATATGCTCGATGGATGATTCCAAGCCTTTTTGCTTATGGTCTGTTACAGTGCTATGTCCGCTACCTACAAGCGCAGAATTTAGTTTTTCCAATGATGATAAGCTCTGGGATTACAACTGTGTTTCATGTGCTGATATGCTGGATCCTAGTGTTCAAATCCAACCTTGGTAATAAAGGTGCTGCACTGGCAAATGCCATATCTTATTGGATTAATGTGCTACTGCTGGCAACTTATGTGAAGTTTTCTCCTGCCTGTAAAAAGACATGGACGGGCTTCTCAAAAGAGGCTTTGAATGATGTACTAATCTATATTAAGCTTGCTGTTCCATCAGCTGTAATGGTCTGTTTGGAGTTTTGGTCATTCGAGTTCGTGGTTCTCCTTTCTGGACTCCTTCCAGATCCAACGCTTGAAACATCAGTGCTATCAATCAGCCTCAACACTTCCACAGTGGTCTTCATGATTCCATTTGGTCTTGGAGCTGCTGTGAGTACACGTGTTTCCAATGAATTAGGTGCTGGGAATTCTCAAGGTGCTCAATTAGCAGTCTGCGTTGCCATATTCATGGTCATTATGGAGGGTTTGACATTGGGACTTGTCATGATCTTGGTGCATACCATTTGGGGACACCTGTATACCAATGATGAGAAAGTGGTGGAAAGTGTCGCAAAAATCATGCCTTTAATTGCAATATCACACTTGATGGATGGCGTCCAGTCTGTACTTTCAGGCACTGCCAGAGGATGTGGTTGGCAGAGGATTGGTGCCTTTATCAATCTTGGGGCATACCATATTGTGGGCATTCCTTCTGCTGTGCTCTTCGCCTTTGTTCTCCACTTTGGAGGGAAGGGACTTTGGATGGGAATCATATGTGGCCTTTGCATGCAAGTCTCTTTGCTAACAGTAATTACACTACGAACAGACTGGAAGAAAGAGGCAAGGGATGCTAGGAACAGAATCCATCACTCCAGCATCCCTGTGGACATGGTTCAGAGCAAAGACACAGCTGAAGAATATTACTGTTGACTGTTGAGACAGCACATTTGTTGCAGAGAACGAAGTTTTCCTAATAATAGCTTGACACAAAGGGACATCACATGTGATCTTTCAGATGCTTCATAAAAAAGGTAAAGGTGGCTGCAGATGGCTAAGATTCATCCATGTCTATAGCTGCAGTCAGAAAAGGAACCAAGATGCAAAATACTAGACAGATTCTTCTAGGAGACATGAGATCTTGCAATGATAATTATAACCACTGCACCTATGCAAATGCTCAGACAAACAAATGTCTTCCTTATATGATTACTGAATAAGAGCAGTTGTTATATGCCTGCCACTCAGAAAAGATAAAAAGCACACTATGATCGGGTATTCGTACTCTCCTCCTGTTTGTGATGGACAACGAAGAGCCTGGCTGCAAGCCATGCTCGAAGTCAGCTAGACGCAGATCAAGTTTAAATACACGTGCCTCTGAAAGATAAGATGATTTTCTTACAAAGAATCAAAGGGATTATGGGGAGGATGGAGATGAACCATATTGGACCCTGGATGGGGAGCTGTAATGTTGGCAATGCAGATCCCTCACACCGCTGTTTCTACATCTACATAAACGATGTCGATCGTCACTGAAAGAGTCCAGCACCATCTTTTCTTTTCTTGGTTGGTGGCCATTTAGAGAGTCAGAAAATTCTATTTGTTTGCTGACGCAGGAAATGTGAATGTAAGGCATTTGTAATGGTGGCCACATTTGCATAATTACAAAGAACTGTCAGTGTCATGACTCACTGTGCTCCTGCCTGGGCC
>TRINITY_DN22644_c0_g1_i2_1
AAAGAACCCTCCTTTCCTTATCTCCTCCTCCTCCGCGCTTCCCCTCGCTGCGAGCTCTGCTCTCACTGAGCTCCCCAAGGATCCAGGTTTAGGGTTTGGATTCCTCCCCCCAATCCCCATCTCTGCGCGCAAGCCGAGCCTCTGCCGCCGCCGCCGCTGCTGCTGCTCACCTTCTGTGGAGATGGCGGCCTCCTCTGCCCACATCCACGCACTCGGCACCTCCCCCGCCGCCGCCTTTCCTCCCTCTGGAAGGGCCTCCGGGATGTCCTCCTCCCGCTCCGTCTTCTTCGGCGCCAGGCGACCCGACGCCGCCGCCCGGGCCGCCGTCCTCAGGATGAGGAGCGGCGGCGGGAGGGGCCGCGCGGGGTCGCTGCGGGTGGTGTGCGAGAAGGTCGTGGGGATCGACCTCGGGACGACCAACTCGGCGGTGGCCGCCATGGAGGGCGGGAAGCCGACGATCGTGACGAACGCGGAGGGGCAGCGGACGACGCCGTCGGTGGTGGCGTACACGAAGAACGGGGACCGGCTGGTGGGGCAGATCGCCAAGCGGCAGGCGGTGGTGAACCCCGAGAACACGTTCTTCTCCGTGAAGCGGTTCATCGGGAGGAAGATGGTCGAGGTCGACGAGGAGTCCAAGCAGGTGTCCTACAGGGTCGTCCGCGACGAGAATGGCAACGTTAAGCTGGACTGCCCCGCCATCGGCAAGCAGTTCGCCGCCGAGGAGATCTCCGCCCAGGTTCTGAGGAAGCTTGTGGATGATGCATCCAAGTTTTTAAATGATAAGGTGACAAAAGCAGTTGTTACAGTTCCCGCATACTTCAATGACTCCCAAAGAACTGCAACAAAAGATGCTGGCCGTATTGCTGGTCTAGATGTTCTGCGCATCATAAATGAACCCACTGCTGCTTCATTGGCTTATGGATTTGAAAAGAAGAACAATGAAACCATTCTCGTGTTTGACCTTGGAGGTGGCACATTTGATGTTTCAGTTCTTGAAGTGGGAGATGGTGTATTTGAGGTGCTTTCAACTTCCGGTGACACACATTTGGGTGGTGACGACTTTGACAAGGTTAGTTGTGTACCTCTGTTCTTCATAAAATACAAGATGGCTGATATATTTTCTCATTATTATACAAATTCATTCCACCATGGATGCAAGTGTTTGTTCAAGTAGCATTGTGGACATCAATGGCAAAGGTGAAAGCATTATTCTACCGGAAGTTTGAGCATGTTTCTTTTAAAAAACTATTGTACGCATGGACCTATGTTTGCT
>TRINITY_DN22644_c0_g2_i2_1
TGAGCATGTTTTTTTGAAAAAACTATTGTATGCATAGACCTATGTTTGCTGTGATGTTACATGTTTTAAGTTAATCCCAGGAGTAAGTTGGTGGATCACCCAGTTGACGTCTTAGTGAACATTATCTTGACACTCTCAGCATCGATCTATATTTGAAGGTCACAGAAATAAAAATAAAAAAGTGGTCCTCTCCAACAGTTTGTATTAGGTTCCATGCATCTGAGTAAAGACTGCAAAATTGACTCGTTGTTCTCTTTTTTCCATCACTCTAGCTGTTTAAATGATGGAAATCTTGGAAAGGAATGCGTTTTACGGAGCCCATCTGAGGACAATTTTCACGAAAATTGCTGTCTACTTTCAATTTTCCGTACCATAGACTACCAAATCTGAAA
>TRINITY_DN22605_c2_g1_i1_1
GGATGAGTATCAATTTTTCAATCCAGAAGGAATGGAACTGAGACCGCAGGGTGCTCCATCTCTCATGTTCCACACTGGTTATGGCTACAGTCCTCAAATGCCACATGGACCTTATTCCCCGGTTGCTACACCTTTGCCTTCAGCAAGAGGGGAAAGCCAGATGTACCCTACACAGCAGTTTCAAGTTACAGGTCCCTATGTTCAACAACATGGTCCTAATGCTATGCAATTTTTGGATTTGCCTACACAAGCATCCCAAACTGTTGCACAAATGCCATTCGGCTTTGAGCAAGGATTTGATGGATTTGGCACTGGTGCGCTGTGGTCAGAATGGTTGAAATCCCCTGACAGGCACAAGTCACCAATTCCATTCTCACCTGCAGTTTCACCACAACCAACAAGAGGGTTTGGGCCCTTGGAGCATAACATATCGCACTATTCTTATGGAATGGGTCTCCAGCAACAAGGACAGTATGGCTTTGGTTCATCAATGAGCTCCTATAATGGAGGGTACTCACATGGCAGGATGCATCAACAAGGTACTAATTTTGGTGCTAATCTACGAACAAATGATCGGAGATGGGCTACTAGTGGCGAAGGCAGGCAACGAGGAGGAGGCATTACTGCTGTGTATAACTATGATGGTTCTCATGCCTTTCTTGGTGATCTGGCCCGAGGTCCACGGGCTACAAGGCCAAAGAACTTGTCAGCTGACAGTAACAATACAATTTCTACTGCTGGTGTTGACCGTGAATTATACAATAAACCTGCTTTCATTACTGAGTATGAAGATGCAAAATTTTTTATAATCAAATCATATAGTGAAGATAATGTTCACAAGAGTATTAAATATGGTGTTTGGGCCAGCACATCTAATGGGAATAAGAAGCTTGATTCTGCTTATCGTGAAGCAAAGGAAAAAGGACCTGAGCCTCCTGTCTTCCTTTTTTTCTCGGTCAATGCCAGTGCACAATTTTGTGGGGTCGCTGAGATGATTGGACCAGTGGACTTTGAGAAGAGTATGGACTACTGGCAGCAGGACAGGTGGACTGGCCATTTCCCTGTTCAGTGGCATATCATAAAAGATGTGCCAAACAACTTCTTTCGCCATATTATTCTTGAAAACAATGAAAACAAGCCCGTGACAAACAGTAGAGACACCCAGGAGGTATTGTTTTACTTATTATGATGCACTTGGTGATTTGTTTTCAGTTTTCTGTCTGTCAAATACTTTGAACACTTGTCACCACTTCAGAATAATCAAATCAGGCTAGTATACTATAACAATGCATCGATAGCTAACATATCTTCATCATGTTCTTCATAACCATTGAAATACCATAAAATTCTTTTTCCATCAATTCTGGCGTAGGCTTAGTACCTCGGTCAACAGATGCAGAAGTTTGTGCAGAGTGCTCCATTCTGCTGTCAGCTTGTTGCTGATTTCTTATCATCACAGTGAGACAAGTTATTAGAAGTGAGAAATTGTGTTTCATACATAAGATGTTCAAATCCCTAGATAATAGGCCTGGCAATTATTCGATTAAAATCCGAGCCGAATTCGAATTTGTATCCGTTTAATTGGATATCCGATATCCGATTAATAATCGGATACGAATTCGGATATTGAGATATCCGTTAG
>TRINITY_DN22605_c2_g2_i1_1
TGTCAAATGGTCCTCAAATAGTTACATCATATGACATATCAATTACCTAGCATCTGTTCTCCTAGTACAACATTTCTGAATTCGATGACTTCTCATGTTTAGTTTTATTAAAGACCCAAACTCTAACCCAAAACCTAGGCATTGAGTTGAGGGAATTCTCTACATAAATAGAGTTGAAATTCCCATGGAACTAAGCCCCAGCACCTCCATGCTGAACCAACCAGTTTAGGGTGCAACACAGGTAGGGACAAGTGTCCATATTCGGAGAGGATCCAATGGGTGAACCCACTCTTATGCCATGTTAAAGGTCCGAACTTTAGCCCAAAACTTAAGCGTTGAGTGGAGGGAATCCTCTACACATATAGAGGTGAAACTCCCACGGATTTCCAATATGGG
>TRINITY_DN22651_c0_g1_i1_1
AAGGGCTGCTCTGGATCTACCTCCTCGTCTTGGCGCCTCCCCATCCTCGCCCCATCGCAGCGCCCTCTCCCCAACGCCGCGTGCGTCGTGTTCCTGTTTGCAGATGAGGTGGGAGCTCCAAGGGCTGCTCTGGATCTACCTCCTCGTCATGTTCGTCCTCGTCGTCCTCGTCTTCTGCTTCACCATCTTCGCCTTCGTCGTCACCAACAACGGCGCCGGGGAGGTGGTCTCCCGTCGGGGGTTCAAGGAGTACCGCCTCGGGGACTACTCCAACTGGCTGCAGAAGAGGGTCAACGACGGCAAGAACTGGAACAGGATCAGGAGCTGCCTCCAGGACGGCAAGGTCTGCAAGAGCATGCAGCAAGAGAAAGAGAGCCTCGACCAGTTCAAGCAGAAAGACCTCTCCCCCATCCAGGTATGCACAATACCCCCCAAAAAAATTCCTCCATAATCTCCAAATTTTCTAGCGTAATCTGGTGTCCTCCTTTCACGATTTCTTGATCATCGATGAAGGAAAACCTGAGATTCTCTGCTTTCCTTGGATCATCTTCTCGATTGGTTTGTGTAACTTTGCTTCGGATGATTCCCTTATTATTTCCCCTGTTCCACCAGACGCCGCAGAGGAACCGAACCTCGCCGCTGCAAGCCTGCGAGGTATTTGGGACTTTTGGGTTAGTTCGGTTCAAATGGTTTTTTCGGTTTGTAAAAATTTTGACCCGAACCGAACCATTTTTGTTACCTCCGGTTTGGTTCGGTTTACTAACCCGAAAATTAATAAAAAAACCAAATCGAACCGTTTGGGTCGGTTCGGTTCGGTTGCACGGGTCGACCCAAGAATTGAACACCCCTAAACATGACTTTGTAAAATCT
>TRINITY_DN22651_c0_g2_i1_1
TTGCTCTTCCCGCTTCCCTCGCCATTTCCTTCTTCCCTCCGCGTCTCCCTCCTTTGGTGCTCTCCACCTCTCCGCGAACCAGAAACCCTAGATCGGCCTCTCCGCGAACCAGAAACCCTAGATCGGCCCCCGCCGCCGCCGCCGTCGCCCTCCCCGTCGCCGCCGCGGCAGCAGAGATGGTGCGCGTCAGCAACAACCTCGTCGGCCTCCTCAACTTCCTCACCTTCCTCCTCTCGATCCCCATCCTGGGCGGTGGAATCTGGCTCAGCAGCCGCGCCGACACGATCTGCGAACGCTTCCTCGAGCGGCCGGTCATCGCGCTCGGCGTCTTCCTCATGGTGGTCTCCCTCGCGGGACTCGTCGGCGCGTGCTGCGGCGTCTCGTGCCTGCTCTTCCTCTACCTCTTCGTCATGTTCGTGCTCATCGTGCTCGTCTTCTGCTTCACCATTTTCGCGTTCGCTGTTACCAACAAGGGCGCCGGGGAGGTGGTCTCCAATCGGGGTTACAAGGAGTACCGCCTCGGGGACTACTCCAACTGGCTGCAGAAGAGGGTGACCGGCGACAAGAACTGGGCTAAACTCAAGAGCTGCCTTCAGGACGGCAATGTTTGCAGGAGCTTGCAGCAGGGGAATGAGACCATGGACCAGTTCTACAGGAACAACCTCTCCCCCATTCAGTCTGGATGCTGCAAGCCACCCACCGAATGCGGCTTCAACTACACGAGTCCAACCATGTGGGCCGGAACCGCTAATGCCTCGGCGTCCAACCCCGACTGCGCAAGTTGGAGCAACCAACAGACAGTGCTCTGCTTCGATTGCCAGGCTTGCAAGGCGGGGGTGCTTGCCAACATCAAGAACGACTGGAAGAAGGTCGCCATCATCAACATTATCTTCCTCATCTTCCTCGTCGTCGTCTACTCAGTTGGATGCTGCGCCTTCAGGAATAATTGAACAAAATGCCGGAGACGAGAATGGTTTCGAGGACCTTGGTAGGTTTTTTTCTTTTCTCTGATGGTTTCGTGGGTAAAATTGTGGAACTGCATTCAATCTTCCCTGTACATCTGTGCTCCTTTACCGAGTGTTTACCGAATGCTCAATTCTTTTCTTATTTTTCTTTTTTAATCTCCTTCATGTTGATGCTTTTTTCATTCGGCCTTCTTTGATCTAGTATGAGCTTGGATATATGGGTTAATGTACATTTCTGGGGATCCTACTTTCTACTACCTTGGTGTCATGTCCTTGTCT
>TRINITY_DN22646_c0_g1_i6_1
GTCAGTAGTTTTCTTGGATTTCTTTCCATGTTTCCTCCAATTTTAGCAGACTTGTAATTGCTTTTAGTGCCCATTTGTGACTTGTCCAATGGGAAACGAAGGAACGGTATGTTCTTAGGTGGTGAAAAAACTGAACTTTTCTAAATACTAGCATATCCTATCTCATTCTCTTTATGTTTGTGGATGCCTGAGTTTTTACAACACAGCCGAATATAAATCTTTGGAATTGCTTTCTGTCTGGAACATATAAATTGGAGATTAAAAGGGACTTGGGGGAAGTGTTAAACATGACAAATAAAAAAAAGGTAAATTTGGAGGAGAAAAGAAATGAAATAGCAGCGAAGTGCATGGTGGAGAGACCAAACCAAGCTACGGTGGAAAGCCAGTGTCATGTGCTATTCACTAATGAACACAGCTTTTTTTGAAAGTGTATAATGAGCACTATGGAAACTTTAGGCACCACCATTCAGTATGAGGAATAAATAGTATGCTTGCTTGTATCACTACCATAGTACAATTAAGATTTCATCACTTGAGAAACTTGTGTAATGTCTCATTTTCTATCTCAAGATTCCAGTGGTGGGACTGTGCAGGTTAAGTTGTTAAGGTGCTCAAGATTCACGTAACAGTTGGGAGTTATATCCAGTCATTGTTTATCAATAGAAACTGTACACCACACTTGTATAACAGAACAGAAGCATATGCATTTCTTTATTGTTTTTCAGTTGCATATAAAATGAATTGGATGCCCAGTCATTGAGATCTTCTTTGATAATCGAATGCACTGAACCTTTTAGCATAAATGGGCCCTCTCATGAAATGATGTCTGCCAGTTAGCTTCCCATGGAGCTTCATTAAGAAGGGGCTTATGAGGGATAAAAACAATAGAATTGAATTAGTGAGCTATACTGCTCACAGAAGGTAAGGAAACAATTAGCATAAAACATAATGAGGTTGGAAGTTGGCCTAGGCACAGATTTTTGTTTTCCTACACGGGGACTTCTCTGTAAGTGAAGCCCAAATATAATCACATGGAAAACCATCTAAAGAGAAGAGCATCAGGCTTTCATGGATTTTGAGTAACCTTCATGTTGAACATGTAAATGACATACACTTACAAACTTAGTAGCCCATTCGAGTAACCTCCATGTTGAATTTTATGAGCCCATTTCACAAAAGAATTTCTTTCTCCATTGCATCTGTGTGAAAGGGTTGAATGTATTGTCAGCTAGACAGCAGTGAACTATGATTCTGTATTGCATTTTGCAGGCCTATGCTGAACTTCTCGAGGAAAATGACACAAA
>TRINITY_DN22681_c1_g2_i1_1
GCTGAAGGAAGATCTATCTACAACAATATGAAAGCCTTTATCAGGTTAATCTCTTTTGGTTCATTTCTGATTTCTGTTAGTGTTCTCTTATCTGCCATTTTTTACTGTTGATTCCATTTTAAGGAAAAAATTACTGTTATCCATTAAAGATGTAACAGGTGAAATGCTTAAAAGTTCTGAAGTTTCGAAAAGGCAGAACCTTTATATCTTGGAATGTACATCATTTGATTGTTTTTTTTTTCTGTAGGTGGCAGGAACTAATGATAAACTGCATCTTGAATGCTGTAGAAGACAGAATTTTCTATGATACATTGTCTTTATTTTAAAACAATTTAGACACAAGTTGTGTTTCCCACCTTTCAACCTCAGATGCAAATAAGGTCCTGATCTCCATCAGCATGTCTTGTTTTTCCAGACGTTTGAAGCTTAATACCTCTCAGC
>TRINITY_DN22681_c1_g1_i3_1
TTCTTTTTTTTTCTTTATTTTCTGCTATTTAAACGCGCAGCCTTCATTCTTTTGGGCGTATCTTCGCGATCTGATGTCGGATTGACGAGCCGTTTGAACCGCTGGATTCCAGACTCAGAGGGCTACAAAATAGTAGTATGAAATTCGAAATTTGATGTAGAAATTATTGTTTTATGAGCTCTCAAAGTGGAAGGTTGCGCACAAGTAGGGCAGATTGTTTAGTTTTGACGCACGGAGTGGATTTCGGCCATGGACTTGGGAATGGACTTGGAATTTGAGTTGAATAAGCTCATTATGGGCTAAATAGAGACTCCAAAGTGATGACCAACTTGGGGCATCAATGATATGAACACGAAAATGACTCAACTTAAAGGCCAAAAACGGGTGTCTACAGGTTGCCCCTCCTTGATGCCCGCTTTGTAAGGGAGCGAAGTGGAAGTCGAGCGGAGTGTAATGAAATGGAATGTAGCGAGGATGAAGTGGAGTGGACTGAAAAGTGGGCATCAAGGTAAAGAGACACCCATTAGAGATGAAAGGCCCAGAGAAAGAAGTTGACCAGAAGAATCAGAGATGAAGGTTCAGGGTCAGAAGATGCCAAGGCACCGAGATGGATAGACTTATTATAGAGCTTTGATCTTGGCTTCAGTCTCCCTCGCTTCTTGGAAGAGGTTCTTTTGTGTCTTGACTGCTTTACTCTCACAGATAGTCGTGTCTTCTTCATATTGACATGCCTCCTCAAATAACAGGACCAAGCAACAGATGACCTCACTCTTCTTTTCATCCACAGGGCTCTCTCATCAATTGTTATGGCTGCCATGTGTGTACTTGCCCCTTGGCTGTCATTTAGATATCCAACTTCAATGGATTCCCTTGGGGGATCTGACATAAAGGGCAATTCTCTTGGCAAGTATGCAAGGCACACACATGAAAATTCCACGGAAATAGTTTGGTTGAATGGTTTCTTCGGACCCATTGGCATAGTAGATAGTGTTCTTGATGAGAAGGTAATGCTGGCCCATGAAAGCTTGATAGTGGGTGTGAAGAGCTTCAGATTTGGCATCTTAACTTGACAAAATGGCATGAAAATCAGCCCCTTTGTTATGTGTACAGGAGAAACTCTTGGGAGCCTTACTAGTGGCATTAGCACAGTCCGCTGACTGACAGGTTGAGACAAATGGCAAGTGACTCTTGGCAAAACCTTGAGTGTTCTTGATGGCTTAGCAATATGCCCCTGGTTGGGCTGAAATGTGATGCAAAGAGCCTTTGGAGCTGTCTTGAATGTTCTTGGCAGCACGACTCCTTGCCCCTTGAGTGCAATGTAATGGATCTTTGAGTTAGCTTCAGAAGAGCTCAGTAAGACAGCTAATTGCCCCTTGTCTAGCAAATTTACCTCAGGCGAACATAGTAGTGCATCCGCGTGCCCCTTGTCAGGAGATGGTATCATGTCACAGGCCGTAAATGTGCTGGGTGGTATGGCTATTTGCCCCTTGAATGGAAGCTCTAATTGAGATGTAACAGTCATAGTGTTGAGAGCTTCTACTAGGGGTTGGCATGACTTACCATTCATCATTGAGTTCATAATGGCCTTGGCAGTGGTGTGTGATAGCACTATACTTGTGGAGAGTCCCTTCTTTTGTCCAGCCATTTGTAATACGACTGAGCGAGGGGTAATTAAGGCATCTATGGCGGTATCTCCAATGAGCAATGTAACAACCACCATACTCGCTTTAGAACTGACCGGCAACAATGCTCGTGAACTCTTCTTGACAGTCATCTCCTGCAGGATTGGTGGCTCAACCTTCCCAAATGTGCTCGGGATAAGGACACGGACTGGCATGCGACATATGTAAGTGTGAGAGCTGACATTCATGACCACGGTCGGCCTATCCTTGCTCAACCTGCTATGTTCTTGGGAGTTGGATCTGAGGAAACCCTCGGGGAGTGCACACCCGCTCCATTGGGTGAGGATGGTGGGTTGTATGGCAGTTG
>TRINITY_DN22661_c0_g2_i1_1
GCGTCCTTCTTCTTCCGTGGTCGCAGTAGTCGGCAAACGCCTCTCCCAGCCAGTTGGAACAGCAAGACGTCGACCTCACTGCCTCGACCGCCCAGTTCCGATGCATCCTTCTTCTTCTGCGCATGTGTTCTAATCCCCCCTGCACAATACTCCTCTTGAGGACGATCGGCGAACCAGAGCTTCCCAATCTCACCTTTAGGAGGAAGCTTCAGAGCAGGATGATGATGGAGCTCCGGAGGTTCCTCGCCAGAGCCAATGGAGAACCAGAGCTTCCTCGCCGGATGTGAGGCACACCGGAAAACTGG
>TRINITY_DN22661_c0_g3_i1_1
[truncated: 71,364,559 more chars]
